# Supplementary material for: RB1 loss triggers dependence on ESRRG in retinoblastoma
Source: Sci Adv. 2022 Aug 19;8(33):eabm8466. doi: 10.1126/sciadv.abm8466 (PMC9390996; doi:10.1126/sciadv.abm8466)
Supplement: Supplementary file 2 — Data S1 to S4 [file sciadv.abm8466_data_s1_to_s4.zip]

Archive with 4 entries (4 files):
- sciadv.abm8466_data_s1.xlsx
- sciadv.abm8466_data_s2.xlsx
- sciadv.abm8466_data_s3.xlsx
- sciadv.abm8466_data_s4.xlsx
