# Supplementary material for: RB1 loss triggers dependence on ESRRG in retinoblastoma
Source: Sci Adv. 2022 Aug 19;8(33):eabm8466. doi: 10.1126/sciadv.abm8466 (PMC9390996; doi:10.1126/sciadv.abm8466)
Supplement: Supplementary file 2 — Data S1 to S4 [file sciadv.abm8466_data_s1_to_s4.zip › sciadv.abm8466_data_s2.xlsx]

## Sheet: Index
Data S2. ESRRG ChIP-seq analysis in recently established retinoblastoma cell lines
Index of Tabs
ESRRG_ChIP_peaks
All significantly enriched overlapping ESRRG ChIP-Seq peaks (p < 0.001) called in Rb006, Rb018 and a pooled sample using MACS2 for peak calling and HOMER for merging peaks
Motif_analysis
Significantly enriched motifs (FDR < 0.05) identified within significantly enriched overlapping ESRRG ChIP-Seq peaks
GO_biological
Significantly enriched gene ontology biological pathways (FDR < 0.05) of genes significantly enriched in the overlapping ESRRG ChIP-Seq peaks (p < 0.001)
GO_cellular
Significantly enriched gene ontology cellular pathways (FDR < 0.05) from genes significantly enriched in the overlapping ESRRG ChIP-Seq peaks (p < 0.001)
KEGG
Significantly enriched KEGG pathways (FDR < 0.05) from genes significantly enriched in the overlapping ESRRG ChIP-Seq peaks (p < 0.001)
PID
Significantly enriched PID pathways (FDR < 0.05) from genes significantly enriched in the overlapping ESRRG ChIP-Seq peaks (p < 0.001)
Reactome
Significantly enriched Reactome pathways (FDR < 0.05) from genes significantly enriched in the overlapping ESRRG ChIP-Seq peaks (p < 0.001)
ESRRG_ChIP_peaks_Rb006
All significantly enriched overlapping ESRRG ChIP-Seq peaks (p < 0.001) called in Rb006 using MACS2 for peak calling
ESRRG_ChIP_peaks_Rb018
All significantly enriched overlapping ESRRG ChIP-Seq peaks (p < 0.001) called in Rb018 using MACS2 for peak calling
ESRRG_ChIP_peaks_Pooled
All significantly enriched overlapping ESRRG ChIP-Seq peaks (p < 0.001) called after combining Rb006 and Rb018 data into a pooled sample and using MACS2 for peak calling

## Sheet: ESRRG_ChIP_Peaks
PeakID (cmd=annotatePeaks.pl ESRRG_Rb006_Rb018_pooled_overlap_p_0_001_MACS2_Motif_Output_d_given.bed hg19 -go MACS2_GO_dgiven -annStats anno_Rb006_Rb018_pooled_dgiven.bed -genomeOntology MACS2_genomeOntology_dgiven -size given -mask -m ././ESRRG_Rb006_Rb018_pooled_overlap_p_0_001_MACS2_Motif_Output_dgivenx2/homerMotifs_Top6.motifs)	Chr	Start	End	Annotation	Detailed Annotation	Distance to TSS	Nearest PromoterID	Entrez ID	Nearest Unigene	Nearest Refseq	Nearest Ensembl	Gene Name	Gene Alias	Gene Description	Gene Type	CpG%	GC%	1-NNDTGACCTTGA,BestGuess:Esrrg/MA0643.1/Jaspar(0.985) Distance From Peak(sequence,strand,conservation)	4-DRRCAGATGGYN,BestGuess:NEUROD1/MA1109.1/Jaspar(0.988) Distance From Peak(sequence,strand,conservation)	6-VADVGGATTA,BestGuess:GSC(Homeobox)/FrogEmbryos-GSC-ChIP-Seq(DRA000576)/Homer(0.942) Distance From Peak(sequence,strand,conservation)	10-GCTAATTACR,BestGuess:Lhx2(Homeobox)/HFSC-Lhx2-ChIP-Seq(GSE48068)/Homer(0.919) Distance From Peak(sequence,strand,conservation)
Merged-3-192620310-3	chr3	192619901	192620710	intron (NM_178496, intron 1 of 1)	MIR|SINE|MIR	15645	NM_178496	151963	Hs.151443	NM_178496	ENSG00000180611	MB21D2	C3orf59	Mab-21 domain containing 2	protein-coding	0.018519	0.482618				61(GTAAATTAGC,-,0.00)
Merged-13-46863122-3	chr13	46862710	46863412	Intergenic	MLT1J|LTR|ERVL-MaLR	8918	NR_047493	100861554	Hs.90866	NR_047493	ENSG00000261097	LINC00563	-	long intergenic non-protein coding RNA 563	ncRNA	0.008811	0.423581
Merged-18-59002777-3	chr18	59002329	59003214	intron (NM_031891, intron 1 of 11)	intron (NM_031891, intron 1 of 11)	1956	NM_031891	28316	Hs.671510	NM_031891	ENSG00000101542	CDH20	CDH7L3|Cdh7	cadherin 20	protein-coding	0.014689	0.443567
Merged-5-137169238-3	chr5	137169016	137169518	Intergenic	Intergenic	32385	NR_002713	4888	Hs.643466	NR_002713	ENSG00000226306	NPY6R	NPY1RL|NPY6RP|PP2|Y2B	neuropeptide Y receptor Y6 (pseudogene)	pseudo	0.0033	0.363934
Merged-17-17817378-3	chr17	17817194	17817684	intron (NM_001033551, intron 1 of 13)	intron (NM_001033551, intron 1 of 13)	58345	NM_001082968	146691	Hs.462379	NM_144678	ENSG00000175662	TOM1L2	-	target of myb1 like 2 membrane trafficking protein	protein-coding	0.004082	0.551935
Merged-11-110757123-3	chr11	110756726	110757468	Intergenic	Intergenic	-173185	NM_001258416	57569	Hs.6136	NM_020809	ENSG00000137727	ARHGAP20	RARHOGAP	Rho GTPase activating protein 20	protein-coding	0.003361	0.376884	497(ACAAGGTCAAAG,-,0.00)		371(TAAGCTCCTC,-,0.00)
Merged-5-139139363-3	chr5	139138815	139140045	Intergenic	Intergenic	-13622	NR_105052	101929696	Hs.147408	NR_105052	ENSG00000249131	PSD2-AS1	-	PSD2 antisense RNA 1	ncRNA	0.040241	0.578736	369(AGGTGACCTTCT,+,0.00)	892(CTCCATCTGCCA,-,0.00)	480(TAATCATCTG,-,0.00)	444(ACTAATTCCA,+,0.00)
Merged-6-127786392-3	chr6	127786142	127786649	intron (NM_001012279, intron 7 of 11)	intron (NM_001012279, intron 7 of 11)	-5860	NM_014702	9729	Hs.319247	NM_014702	ENSG00000189367	KIAA0408	-	KIAA0408	protein-coding	0.005917	0.454724		393(AGCCATCTGTTT,-,0.00)
Merged-8-10938920-3	chr8	10938658	10939231	intron (NM_173683, intron 1 of 2)	intron (NM_173683, intron 1 of 2)	-14345	NR_134308	101929269	Hs.680442	NR_134308	ENSG00000254839	LOC101929269	-	uncharacterized LOC101929269	ncRNA	0.010471	0.398955		93(CAGCAGATGGAC,+,0.00)
Merged-5-150854111-3	chr5	150853739	150854763	intron (NM_001349740, intron 9 of 11)	intron (NM_001349740, intron 9 of 11)	27094	NM_001349740	206358	Hs.269004	NM_078483	ENSG00000123643	SLC36A1	Dct1|LYAAT1|PAT1|TRAMD3	solute carrier family 36 member 1	protein-coding	0.010376	0.407503
Merged-13-109613967-3	chr13	109613678	109614210	exon (NM_015011, exon 18 of 35)	exon (NM_015011, exon 18 of 35)	205707	NR_047700	100885782	Hs.655942	NR_047700	ENSG00000236242	MYO16-AS1	-	MYO16 antisense RNA 1	ncRNA	0.011278	0.384615	322(ACAAGGTCAGTG,-,0.00)		157(TAATCTTTCT,-,0.00)
Merged-13-41054756-3	chr13	41054235	41055209	intron (NR_024505, intron 1 of 6)	intron (NR_024505, intron 1 of 6)	421	NR_024507	646982	Hs.287664	NR_024505	ENSG00000215483	LINC00598	lncFOXO1	long intergenic non-protein coding RNA 598	ncRNA	0.01979	0.52093	120(TCAAGGGCAGCC,-,0.00),249(TCAAGGTCATCT,-,0.00),358(CCAAGGGCACCC,-,0.00),669(TCAAGGTCAAAC,-,0.00)	141(GCCCATCTGTTT,-,0.00)	36(TAATCAGCTG,-,0.00),320(GCAAGGATTA,+,0.00)	34(TTTAATCAGC,-,0.00)
Merged-9-104262760-3	chr9	104262577	104263014	Intergenic	MLT1D|LTR|ERVL-MaLR	-13292	NM_001303107	84302	Hs.388742	NM_032342	ENSG00000165152	TMEM246	C9orf125	transmembrane protein 246	protein-coding	0	0.357143
Merged-7-138630218-3	chr7	138629981	138630455	intron (NM_020910, intron 1 of 19)	intron (NM_020910, intron 1 of 19)	35846	NM_020910	57670	Hs.605380	NM_020910	ENSG00000122778	KIAA1549	-	KIAA1549	protein-coding	0.009281	0.453704	254(AGGTGACCTTGA,+,0.00)		121(TAATCACCTC,-,0.00),309(CAGGTGATTA,+,0.00)
Merged-20-47174394-4	chr20	47173801	47174922	Intergenic	Intergenic	185707	NR_026958	284749	Hs.299080	NR_026958	ENSG00000235621	LINC00494	-	long intergenic non-protein coding RNA 494	ncRNA	0.008055	0.442661	995(CCAAGGTTAAAC,-,0.00)		842(TAATCTTCCT,-,0.00)
Merged-20-44628784-3	chr20	44628610	44629009	Intergenic	MIRb|SINE|MIR	-8738	NM_004994	4318	Hs.297413	NM_004994	ENSG00000100985	MMP9	CLG4B|GELB|MANDP2|MMP-9	matrix metallopeptidase 9	protein-coding	0.016393	0.520325				35(GATAATTCCA,+,0.00)
Merged-7-89840473-3	chr7	89840297	89840636	promoter-TSS (NM_152999)	promoter-TSS (NM_152999)	483	NR_110029	100874100	Hs.573339	NR_110029	ENSG00000227646	STEAP2-AS1	-	STEAP2 antisense RNA 1	ncRNA	0.029499	0.488235	151(TGAAGGTCAAAG,-,0.00),252(CCAAGGACACAG,-,0.00)		172(TAATCTCTGC,-,0.00)
Merged-2-17832485-3	chr2	17832310	17832666	intron (NM_003385, intron 3 of 3)	MER90a|LTR|ERV1	102608	NM_001142286	79677	Hs.526728	NM_024624	ENSG00000163029	SMC6	SMC-6|SMC6L1|hSMC6	structural maintenance of chromosomes 6	protein-coding	0	0.434211
Merged-6-6908116-3	chr6	6907752	6908404	Intergenic	MIRb|SINE|MIR	-199752	NM_001168344	6239	Hs.298248	NM_002955	ENSG00000124782	RREB1	FINB|HNT|LZ321|RREB-1|Zep-1	ras responsive element binding protein 1	protein-coding	0.006557	0.373377			109(TAATCTTCTT,-,0.00),610(TAATCCTTTT,-,0.00)
Merged-2-62101324-3	chr2	62101134	62101554	intron (NM_001256721, intron 7 of 12)	MIRc|SINE|MIR	14462	NM_006430	10575	Hs.421509	NM_006430	ENSG00000115484	CCT4	CCT-DELTA|Cctd|SRB	chaperonin containing TCP1 subunit 4	protein-coding	0.005181	0.323077
Merged-4-162635803-3	chr4	162635582	162636008	intron (NM_001128427, intron 6 of 15)	intron (NM_001128427, intron 6 of 15)	-308090	NR_125888	101928052	Hs.647993	NR_125888	ENSG00000249419	LOC101928052	-	uncharacterized LOC101928052	ncRNA	0.002347	0.334895			69(TAATCCTTTA,-,0.00)
Merged-3-24563526-3	chr3	24563111	24563949	promoter-TSS (NR_039955)	promoter-TSS (NR_039955)	-604	NR_039955									0.089109	0.68642	482(CAATGCCCTTGA,+,0.00)
Merged-22-39876767-3	chr22	39876432	39877135	intron (NM_002409, intron 1 of 1)	intron (NM_002409, intron 1 of 1)	-3956	NR_126469	104502417	Hs.586031	NR_126469	ENSG00000227188	MGAT3-AS1	TapSAKI	MGAT3 antisense RNA 1	ncRNA	0.013889	0.605505
Merged-8-96150145-3	chr8	96149855	96150461	intron (NM_024613, intron 1 of 1)	intron (NM_024613, intron 1 of 1)	4209	NM_024613	79666	Hs.29724	NM_024613	ENSG00000175895	PLEKHF2	EAPF|PHAFIN2|ZFYVE18	pleckstrin homology and FYVE domain containing 2	protein-coding	0.00531	0.43739		236(GGCCAGATGGCG,+,0.00)	551(TAATCCTTTT,-,0.00)
Merged-4-71704783-3	chr4	71704443	71705651	5' UTR (NM_001098477, exon 1 of 10)	5' UTR (NM_001098477, exon 1 of 10)	173	NM_001098477	2926	Hs.309763	NM_002092	ENSG00000132463	GRSF1	-	G-rich RNA sequence binding factor 1	protein-coding	0.089868	0.673989	166(AGGTGACCTTCA,+,0.00)
Merged-6-164210396-3	chr6	164210040	164210703	Intergenic	L2c|LINE|L2	-117855	NR_134620	102724152	Hs.738183	NR_134620		LOC102724152	-	uncharacterized LOC102724152	ncRNA	0.019481	0.464516
Merged-5-172201425-3	chr5	172201209	172201645	Intergenic	MIRc|SINE|MIR	-3224	NM_004417	1843	Hs.171695	NM_004417	ENSG00000120129	DUSP1	CL100|HVH1|MKP-1|MKP1|PTPN10	dual specificity phosphatase 1	protein-coding	0.012739	0.512658			90(TAATCCTGCT,-,0.00)
Merged-11-114646761-4	chr11	114646156	114647409	Intergenic	Intergenic	97582	NM_182495	120406	Hs.446760	NM_182495	ENSG00000204361	NXPE2	FAM55B	neurexophilin and PC-esterase domain family member 2	protein-coding	0.023179	0.552255			741(TCAGGGATTA,+,0.00)
Merged-17-9936619-4	chr17	9936271	9937063	intron (NM_201433, intron 1 of 13)	intron (NM_201433, intron 1 of 13)	3397	NM_201432	8522	Hs.462214	NM_003644	ENSG00000007237	GAS7	-	growth arrest specific 7	protein-coding	0.016414	0.47541				68(GCCAATTAAT,+,0.00),734(GCTCATTATG,+,0.00)
Merged-2-220545642-3	chr2	220545281	220546032	Intergenic	Intergenic	53364	NM_005070	6508	Hs.1176	NM_005070	ENSG00000114923	SLC4A3	AE3|CAE3/BAE3|SLC2C	solute carrier family 4 member 3	protein-coding	0.006944	0.431345		633(CACAATCTGCTC,-,0.00)	181(AATGAGATTA,+,0.00)	398(GCTAATTCTG,+,0.00)
Merged-8-20685681-3	chr8	20685456	20685879	Intergenic	Intergenic	-125477	NR_130774	102467222	Hs.444226	NR_130773	ENSG00000253147	LOC102467222	-	uncharacterized LOC102467222	ncRNA	0.021622	0.491979	200(CACTGACCTTGA,+,0.00),213(CACTGACCTTCA,+,0.00),219(CCTTCACCTTGA,+,0.00)
Merged-8-19797442-3	chr8	19796872	19797927	intron (NM_000237, intron 1 of 9)	CpG	817	NM_000237	4023	Hs.180878	NM_000237	ENSG00000175445	LPL	HDLCQ11|LIPD	lipoprotein lipase	protein-coding	0.093385	0.700971
Merged-8-20438700-3	chr8	20438551	20438842	Intergenic	MER31-int|LTR|ERV1	33741	NR_145737	109616983		NR_145737		SNORD3F	-	small nucleolar RNA, C/D box 3F	snoRNA	NA	NA
Merged-6-161497462-3	chr6	161497146	161497779	intron (NM_001301072, intron 5 of 26)	intron (NM_001301072, intron 5 of 26)	84703	NM_005922	4216	Hs.390428	NM_005922	ENSG00000085511	MAP3K4	MAPKKK4|MEKK 4|MEKK4|MTK1|PRO0412	mitogen-activated protein kinase kinase kinase 4	protein-coding	0.018957	0.444795	294(CTGTGACCTTGG,+,0.00)			265(AGTGATTAGC,-,0.00)
Merged-11-108338660-4	chr11	108337945	108339279	promoter-TSS (NM_001351110)	promoter-TSS (NM_001351110)	-354	NM_152587	160140	Hs.653180	NM_152587	ENSG00000166323	C11orf65	-	chromosome 11 open reading frame 65	protein-coding	0.033229	0.468394	999(TCAAGGTCAAAG,-,0.00)		1047(TAAGCTCTTC,-,0.00)
Merged-1-208403346-3	chr1	208403141	208403580	intron (NM_025179, intron 1 of 31)	MIRc|SINE|MIR	14305	NM_025179	5362	Hs.497626	NM_025179	ENSG00000076356	PLXNA2	OCT|PLXN2	plexin A2	protein-coding	0.018957	0.460094
Merged-17-34948071-3	chr17	34947595	34948837	promoter-TSS (NM_024308)	promoter-TSS (NM_024308)	-10	NM_024308	79154	Hs.462859	NM_024308	ENSG00000278535	DHRS11	ARPG836|SDR24C1|spDHRS11	dehydrogenase/reductase 11	protein-coding	0.081982	0.654676	288(CCAAGGTCACCT,-,0.00)	558(CGCCAGCTGCCA,-,0.00)
Merged-18-34108467-3	chr18	34108099	34108793	intron (NM_001281740, intron 5 of 28)	intron (NM_001281740, intron 5 of 28)	134935	NR_132982	105372071		NR_132982		LOC105372071	-	uncharacterized LOC105372071	ncRNA	0.014409	0.461871			587(TAATCTTCTT,-,0.00)
Merged-7-152676676-3	chr7	152676376	152676969	Intergenic	Intergenic	219838	NM_001350942	57180	Hs.647117	NM_020445	ENSG00000133627	ACTR3B	ARP11|ARP3BETA	ARP3 actin related protein 3 homolog B	protein-coding	0.007389	0.352941	267(TCAAGGACATTG,-,0.00)
Merged-17-56834678-3	chr17	56834404	56834883	intron (NM_014906, intron 1 of 6)	intron (NM_014906, intron 1 of 6)	1413	NR_048561	22843	Hs.245044	NM_014906	ENSG00000175175	PPM1E	CaMKP-N|POPX1|PP2CH|caMKN	protein phosphatase, Mg2+/Mn2+ dependent 1E	protein-coding	0.008351	0.397917		259(AAGCAGATGGCT,+,0.00)
Merged-3-129576928-3	chr3	129576545	129577400	intron (NM_001349266, intron 2 of 7)	MIRc|SINE|MIR	35290	NM_001349276	23023	Hs.477547	NM_015008	ENSG00000172765	TMCC1	-	transmembrane and coiled-coil domain family 1	protein-coding	0.008547	0.377119
Merged-1-247282321-3	chr1	247282153	247282500	Intergenic	Intergenic	-6607	NM_207401	388759	Hs.456511	NM_207401		C1orf229	-	chromosome 1 open reading frame 229	protein-coding	0.034582	0.649425	25(GCAAGGTCATCA,-,0.00),71(GCAAGGTCATCA,-,0.00),117(GCAAGGTCATCA,-,0.00)		132(GGAGGGCTTA,+,0.00)
Merged-1-201652372-3	chr1	201651991	201652904	intron (NM_020443, intron 1 of 29)	L1MC3|LINE|L1	34997	NM_020443	89796	Hs.585374	NM_020443	ENSG00000134369	NAV1	POMFIL3|STEERIN1|UNC53H1	neuron navigator 1	protein-coding	NA	NA
Merged-8-37105265-3	chr8	37105077	37105474	intron (NR_031672, intron 2 of 2).2	intron (NR_031672, intron 2 of 2).2	125804	NR_031672	100302233		NR_031672	ENSG00000221641	MIR1268A	MIR1268|MIRN1268|hsa-mir-1268|hsa-mir-1268a	microRNA 1268a	ncRNA	0.040302	0.603015		233(AGACAGATGGCC,+,0.00)
Merged-1-160331992-4	chr1	160330963	160333277	Intergenic	Intergenic	-4741	NM_005598	4807	Hs.30956	NM_005598	ENSG00000171786	NHLH1	HEN1|NSCL|NSCL1|bHLHa35	nescient helix-loop-helix 1	protein-coding	0.01116	0.51938	2161(TCAAGGACAAGG,-,0.00)	1466(TGACAGATGGGT,+,0.00),1504(AGACAGATGGAT,+,0.00),1743(TGACAGATTGTG,+,0.00)		275(AGTAATAAGC,-,0.00)
Merged-19-46856185-3	chr19	46855493	46856712	intron (NM_001204284, intron 1 of 11)	MIRb|SINE|MIR	5851	NM_006247	5536	Hs.654604	NM_006247	ENSG00000011485	PPP5C	PP5|PPP5|PPT	protein phosphatase 5 catalytic subunit	protein-coding	0.013834	0.552941	875(ATTTGACCTTGA,+,0.00)	919(CACCAGATGGTC,+,0.00),1028(GGCCAGATGTCA,+,0.00)
Merged-1-214663022-3	chr1	214662885	214663180	intron (NM_005401, intron 1 of 18)	L2c|LINE|L2	61992	NM_005401	5784	Hs.193557	NM_005401	ENSG00000152104	PTPN14	CATLPH|PEZ|PTP36	protein tyrosine phosphatase, non-receptor type 14	protein-coding	0	0.446154
Merged-2-6589387-3	chr2	6588958	6589944	Intergenic	Intergenic	-73897	NR_110251	101929390	Hs.434407	NR_110251	ENSG00000227007	LINC01247	-	long intergenic non-protein coding RNA 1247	ncRNA	0.011996	0.447225	278(GCTTGTCCTTGG,+,0.00),772(CCAAGGTCAGCT,-,0.00)	183(AAGCAGATGGCC,+,0.00)	881(TAAGCTTCTT,-,0.00)
Merged-20-45754475-3	chr20	45754178	45754914	intron (NM_172110, intron 9 of 13)	intron (NM_172110, intron 9 of 13)	-41063	NR_037410	100500814		NR_037410	ENSG00000264901	MIR3616	mir-3616	microRNA 3616	ncRNA	0.014265	0.467994			132(TAATCCATTC,-,0.00)
Merged-6-17655213-3	chr6	17655076	17655383	intron (NM_001278209, intron 11 of 22)	MIR|SINE|MIR	-51132	NR_134616	105374952	Hs.718703	NR_134616	ENSG00000272269	LOC105374952	-	uncharacterized LOC105374952	ncRNA	0	0.292929
Merged-7-138874339-3	chr7	138874171	138874483	3' UTR (NM_001318333, exon 18 of 18)	3' UTR (NM_001318333, exon 18 of 18)	-41904	NM_173569	254048	Hs.153458	NM_173569	ENSG00000157741	UBN2	-	ubinuclein 2	protein-coding	0.00641	0.399361	134(TCAAGGTCAGAG,-,0.00)
Merged-19-28806923-3	chr19	28806686	28807254	Intergenic	Intergenic	-290625	NR_135636	102724908		NR_135636	ENSG00000266976	LOC102724908	-	uncharacterized LOC102724908	ncRNA	0.005282	0.521968	155(ATGTGACCTTCA,+,0.00)			218(TGTGATTAGA,-,0.00)
Merged-13-69111207-3	chr13	69111005	69111414	Intergenic	Intergenic	348248	NR_038878	338862		NR_038878	ENSG00000281778	LINC00550	-	long intergenic non-protein coding RNA 550	ncRNA	0	0.357143	230(ATTTGACCTTGG,+,0.00)	302(CAACATCTGTCT,-,0.00)	168(TAAGCCCCTA,-,0.00)
Merged-13-48640525-3	chr13	48640304	48640753	Intergenic	L1MB3|LINE|L1	-10745	NR_046511	100873965	Hs.616241	NR_046511	ENSG00000229111	MED4-AS1	MED4-AS	MED4 antisense RNA 1	ncRNA	NA	NA
Merged-3-65897618-3	chr3	65897450	65897839	intron (NR_145422, intron 1 of 2)	MIRb|SINE|MIR	18153	NR_046575	100873983	Hs.663889	NR_046575	ENSG00000240175	MAGI1-AS1	-	MAGI1 antisense RNA 1	ncRNA	0.005376	0.351064
Merged-10-77626737-3	chr10	77626453	77626994	intron (NM_032024, intron 1 of 5)	intron (NM_032024, intron 1 of 5)	84204	NM_032024	83938	Hs.118161	NM_032024	ENSG00000148655	LRMDA	C10orf11|CDA017	leucine rich melanocyte differentiation associated	protein-coding	0.010638	0.435244	371(CCAAGGTTACTG,-,0.00)		63(TAATCCTGTG,-,0.00)
Merged-4-139814910-3	chr4	139814667	139815252	intron (NR_133945, intron 2 of 2)	MLT1A|LTR|ERVL-MaLR	118841	NR_133945	105377448	Hs.200280	NR_133945	ENSG00000250195	LOC105377448	-	uncharacterized LOC105377448	ncRNA	0.00277	0.363636	513(GCAAGGTCAGAG,-,0.00)
Merged-10-1599612-3	chr10	1599335	1599980	TTS (NR_033387)	TTS (NR_033387)	10702	NR_152792	642394	Hs.568831	NM_001098830	ENSG00000205696	ADARB2-AS1	C10orf109|NCRNA00168	ADARB2 antisense RNA 1	ncRNA	0.2	0.666667
Merged-1-78717759-3	chr1	78717421	78718031	intron (NR_027310, intron 3 of 5)	intron (NR_027310, intron 3 of 5)	22443	NR_027310	149047	Hs.352665	NM_144700	ENSG00000237413	MGC27382	-	uncharacterized MGC27382	ncRNA	0.016393	0.490998	312(ATGTGACCTTCA,+,0.00)		3(TAATCTTCTG,-,0.00)
Merged-3-20378914-3	chr3	20378654	20379166	Intergenic	Intergenic	-5050	NR_110814	101927829	Hs.639381	NR_110814	ENSG00000231304	LOC101927829	-	uncharacterized LOC101927829	ncRNA	0.007812	0.389864	222(GGATGTCCTTGA,+,0.00),425(TAAAGGTCAAGC,-,0.00)		137(AGAAAGATTA,+,0.00),384(TAATCCCCAA,-,0.00)
Merged-1-24061696-3	chr1	24061482	24061857	Intergenic	MIRb|SINE|MIR	-8187	NM_003198	6924	Hs.15535	NM_003198	ENSG00000011007	ELOA	SIII|SIII p110|TCEB3|TCEB3A	elongin A	protein-coding	0.021739	0.483871
Merged-1-196421242-3	chr1	196420996	196421444	intron (NR_146057, intron 8 of 26)	intron (NR_146057, intron 8 of 26)	130391	NR_039888	100616363		NR_039888	ENSG00000265986	MIR4735	-	microRNA 4735	ncRNA	0.006696	0.345212	256(GTATGACCTTGA,+,0.00)		357(TAATCCCAGC,-,0.00)
Merged-15-77821393-3	chr15	77820794	77821928	intron (NR_135692, intron 1 of 1)	intron (NR_135692, intron 1 of 1)	3424	NR_135692	101929457	Hs.637111	NR_135692	ENSG00000259362	LOC101929457	-	uncharacterized LOC101929457	ncRNA	0.026652	0.588298	573(TCAAGGTCAGGC,-,0.00),592(GGCTGACCTTGA,+,0.00)		441(TAATCCATTT,-,0.00)
Merged-21-42213606-3	chr21	42213008	42214162	intron (NM_001389, intron 1 of 32)	CpG	5480	NM_001271534	1826	Hs.160418	NM_001389	ENSG00000171587	DSCAM	CHD2|CHD2-42|CHD2-52	DS cell adhesion molecule	protein-coding	0.044194	0.559307		958(GACCATCTGCAT,-,0.00)
Merged-15-93069062-3	chr15	93068623	93069506	Intergenic	Intergenic	46429	NR_021493	100144604	Hs.245476	NR_021493	ENSG00000258647	LINC00930	-	long intergenic non-protein coding RNA 930	ncRNA	0.016701	0.471933	438(TCAAGGTCGTTC,-,0.00)
Merged-4-170090090-3	chr4	170089801	170090350	intron (NM_020870, intron 2 of 11)	intron (NM_020870, intron 2 of 11)	102174	NM_020870	57630	Hs.301804	NM_020870	ENSG00000154447	SH3RF1	POSH|RNF142|SH3MD2	SH3 domain containing ring finger 1	protein-coding	0.002336	0.337995			516(GTAAGGATTA,+,0.00)
Merged-2-222253739-3	chr2	222253532	222253909	Intergenic	Intergenic	183358	NM_004438	2043	Hs.371218	NM_004438	ENSG00000116106	EPHA4	HEK8|SEK|TYRO1	EPH receptor A4	protein-coding	0.022599	0.460674		279(CACCATCTGCTT,-,0.00)	227(CTTCGGATTA,+,0.00)	233(ATTAATTAGC,-,0.00)
Merged-3-54032687-3	chr3	54032521	54032856	Intergenic	Intergenic	-106646	NM_021237	58515	Hs.58471	NM_021237	ENSG00000113811	SELENOK	HSPC030|HSPC297|SELK	selenoprotein K	protein-coding	0.013699	0.517007		144(GAACAGATGTGT,+,0.00)
Merged-1-171623589-3	chr1	171623437	171623754	Intergenic	Intergenic	-1822	NM_000261	4653	Hs.436037	NM_000261	ENSG00000034971	MYOC	GLC1A|GPOA|JOAG|JOAG1|TIGR	myocilin	protein-coding	0.015686	0.503906	147(CACTGCCCTTGA,+,0.00)		127(TAATCCCTGT,-,0.00)
Merged-11-85394080-3	chr11	85393927	85394234	TTS (NM_152723)	TTS (NM_152723)	3240	NM_152723	220388	Hs.376241	NM_152723	ENSG00000179071	CCDC89	-	coiled-coil domain containing 89	protein-coding	0.025974	0.465517	158(TCAAGGTCACCT,-,0.00)
Merged-5-106560126-3	chr5	106559907	106560332	Intergenic	Intergenic	-213404	NR_104671	102467213	Hs.570923	NR_104671	ENSG00000251027	LINC01950	-	long intergenic non-protein coding RNA 1950	ncRNA	0	0.336735				99(CCTAATTAGA,-,0.00)
Merged-11-117416223-3	chr11	117415903	117416612	intron (NM_020693, intron 3 of 32)	intron (NM_020693, intron 3 of 32)	217686	NM_014956	22897	Hs.504009	NM_014956	ENSG00000110274	CEP164	NPHP15	centrosomal protein 164	protein-coding	0.016548	0.556604	408(TGAAGGTCACCA,-,0.00)
Merged-8-899728-3	chr8	899545	899901	intron (NM_001346810, intron 2 of 14)	intron (NM_001346810, intron 2 of 14)	211175	NR_134292	401442	Hs.678992	NR_134292	ENSG00000282375	LOC401442	-	uncharacterized LOC401442	ncRNA	0.050562	0.610644		182(CGGCAGATGTTC,+,0.00)
Merged-14-24145194-3	chr14	24144987	24145407	Intergenic	MIR|SINE|MIR	39624	NM_182908	10202	Hs.272499	NM_005794	ENSG00000100867	DHRS2	HEP27|SDR25C1	dehydrogenase/reductase 2	protein-coding	0.005747	0.528409				261(CGTTATTAGC,-,0.00)
Merged-2-60795452-3	chr2	60795250	60795717	Intergenic	Intergenic	-14850	NM_138559	53335	Hs.370549	NM_018014	ENSG00000119866	BCL11A	BCL11A-L|BCL11A-S|BCL11A-XL|BCL11a-M|CTIP1|DILOS|EVI9|HBFQTL5|ZNF856	B cell CLL/lymphoma 11A	protein-coding	0.017131	0.459402		205(CTCCATCTGGTG,-,0.00)
Merged-11-110820614-3	chr11	110820290	110820951	Intergenic	L2c|LINE|L2	147422	NR_149131	105369490		NR_149131	ENSG00000271584	LINC02550	-	long intergenic non-protein coding RNA 2550	ncRNA	0	0.222222
Merged-3-97658604-3	chr3	97658232	97659079	intron (NM_153605, intron 19 of 21)	intron (NM_153605, intron 19 of 21)	32640	NM_032778	84864	Hs.570562	NM_032778	ENSG00000170854	RIOX2	JMJD10|MDIG|MINA|MINA53|NO52|ROX	ribosomal oxygenase 2	protein-coding	0.004878	0.363747	254(TGAAGGTCACGC,-,0.00)			56(ACTAATTAAA,+,0.00),137(TATAATTACA,+,0.00),176(GGTAATTAGT,-,0.00)
Merged-10-72690426-3	chr10	72690183	72690640	Intergenic	Intergenic	-8399	NR_134313	105378349	Hs.119164	NR_134313	ENSG00000259267	LOC105378349	-	uncharacterized LOC105378349	ncRNA	0.027273	0.484305			263(AAGAGGCTTA,+,0.00)
Merged-2-233366343-3	chr2	233365793	233366830	Intergenic	MIR|SINE|MIR	-13742	NM_001290787	9427	Hs.26880	NM_004826	ENSG00000171551	ECEL1	DA5D|DINE|ECEX|XCE	endothelin converting enzyme like 1	protein-coding	0.017544	0.60262
Merged-22-30120514-3	chr22	30120086	30120784	intron (NM_182527, intron 1 of 4)	intron (NM_182527, intron 1 of 4)	4091	NM_182527	164633	Hs.643608	NM_182527	ENSG00000100314	CABP7	CALN2	calcium binding protein 7	protein-coding	0.019481	0.584946
Merged-X-40368153-3	chrX	40367955	40368358	Intergenic	Intergenic	-72060	NM_005765	10159	Hs.495960	NM_005765	ENSG00000182220	ATP6AP2	APT6M8-9|ATP6IP2|ATP6M8-9|ELDF10|HT028|M8-9|MRXE|MRXSH|MSTP009|PRR|RENR|XMRE|XPDS	ATPase H+ transporting accessory protein 2	protein-coding	0.014535	0.523121	184(TGCTGACCTTGA,+,0.00),190(CCTTGACCTTGC,+,0.00)			27(TGTAATTTGC,-,0.00),103(TGTGATTAGA,-,0.00)
Merged-3-108677975-3	chr3	108677781	108678151	exon (NM_014429, exon 28 of 28)	exon (NM_014429, exon 28 of 28)	-5289	NM_005459	9626	Hs.233363	NM_005459	ENSG00000138472	GUCA1C	GCAP3	guanylate cyclase activator 1C	protein-coding	0.006231	0.383901			115(GAGAAGATTA,+,0.00)
Merged-2-64141175-3	chr2	64140933	64141422	intron (NM_001005739, intron 17 of 22)	intron (NM_001005739, intron 17 of 22)	72163	NM_006759	7360	Hs.516217	NM_006759	ENSG00000169764	UGP2	UDPG|UDPGP|UDPGP2|UGP1|UGPP1|UGPP2|pHC379	UDP-glucose pyrophosphorylase 2	protein-coding	0.00818	0.365306	287(ATTTGACCTTGA,+,0.00)	421(TAACAGATGGGA,+,0.00)
Merged-1-201700941-3	chr1	201700781	201701097	intron (NM_020443, intron 3 of 29)	intron (NM_020443, intron 3 of 29)	-8024	NM_001167738	89796	Hs.585374	NM_020443	ENSG00000134369	NAV1	POMFIL3|STEERIN1|UNC53H1	neuron navigator 1	protein-coding	0.003165	0.523659
Merged-1-198972435-3	chr1	198972140	198972733	intron (NR_110525, intron 2 of 2)	intron (NR_110525, intron 2 of 2)	-12826	NR_126351	104266961	Hs.576501	NR_126351	ENSG00000235492	LINC01221	TCONS_00000366	long intergenic non-protein coding RNA 1221	ncRNA	0.006745	0.340067	276(TCAAGGTCATCC,-,0.00)			323(GCTAATAATG,+,0.00)
Merged-13-72333124-3	chr13	72332903	72333341	intron (NM_004392, intron 2 of 7)	intron (NM_004392, intron 2 of 7)	108208	NM_004392	1602	Hs.129452	NM_004392	ENSG00000276644	DACH1	DACH	dachshund family transcription factor 1	protein-coding	0.006849	0.398633			417(CATCTGATTA,+,0.00)
Merged-18-56621108-3	chr18	56620878	56621359	non-coding (NR_148459, exon 8 of 12)	non-coding (NR_148459, exon 8 of 12)	-81793	NR_024021	390858	Hs.716280	NR_024021		OACYLP	ACYL3P	O-acyltransferase like, pseudogene	pseudo	0.008596	0.421652	451(CCAAGGTTAAAG,-,0.00)
Merged-5-149730143-3	chr5	149729694	149730449	Intergenic	MER113A|DNA|hAT-Charlie	-7131	NM_001135245	6949	Hs.519672	NM_000356	ENSG00000070814	TCOF1	MFD1|TCS|TCS1|treacle	treacle ribosome biogenesis factor 1	protein-coding	0.003289	0.601307	523(TGGTGACCTTGA,+,0.00)
Merged-16-30077363-4	chr16	30076348	30078520	intron (NM_184041, intron 1 of 8)	CpG	440	NM_001243177	226	Hs.513490	NM_000034	ENSG00000149925	ALDOA	ALDA|GSD12|HEL-S-87p	aldolase, fructose-bisphosphate A	protein-coding	0.075013	0.654352	1363(GGGCGACCTTGA,+,0.00),1608(GCCTGACCTTGG,+,0.00),1619(GGATGTCCTTGA,+,0.00)		1166(CAAAGGATTA,+,0.00)
Merged-22-49928265-3	chr22	49928015	49928514	intron (NR_110523, intron 1 of 4)	intron (NR_110523, intron 1 of 4)	8850	NR_037440	100500882		NR_037440	ENSG00000264139	MIR3667	-	microRNA 3667	ncRNA	0.032064	0.476		248(CCCCATCTGCCC,-,0.00)		168(CTTCATTAGC,-,0.00)
Merged-15-76164000-3	chr15	76163669	76164233	intron (NM_173469, intron 4 of 12)	LTR5_Hs|LTR|ERVK	27566	NM_001145335	92912	Hs.23033	NM_173469	ENSG00000140367	UBE2Q2	-	ubiquitin conjugating enzyme E2 Q2	protein-coding	0	0.357143
Merged-4-169753124-3	chr4	169752796	169753535	promoter-TSS (NM_001166110)	promoter-TSS (NM_001166110)	9	NM_001166110	23022	Hs.151220	NM_016081	ENSG00000129116	PALLD	CGI-151|CGI151|MYN|PNCA1|SIH002	palladin, cytoskeletal associated protein	protein-coding	0.086604	0.618919				162(CGTTATTAGC,-,0.00)
Merged-3-174814742-3	chr3	174814515	174815021	exon (NM_207015, exon 2 of 14)	exon (NM_207015, exon 2 of 14)	18264	NR_046390	100862679	Hs.148810	NR_046390	ENSG00000230292	NAALADL2-AS3	-	NAALADL2 antisense RNA 3	ncRNA	0.008457	0.418947	135(TGATGACCTTCA,+,0.00),150(CACTGCCCTTGA,+,0.00)
Merged-8-1994731-3	chr8	1994477	1994911	intron (NM_003970, intron 1 of 36)	MIR3|SINE|MIR	1536	NM_003970	9172	Hs.443683	NM_003970	ENSG00000036448	MYOM2	TTNAP	myomesin 2	protein-coding	0.046667	0.60066			168(GCCAGGATTA,+,0.00)
Merged-11-95472990-3	chr11	95472642	95473406	Intergenic	Intergenic	49930	NM_144664	143684	Hs.288304	NM_144664	ENSG00000077458	FAM76B	-	family with sequence similarity 76 member B	protein-coding	0.001689	0.407407	272(GTGTGACCTTCA,+,0.00)		184(TAATCCTCTA,-,0.00),209(TAATCATTTT,-,0.00)	54(CATAAATAGC,-,0.00)
Merged-7-17328885-3	chr7	17328529	17329440	Intergenic	MIRc|SINE|MIR	-9292	NM_001621	196	Hs.171189	NM_001621	ENSG00000106546	AHR	bHLHe76	aryl hydrocarbon receptor	protein-coding	0.002994	0.346269			732(TAATCTTATT,-,0.00),817(TAATCCATTT,-,0.00)	633(GCTAATTATA,+,0.00),872(CGTTATTAGA,-,0.00)
Merged-5-18141485-3	chr5	18141279	18141696	Intergenic	Intergenic	334104	NR_134287	646241	Hs.407197	NR_134286		LINC02223	-	long intergenic non-protein coding RNA 2223	ncRNA	0	0.318493	161(TACTGACCTTGA,+,0.00)		199(GAAAAGCTTA,+,0.00)	251(ATTAATGAGC,-,0.00)
Merged-1-58886369-3	chr1	58886218	58886559	Intergenic	MIRb|SINE|MIR	126083	NM_145243	115209	Hs.425769	NM_145243	ENSG00000162600	OMA1	2010001O09Rik|DAB1|MPRP-1|MPRP1|YKR087C|ZMPOMA1|peptidase	OMA1 zinc metallopeptidase	protein-coding	0.004695	0.432558	246(CTTTGACCTTCT,+,0.00)	212(GAGCAGATGGTC,+,0.00)
Merged-2-9614819-4	chr2	9614120	9615617	promoter-TSS (NM_001320858)	promoter-TSS (NM_001320858)	210	NM_001039613	285148	Hs.667226	NM_001039613	ENSG00000134330	IAH1	-	isoamyl acetate hydrolyzing esterase 1 (putative)	protein-coding	0.089443	0.656913	1121(GGTTGACCTTGG,+,0.00)
Merged-19-5051824-3	chr19	5051468	5052186	intron (NM_015015, intron 6 of 22)	intron (NM_015015, intron 6 of 22)	82703	NM_015015	23030	Hs.654816	NM_015015	ENSG00000127663	KDM4B	JMJD2B|TDRD14B	lysine demethylase 4B	protein-coding	0.034819	0.631433	320(CTGCGACCTTGA,+,0.00),654(CCTTGACCTTTA,+,0.00)	29(AGCCAGATGGGG,+,0.00)	623(GAGGGGATTA,+,0.00)
Merged-2-11972507-4	chr2	11972042	11972952	Intergenic	Intergenic	4615	NR_036226	100422996		NR_036226	ENSG00000265172	MIR4262	-	microRNA 4262	ncRNA	0.011889	0.533597	598(AGATGCCCTTGA,+,0.00),630(CTTTGACCTTGA,+,0.00)		189(TAATCCTATT,-,0.00)
Merged-3-129321733-3	chr3	129321423	129321992	intron (NM_015103, intron 1 of 35)	MIR|SINE|MIR	3875	NM_015103	23129	Hs.301685	NM_015103	ENSG00000004399	PLXND1	PLEXD1	plexin D1	protein-coding	0.018315	0.567273				153(GCTAATAATG,+,0.00)
Merged-2-64646988-3	chr2	64646745	64647275	Intergenic	Intergenic	-34317	NM_014181	29094	Hs.372208	NM_014181	ENSG00000119862	LGALSL	GRP|HSPC159	galectin like	protein-coding	0.003774	0.427495			169(GCCAGGATTA,+,0.00)
Merged-10-89852997-3	chr10	89852777	89853226	Intergenic	MIRb|SINE|MIR	229806	NM_000314	5728	Hs.500466	NM_000314	ENSG00000171862	PTEN	10q23del|BZS|CWS1|DEC|GLM2|MHAM|MMAC1|PTEN1|PTENbeta|TEP1	phosphatase and tensin homolog	protein-coding	0.005263	0.494792
Merged-1-167905216-4	chr1	167904108	167906378	promoter-TSS (NR_146228)	promoter-TSS (NR_146228)	196	NR_026550	25874	Hs.517768	NM_015415	ENSG00000143158	MPC2	BRP44|SLC54A2	mitochondrial pyruvate carrier 2	protein-coding	0.056408	0.581605	434(AAGTGACCTTTA,+,0.00)		1252(TAATCACCTC,-,0.00)
Merged-13-71182643-3	chr13	71182482	71182794	Intergenic	Intergenic	-406635	NR_047699	100885781	Hs.372660	NR_047699	ENSG00000226846	LINC00348	-	long intergenic non-protein coding RNA 348	ncRNA	0	0.408946		102(AGCCATCTGCCA,-,0.00)
Merged-4-43376304-3	chr4	43376069	43376496	Intergenic	Intergenic	118278	NR_146993	105374436	Hs.170605	NR_146993	ENSG00000248143	LINC02383	-	long intergenic non-protein coding RNA 2383	ncRNA	0.004684	0.392523		330(AAGCAGATGGTG,+,0.00)	148(AAAAAGATTA,+,0.00)
Merged-1-165406010-3	chr1	165405768	165406313	TTS (NR_033824)	TTS (NR_033824)	8552	NM_001256570	6258	Hs.26550	NM_006917	ENSG00000143171	RXRG	NR2B3|RXRC	retinoid X receptor gamma	protein-coding	0.005505	0.443223	201(CAGTGACCTTGA,+,0.00),328(TCAAGGTTAAAG,-,0.00)	291(AACCAGATGGGG,+,0.00)
Merged-2-106055132-3	chr2	106054794	106055563	promoter-TSS (NM_001318897)	promoter-TSS (NM_001318897)	52	NM_001318897	2274	Hs.443687	NM_001450	ENSG00000115641	FHL2	AAG11|DRAL|FHL-2|SLIM-3|SLIM3	four and a half LIM domains 2	protein-coding	0.016905	0.549351	348(TCAAGGACACAC,-,0.00)		661(AATCGGCTTA,+,0.00)
Merged-5-92052085-3	chr5	92051738	92052426	Intergenic	Intergenic	854967	NR_109825	441094	Hs.457407	NR_015369	ENSG00000237187	NR2F1-AS1	-	NR2F1 antisense RNA 1	ncRNA	0.008157	0.321951	466(TCAAGGTCATTC,-,0.00)		398(TAATCTCTTG,-,0.00),549(AATCAGATTA,+,0.00)	563(CTTAATGAGC,-,0.00)
Merged-2-15597514-3	chr2	15597316	15597641	intron (NM_015909, intron 21 of 51)	intron (NM_015909, intron 21 of 51)	103994	NM_015909	51594	Hs.467759	NM_015909	ENSG00000151779	NBAS	ILFS2|NAG|SOPH	neuroblastoma amplified sequence	protein-coding	0.006154	0.380368	240(TCAAGGTCATTT,-,0.00)		77(CAACAGATTA,+,0.00)
Merged-11-63921627-3	chr11	63921125	63922299	intron (NM_014067, intron 1 of 10)	intron (NM_014067, intron 1 of 10)	11873	NM_014067	28992	Hs.602898	NM_014067	ENSG00000133315	MACROD1	LRP16	MACRO domain containing 1	protein-coding	0.022026	0.566423			254(TAATCCCGTC,-,0.00),467(TAATCAGTTG,-,0.00)
Merged-1-87287671-3	chr1	87287544	87287850	Intergenic	MIR|SINE|MIR	92351	NM_004261	9403	Hs.362728	NM_004261	ENSG00000183291	SELENOF	2019-09-15	selenoprotein F	protein-coding	0	0.410256
Merged-2-218501851-3	chr2	218501563	218502188	intron (NR_026597, intron 1 of 12)	intron (NR_026597, intron 1 of 12)	119441	NR_026597	729582	Hs.572788	NR_026597		DIRC3	-	disrupted in renal carcinoma 3	ncRNA	0.01406	0.535088			190(TAATCCTCTC,-,0.00)	448(TGCAATTAGC,-,0.00)
Merged-8-65907931-4	chr8	65907489	65908302	Intergenic	Intergenic	184680	NR_038901	552859	Hs.156997	NR_038901	ENSG00000280725	LINC00251	C8orf25|NCRNA00251	long intergenic non-protein coding RNA 251	ncRNA	0.00369	0.359951	697(TGAAGGTCACTG,-,0.00)		189(CACAGGATTA,+,0.00)
Merged-8-98864651-3	chr8	98864134	98864996	3' UTR (NM_018407, exon 7 of 7)	3' UTR (NM_018407, exon 7 of 7)	-16684	NM_030583	4147	Hs.189445	NM_002380	ENSG00000132561	MATN2	-	matrilin 2	protein-coding	0.006961	0.418308	694(AGATGACCTTGT,+,0.00)	181(GACCATCTGCTG,-,0.00)	826(TAATCTTTTA,-,0.00)	21(TCTAATTAGG,+,0.00)
Merged-19-35225102-4	chr19	35224070	35225879	promoter-TSS (NM_001145665)	promoter-TSS (NM_001145665)	-506	NM_001145665	339318	Hs.720472	NM_001029997	ENSG00000197841	ZNF181	HHZ181	zinc finger protein 181	protein-coding	0.053152	0.560765	256(GCAAGGTCAGGG,-,0.00),461(AAATGTCCTTGG,+,0.00),1449(GTGTAACCTTGA,+,0.00)
Merged-12-117256538-3	chr12	117256083	117256841	intron (NM_001109903, intron 7 of 11)	intron (NM_001109903, intron 7 of 11)	62770	NM_003806	8739	Hs.26605	NM_003806	ENSG00000135116	HRK	DP5|HARAKIRI	harakiri, BCL2 interacting protein	protein-coding	0.024857	0.531429
Merged-9-36763152-3	chr9	36762717	36763684	Intergenic	Intergenic	60396	NR_039686	100616289		NR_039686	ENSG00000266255	MIR4475	-	microRNA 4475	ncRNA	0.022051	0.594059	253(TCAAGGTGACTG,-,0.00),447(GGGTGACCTTGA,+,0.00)		123(GTGGGGATTA,+,0.00)
Merged-8-143291800-3	chr8	143291384	143292225	Intergenic	Intergenic	12087	NR_024378	619434	Hs.393308	NR_024378	ENSG00000254008	LINC00051	C8orf43|NCRNA00051	long intergenic non-protein coding RNA 51	ncRNA	0.02514	0.66156	523(CCAAGGTCACGC,-,0.00)	182(CACCAGATGGAC,+,0.00)
Merged-1-59616866-3	chr1	59616524	59617202	Intergenic	Intergenic	-4384	NR_027120	729467	Hs.662291	NR_027120	ENSG00000224609	HSD52	-	uncharacterized LOC729467	ncRNA	0.010324	0.5081		183(TGACAGATGTGT,+,0.00)	257(GAGAAGCTTA,+,0.00)
Merged-14-31890072-3	chr14	31889638	31890365	promoter-TSS (NR_110045)	promoter-TSS (NR_110045)	37	NR_110045	101927124	Hs.647561	NR_110045	ENSG00000250365	LOC101927124	-	uncharacterized LOC101927124	ncRNA	0.086614	0.639216			347(GTTAGGATTA,+,0.00)
Merged-11-60313101-3	chr11	60312944	60313309	Intergenic	L1MA4|LINE|L1	30240	NM_001012417	503497	Hs.523704	NM_001012417	ENSG00000204979	MS4A13	-	membrane spanning 4-domains A13	protein-coding	0	0.514793
Merged-1-163002974-3	chr1	163002630	163003275	Intergenic	L2c|LINE|L2	-35444	NM_001102445	5999	Hs.386726	NM_005613	ENSG00000117152	RGS4	RGP4|SCZD9	regulator of G protein signaling 4	protein-coding	0.002941	0.425656
Merged-15-66026146-3	chr15	66025958	66026333	intron (NM_001320835, intron 7 of 32)	LTR5_Hs|LTR|ERVK	-14475	NR_039736	100616379		NR_039736	ENSG00000264737	MIR4511	mir-4511	microRNA 4511	ncRNA	0	0.333333
Merged-4-125079044-3	chr4	125078762	125079295	Intergenic	Intergenic	383609	NR_027106	285419	Hs.535763	NR_027105	ENSG00000249464	LINC01091	-	long intergenic non-protein coding RNA 1091	ncRNA	0.003752	0.38015	303(CTCTGACCTTCA,+,0.00)			375(GGGAATTATC,-,0.00)
Merged-13-100078707-3	chr13	100078124	100079034	Intergenic	Intergenic	70194	NR_030353	693208		NR_030353	ENSG00000207719	MIR623	MIRN623|hsa-mir-623	microRNA 623	ncRNA	0.017582	0.585071	202(GGGTGACCTTGC,+,0.00)		805(TAATCTGTCT,-,0.00)
Merged-1-227223236-3	chr1	227223083	227223387	exon (NM_014826, exon 23 of 35)	exon (NM_014826, exon 23 of 35)	95297	NM_020247	56997	Hs.118241	NM_020247	ENSG00000163050	COQ8A	ADCK3|ARCA2|CABC1|COQ10D4|COQ8|SCAR9	coenzyme Q8A	protein-coding	0.006579	0.344262	93(ACATGACCTTCA,+,0.00)		52(TAAAGGATTA,+,0.00)
Merged-2-145632996-3	chr2	145632851	145633105	intron (NR_033870, intron 2 of 4)	intron (NR_033870, intron 2 of 4)	207444	NR_033870	401014	Hs.742290	NR_033870	ENSG00000226674	TEX41	DKFZp686O1327|LINC00953	testis expressed 41 (non-protein coding)	ncRNA	0.007874	0.411765	144(TCAAGGTCATTT,-,0.00)
Merged-4-101112943-3	chr4	101112270	101113452	intron (NR_125924, intron 1 of 4)	intron (NR_125924, intron 1 of 4)	-1206	NM_145244	115265	Hs.480378	NM_145244	ENSG00000145358	DDIT4L	REDD2|Rtp801L	DNA damage inducible transcript 4 like	protein-coding	0.01692	0.474218	742(TGAAGGTCAGGC,-,0.00)		265(TAATCCCTGT,-,0.00),1147(AGAAAGATTA,+,0.00)	24(TCTAATTAGA,+,0.00),24(TCTAATTAGA,-,0.00),852(GCCAATTAAA,+,0.00)
Merged-1-163162591-3	chr1	163162443	163162720	intron (NM_001254748, intron 2 of 5)	intron (NM_001254748, intron 2 of 5)	10382	NM_001195303	8490	Hs.24950	NM_003617	ENSG00000143248	RGS5	MST092|MST106|MST129|MSTP032|MSTP092|MSTP106|MSTP129	regulator of G protein signaling 5	protein-coding	0.00361	0.413669	162(TGTTGACCTTGT,+,0.00)
Merged-1-162789840-3	chr1	162789672	162790030	Intergenic	Intergenic	29359	NM_001304512	51478	Hs.492925	NM_016371	ENSG00000132196	HSD17B7	PRAP|SDR37C1	hydroxysteroid 17-beta dehydrogenase 7	protein-coding	0.005405	0.392473
Merged-1-183590449-3	chr1	183590284	183590636	Intergenic	L1MC4a|LINE|L1	14616	NM_001270439	10092	Hs.518609	NM_005717	ENSG00000162704	ARPC5	ARC16|dJ127C7.3|p16-Arc	actin related protein 2/3 complex subunit 5	protein-coding	NA	NA
Merged-22-40401676-3	chr22	40401353	40402134	intron (NM_138435, intron 1 of 4)	intron (NM_138435, intron 1 of 4)	10790	NM_138435	113828	Hs.197680	NM_138435	ENSG00000133477	FAM83F	-	family with sequence similarity 83 member F	protein-coding	0.019704	0.547541		209(TGCCATCTGTCT,-,0.00)		46(ACTAATTAAC,+,0.00),181(CTGAATTAGC,-,0.00),478(TCTAATTAGT,+,0.00),478(TCTAATTAGT,-,0.00)
Merged-16-11101809-3	chr16	11101574	11102107	intron (NM_015226, intron 10 of 22)	intron (NM_015226, intron 10 of 22)	63495	NM_015226	23274	Hs.35490	NM_015226	ENSG00000038532	CLEC16A	Gop-1|KIAA0350	C-type lectin domain containing 16A	protein-coding	0.012397	0.479424			191(GATGGGCTTA,+,0.00)	413(GCCAATTACA,+,0.00)
Merged-20-30157110-3	chr20	30156932	30157273	3' UTR (NM_030789, exon 12 of 12)	3' UTR (NM_030789, exon 12 of 12)	3964	NR_046853	100874042	Hs.373741	NR_046853	ENSG00000230613	HM13-AS1	-	HM13 antisense RNA 1	ncRNA	0.017595	0.622807		125(AGACAGATGGGG,+,0.00)
Merged-8-131147892-3	chr8	131147579	131148219	intron (NM_001247996, intron 15 of 30)	MIR|SINE|MIR	-50885	NR_045385	100507117	Hs.106015	NR_045385	ENSG00000280543	ASAP1-IT2	-	ASAP1 intronic transcript 2	ncRNA	0.004367	0.36087
Merged-5-65280558-3	chr5	65280355	65280741	intron (NM_001006600, intron 1 of 23)	intron (NM_001006600, intron 1 of 23)	-39147	NR_028474	100303749	Hs.608060	NR_028474		LOC100303749	-	LSM3 homolog, U6 small nuclear RNA associated (S. cerevisiae) pseudogene	pseudo	0.010363	0.45478		167(GTCCATCTGCAC,-,0.00)		280(GTTAATTAAG,+,0.00)
Merged-11-33523449-3	chr11	33523252	33523769	Intergenic	Intergenic	-40367	NM_012194	25758	Hs.502266	NM_012194	ENSG00000110427	KIAA1549L	C11orf41|C11orf69|G2	KIAA1549 like	protein-coding	0.003344	0.438538
Merged-3-145114535-3	chr3	145114352	145114731	Intergenic	L2|LINE|L2	672431	NR_146297	109729161		NR_146297	ENSG00000240032	LNCSRLR	lncRNA-SRLR	lncRNA sorafenib resistance in renal cell carcinoma associated	ncRNA	0	0.295775
Merged-20-46924151-3	chr20	46923731	46924459	Intergenic	Intergenic	-64559	NR_026958	284749	Hs.299080	NR_026958	ENSG00000235621	LINC00494	-	long intergenic non-protein coding RNA 494	ncRNA	0.013736	0.426612			136(AAATCCCATT,-,0.00),307(AAACTGATTA,+,0.00)	398(CTTAAATAGC,-,0.00)
Merged-21-27347216-3	chr21	27346934	27347547	intron (NM_000484, intron 11 of 17)	intron (NM_000484, intron 11 of 17)	165468	NM_001136016	351	Hs.434980	NM_000484	ENSG00000142192	APP	AAA|ABETA|ABPP|AD1|APPI|CTFgamma|CVAP|PN-II|PN2|preA4	amyloid beta precursor protein	protein-coding	0.018367	0.529532	256(AGATGACCTTGT,+,0.00),289(CTTTGACCTTCA,+,0.00)
Merged-5-112417194-3	chr5	112416972	112417373	intron (NM_001085377, intron 11 of 18)	intron (NM_001085377, intron 11 of 18)	104765	NM_001242377	167227	Hs.443875	NM_152624	ENSG00000172795	DCP2	NUDT20	decapping mRNA 2	protein-coding	0.00813	0.437247	239(TCAAGGTCAGCC,-,0.00)
Merged-22-31101210-3	chr22	31100812	31101626	intron (NM_030758, intron 1 of 13)	intron (NM_030758, intron 1 of 13)	10426	NM_001282739	23762	Hs.517546	NM_030758	ENSG00000184792	OSBP2	HLM|ORP-4|ORP4|OSBPL1|OSBPL4	oxysterol binding protein 2	protein-coding	0.007752	0.51928	379(CCAAGGTCATCT,-,0.00)
Merged-22-22321544-3	chr22	22321284	22321783	intron (NM_001282113, intron 8 of 17)	MIR|SINE|MIR	-14283	NM_014634	9647	Hs.112728	NM_014634	ENSG00000100034	PPM1F	CAMKP|CaMKPase|FEM-2|POPX2|hFEM-2	protein phosphatase, Mg2+/Mn2+ dependent 1F	protein-coding	0.025761	0.536131	442(ACAAGGTCACAG,-,0.00)
Merged-15-91531571-3	chr15	91531276	91531888	non-coding (NR_051984, exon 4 of 4)	non-coding (NR_051984, exon 4 of 4)	6299	NM_001267580	9055	Hs.366401	NM_003981	ENSG00000198901	PRC1	ASE1	protein regulator of cytokinesis 1	protein-coding	0.009804	0.433931	274(TGAAGGTCATTA,-,0.00)		366(AAATCCCATC,-,0.00),483(TAATCTCTCC,-,0.00)
Merged-6-118777745-3	chr6	118777536	118777939	Intergenic	MLT1D|LTR|ERVL-MaLR	-44799	NR_002730	23629	Hs.648050	NR_002730		BRD7P3	BP75	bromodomain containing 7 pseudogene 3	pseudo	0	0.254237
Merged-6-73506190-3	chr6	73506029	73506361	intron (NM_001160134, intron 1 of 11)	MamSINE1|SINE|tRNA	165972	NR_120503	100507381	Hs.662412	NR_120503	ENSG00000233844	KCNQ5-IT1	-	KCNQ5 intronic transcript 1	ncRNA	0.003623	0.442446
Merged-22-39831886-3	chr22	39831571	39832178	non-coding (NR_040535, exon 3 of 3)	non-coding (NR_040535, exon 3 of 3)	3709	NR_040535	100506472	Hs.729080	NR_040535		LOC100506472	-	uncharacterized LOC100506472	ncRNA	0.015528	0.574074
Merged-5-127323258-3	chr5	127323056	127323425	intron (NR_152803, intron 1 of 1)	MIRb|SINE|MIR	95627	NR_152810	644873	Hs.340623	NR_015360	ENSG00000245937	LINC01184	-	long intergenic non-protein coding RNA 1184	ncRNA	0	0.523529
Merged-10-74134928-3	chr10	74134524	74135252	intron (NM_001195519, intron 6 of 6)	MIR|SINE|MIR	-19981	NM_017626	54788	Hs.500013	NM_017626	ENSG00000148719	DNAJB12	DJ10	DnaJ heat shock protein family (Hsp40) member B12	protein-coding	0.011111	0.453875	516(CCAAGGTCAAAC,-,0.00)
Merged-14-84304535-3	chr14	84304331	84304726	Intergenic	MIRc|SINE|MIR	1195552	NR_146650	101928599		NR_146650	ENSG00000258743	LINC02301	-	long intergenic non-protein coding RNA 2301	ncRNA	0.014493	0.359712			43(CAACAGATTA,+,0.00),60(TAAAAGATTA,+,0.00)
Merged-14-20273292-3	chr14	20273072	20273521	intron (NM_001004723, intron 1 of 1)	L1MEf|LINE|L1	1367	NM_001004723	390429	Hs.512490	NM_001004723	ENSG00000176294	OR4N2	OR14-13|OR14-8	olfactory receptor family 4 subfamily N member 2	protein-coding	0	0.5
Merged-16-5170744-3	chr16	5170444	5171029	Intergenic	Intergenic	-22915	NM_201598	196483	Hs.406461	NM_201400	ENSG00000118894	EEF2KMT	EFM3|FAM86A|SB153|eEF2-KMT	eukaryotic elongation factor 2 lysine methyltransferase	protein-coding	0.026316	0.49642	374(CAGTAACCTTGG,+,0.00)		409(TAAGCTCTTT,-,0.00)
Merged-1-202610921-3	chr1	202609962	202612063	intron (NM_177402, intron 1 of 8)	intron (NM_177402, intron 1 of 8)	1569	NM_001136504	127833	Hs.25422	NM_177402	ENSG00000143858	SYT2	CMS7|MYSPC|SytII	synaptotagmin 2	protein-coding	0.040977	0.595294
Merged-3-15508792-3	chr3	15508400	15509178	intron (NM_080539, intron 10 of 15)	MIRb|SINE|MIR	29026	NR_036232	100422868		NR_036232	ENSG00000263573	MIR4270	-	microRNA 4270	ncRNA	0.011429	0.465909	363(GTTTCACCTTGA,+,0.00)	560(TTCCATCTGTTT,-,0.00)		534(GCCAATTATC,+,0.00)
Merged-2-1911234-3	chr2	1910998	1911485	intron (NM_015025, intron 13 of 24)	intron (NM_015025, intron 13 of 24)	-162922	NM_012293	7837	Hs.332197	NM_012293	ENSG00000130508	PXDN	ASGD7|COPOA|D2S448|D2S448E|MG50|PRG2|PXN|VPO	peroxidasin	protein-coding	0.010267	0.489754	224(CCAAGGGCAATC,-,0.00)	229(GGCAATCTGTTT,-,0.00)	279(TAATCCCCAA,-,0.00)
Merged-22-45222238-3	chr22	45221879	45222478	intron (NM_001017526, intron 8 of 12)	MLT1I|LTR|ERVL-MaLR	73740	NM_001017526	23779	Hs.102336	NM_181335	ENSG00000241484	ARHGAP8	BPGAP1|PP610	Rho GTPase activating protein 8	protein-coding	0.026087	0.564841	370(ACATGACCTTGA,+,0.00)
Merged-15-89028249-3	chr15	89027920	89028617	Intergenic	Intergenic	17584	NR_135917	64963	Hs.111286	NM_022839	ENSG00000181991	MRPS11	HCC-2|MRP-S11|S11mt	mitochondrial ribosomal protein S11	protein-coding	0.015798	0.539432			227(TAATCCCCTT,-,0.00),483(TAAGCTGCTC,-,0.00)	91(CCAAATTAGC,-,0.00)
Merged-7-39130054-3	chr7	39129906	39130237	intron (NM_007252, intron 3 of 10)	intron (NM_007252, intron 3 of 10)	-76904	NR_138047	100689074	Hs.675876	NR_138047		POU6F2-AS2	-	POU6F2 antisense RNA 2	ncRNA	0.005236	0.442708
Merged-22-37873971-3	chr22	37873631	37874284	intron (NM_001166343, intron 3 of 6)	MIR|SINE|MIR	8468	NM_001166343	4242	Hs.517603	NM_002405	ENSG00000100060	MFNG	-	MFNG O-fucosylpeptide 3-beta-N-acetylglucosaminyltransferase	protein-coding	0.008163	0.54251		604(AAGCAGATGGGG,+,0.00)		547(GCTGATTAGC,-,0.00),561(GATAATTAAG,+,0.00)
Merged-7-48029514-3	chr7	48029201	48029916	intron (NM_001030019, intron 8 of 9)	LTR5_Hs|LTR|ERVK	-10336	NR_037917	3364	Hs.152983	NM_004507	ENSG00000136273	HUS1	hHUS1	HUS1 checkpoint clamp component	protein-coding	0	0.291667
Merged-1-168908800-3	chr1	168908509	168909068	intron (NR_104091, intron 3 of 4)	intron (NR_104091, intron 3 of 4)	147455	NR_104091	101978719	Hs.517849	NR_104091	ENSG00000203601	LINC00970	-	long intergenic non-protein coding RNA 970	ncRNA	0.005367	0.371429	365(AAATGACCTTCA,+,0.00)		337(CATGTGATTA,+,0.00)	339(TGTGATTATC,-,0.00),400(GCTAATGAGG,+,0.00)
Merged-5-119407517-3	chr5	119407122	119407988	Intergenic	Intergenic	-392418	NM_001300783	51334	Hs.157461	NM_016644	ENSG00000184838	PRR16	DSC54|LARGEN	proline rich 16	protein-coding	0.001202	0.362545
Merged-7-104759359-3	chr7	104759205	104759598	intron (NM_001350746, intron 14 of 14)	intron (NM_001350746, intron 14 of 14)	104764	NM_182931	55904	Hs.592262	NM_018682	ENSG00000005483	KMT2E	HDCMC04P|MLL5|NKp44L	lysine methyltransferase 2E	protein-coding	0.008403	0.518828
Merged-3-57198230-3	chr3	57198000	57198472	intron (NM_001318864, intron 2 of 13)	intron (NM_001318864, intron 2 of 13)	1191	NM_017563	54756	Hs.150725	NM_017563	ENSG00000144730	IL17RD	HH18|IL-17RD|IL17RLM|SEF	interleukin 17 receptor D	protein-coding	0.056716	0.608309
Merged-1-217055383-3	chr1	217055138	217055673	intron (NM_001243507, intron 2 of 7)	MIRc|SINE|MIR	57610	NM_001243512	2104	Hs.444225	NM_001438	ENSG00000196482	ESRRG	ERR-gamma|ERR3|ERRg|ERRgamma|NR3B3	estrogen related receptor gamma	protein-coding	0	0.377193		50(AACCATCTGGTA,-,0.00)
Merged-14-81389652-3	chr14	81389165	81390282	intron (NM_152446, intron 1 of 23)	intron (NM_152446, intron 1 of 23)	16161	NM_152446	145508	Hs.162889	NM_152446	ENSG00000100629	CEP128	C14orf145|C14orf61|LEDP/132	centrosomal protein 128	protein-coding	0.002119	0.37037	231(GGGTGACCTTGA,+,0.00)			514(TGTAATAAGA,-,0.00)
Merged-3-88902078-3	chr3	88901727	88902453	Intergenic	L3|LINE|CR1	-254584	NM_182644	2042	Hs.123642	NM_005233	ENSG00000044524	EPHA3	EK4|ETK|ETK1|HEK|HEK4|TYRO4	EPH receptor A3	protein-coding	0.005894	0.302144	104(TGTTGACCTTGT,+,0.00)		293(TAATCCCTGC,-,0.00)
Merged-12-91463945-3	chr12	91463831	91464109	Intergenic	MIR|SINE|MIR	-11839	NM_007035	11081	Hs.125750	NM_007035	ENSG00000139330	KERA	CNA2|KTN|SLRR2B	keratocan	protein-coding	0	0.382114
Merged-12-2042814-3	chr12	2042410	2043236	intron (NR_036546, intron 1 of 1)	MIR3|SINE|MIR	2919	NR_036546	100271702	Hs.737031	NR_036546	ENSG00000235049	LINC00940	-	long intergenic non-protein coding RNA 940	ncRNA	0.023599	0.577941	475(CCAAGGTCACAG,-,0.00)		229(TAATCCCTGA,-,0.00)
Merged-2-151896790-3	chr2	151896590	151896990	Intergenic	Intergenic	221599	NM_198557	375287	Hs.302442	NM_198557	ENSG00000184898	RBM43	C2orf38	RNA binding motif protein 43	protein-coding	0.008174	0.434783
Merged-9-92855406-3	chr9	92854880	92855908	Intergenic	Intergenic	-51613	NR_038882	286370	Hs.407589	NR_038882	ENSG00000227555	MIR4290HG	-	MIR4290 host gene	ncRNA	0.011976	0.549801	267(ACAAGGTCAGGC,-,0.00),614(TCAAGGTCATTG,-,0.00)			766(GTTAATTAGA,-,0.00)
Merged-3-144750662-3	chr3	144750271	144751062	Intergenic	LTR33|LTR|ERVL	1036306	NR_146297	109729161		NR_146297	ENSG00000240032	LNCSRLR	lncRNA-SRLR	lncRNA sorafenib resistance in renal cell carcinoma associated	ncRNA	0.008032	0.366534			683(TAATCTCTCT,-,0.00)	595(GGTAATTAGT,-,0.00)
Merged-3-17613486-3	chr3	17613135	17613908	intron (NM_001349089, intron 1 of 20)	LTR16B1|LTR|ERVL	127991	NM_001134381	9779	Hs.475629	NM_014744	ENSG00000131374	TBC1D5	-	TBC1 domain family member 5	protein-coding	0	0.371134			695(TAATCCCTCC,-,0.00)
Merged-13-72219580-3	chr13	72219343	72219815	intron (NM_080759, intron 3 of 11)	intron (NM_080759, intron 3 of 11)	221751	NM_004392	1602	Hs.129452	NM_004392	ENSG00000276644	DACH1	DACH	dachshund family transcription factor 1	protein-coding	0.008475	0.361522	269(TCAAGGTCAGAG,-,0.00)		334(TAATCAGATT,-,0.00)
Merged-17-77696392-3	chr17	77695914	77696743	Intergenic	Intergenic	-8537	NM_178543	339221	Hs.114084	NM_178543	ENSG00000182156	ENPP7	ALK-SMase|E-NPP 7|NPP-7|NPP7	ectonucleotide pyrophosphatase/phosphodiesterase 7	protein-coding	0.017621	0.58114	153(AGCTGACCTTGT,+,0.00),331(CCAAGGACAAGG,-,0.00),546(TCAAGGACACTG,-,0.00)	514(ATCCATCTGCCT,-,0.00)
Merged-5-17747490-3	chr5	17747040	17747960	Intergenic	L2a|LINE|L2	-59883	NR_134286	646241	Hs.407197	NR_134286		LINC02223	-	long intergenic non-protein coding RNA 2223	ncRNA	0.007042	0.503497
Merged-8-49311020-3	chr8	49310530	49311386	Intergenic	Intergenic	-153169	NR_105002	101929268	Hs.683934	NR_105002	ENSG00000253608	LOC101929268	-	uncharacterized LOC101929268	ncRNA	0.011315	0.531735		93(GGACAGCTGGTC,+,0.00)		841(GCTAAATACC,+,0.00)
Merged-1-46154088-3	chr1	46153748	46154379	intron (NM_016486, intron 1 of 2)	intron (NM_016486, intron 1 of 2)	216	NM_016486	51249	Hs.699548	NM_016486	ENSG00000159596	TMEM69	C1orf154	transmembrane protein 69	protein-coding	0.035382	0.522305			429(AGGAGGATTA,+,0.00)
Merged-10-3111083-3	chr10	3110135	3111896	promoter-TSS (NM_001345944)	promoter-TSS (NM_001345944)	196	NM_001242339	5214	Hs.26010	NM_002627	ENSG00000067057	PFKP	ATP-PFK|PFK-C|PFK-P|PFKF	phosphofructokinase, platelet	protein-coding	0.09656	0.667672	1628(TCAAGGTTATTT,-,0.00)
Merged-8-3746075-3	chr8	3745782	3746355	intron (NM_033225, intron 5 of 69)	intron (NM_033225, intron 5 of 69)	1106260	NM_033225	64478	Hs.571466	NM_033225	ENSG00000183117	CSMD1	PPP1R24	CUB and Sushi multiple domains 1	protein-coding	0.008726	0.418118	267(ATCTGACCTTGT,+,0.00),365(GCAAGGTCAAGT,-,0.00)		214(GAGATGATTA,+,0.00),395(TAATCTCATT,-,0.00)	222(TATCATTAGC,-,0.00),317(GCTAATAATG,+,0.00)
Merged-15-47676653-3	chr15	47676388	47676933	intron (NM_001198999, intron 1 of 19)	intron (NM_001198999, intron 1 of 19)	200257	NM_001198999	80031	Hs.511265	NM_020858	ENSG00000137872	SEMA6D	-	semaphorin 6D	protein-coding	0.009174	0.457875		215(TTCCATCTGTCA,-,0.00)	246(GAAAGGATTT,+,0.00),324(TAATCTGTGC,-,0.00)
Merged-4-118887478-3	chr4	118887345	118887605	Intergenic	MIR3|SINE|MIR	-67298	NR_146513	9348	Hs.480596	NM_004784	ENSG00000164100	NDST3	HSST3	N-deacetylase and N-sulfotransferase 3	protein-coding	0.004854	0.331731			145(TAATCTGTGT,-,0.00),166(TAACAGATTA,+,0.00)
Merged-4-152729390-3	chr4	152729181	152729573	Intergenic	Intergenic	-47202	NM_004564	5188	Hs.119316	NM_004564	ENSG00000059691	GATB	HSPC199|PET112|PET112L	glutamyl-tRNA amidotransferase subunit B	protein-coding	0.028169	0.498246
Merged-1-53590317-3	chr1	53590131	53590538	intron (NM_001287596, intron 2 of 3)	(CA)n|Simple_repeat|Simple_repeat	17970	NM_001287597	6512	Hs.104637	NM_006671	ENSG00000162383	SLC1A7	AAAT|EAAT5	solute carrier family 1 member 7	protein-coding	0.011331	0.532394				236(GTAAATTAGC,-,0.00)
Merged-12-22415460-3	chr12	22415211	22415776	intron (NM_003034, intron 2 of 4)	intron (NM_003034, intron 2 of 4)	72155	NM_003034	6489	Hs.408614	NM_003034	ENSG00000111728	ST8SIA1	GD3S|SIAT8|SIAT8-A|SIAT8A|ST8SiaI	ST8 alpha-N-acetyl-neuraminide alpha-2,8-sialyltransferase 1	protein-coding	0.00354	0.420495				38(TATAATTAAG,+,0.00),463(TCTGATTACA,+,0.00)
Merged-22-36019497-3	chr22	36019326	36019679	promoter-TSS (NM_203377)	promoter-TSS (NM_203377)	-101	NM_203377	4151	Hs.517586	NM_005368	ENSG00000198125	MB	PVALB|myoglobgin	myoglobin	protein-coding	0.011331	0.508475	145(CGGTGACCTTGC,+,0.00)
Merged-9-104248614-3	chr9	104248219	104249016	intron (NM_001303107, intron 1 of 2)	CpG	435	NM_001303108	84302	Hs.388742	NM_032342	ENSG00000165152	TMEM246	C9orf125	transmembrane protein 246	protein-coding	0.080301	0.659148	312(CGCTGACCTTGG,+,0.00)			244(TCTAATTAAC,+,0.00)
Merged-2-51251308-3	chr2	51250997	51251601	intron (NM_001330082, intron 2 of 21)	intron (NM_001330082, intron 2 of 21)	8375	NM_001330079	9378	Hs.637685	NM_004801	ENSG00000179915	NRXN1	Hs.22998|PTHSL2|SCZD17	neurexin 1	protein-coding	0.011589	0.34876	303(TCAAGGTCATTT,-,0.00)
Merged-20-30805830-3	chr20	30804938	30806553	TTS (NM_172236)	TTS (NM_172236)	10049	NM_015352	23509	Hs.472409	NM_015352	ENSG00000101346	POFUT1	DDD2|FUT12|O-FUT|O-Fuc-T|O-FucT-1|OFUCT1	protein O-fucosyltransferase 1	protein-coding	0.012844	0.432727		323(AAACAGATGTAG,+,0.00)	230(CATGGGCTTA,+,0.00)
Merged-20-59465687-3	chr20	59465425	59465989	Intergenic	MIRb|SINE|MIR	-188413	NR_109919	100506470	Hs.125674	NR_109919	ENSG00000229606	LINC01718	-	long intergenic non-protein coding RNA 1718	ncRNA	0.00303	0.539157
Merged-20-32646452-3	chr20	32646120	32646835	intron (NM_016732, intron 2 of 9)	intron (NM_016732, intron 2 of 9)	9552	NR_039911	100616434		NR_039911	ENSG00000264616	MIR4755	mir-4755	microRNA 4755	ncRNA	0.009174	0.427007			133(TAAGCTGCTC,-,0.00)	31(GCTAATGAAC,+,0.00)
Merged-7-105029824-3	chr7	105029379	105030225	promoter-TSS (NM_001350738)	promoter-TSS (NM_001350738)	35	NM_001350742	6733	Hs.285197	NM_182691	ENSG00000135250	SRPK2	SFRSK2	SRSF protein kinase 2	protein-coding	0.079225	0.640489
Merged-20-35094470-3	chr20	35094116	35094767	intron (NM_183006, intron 1 of 6)	MIR3|SINE|MIR	4255	NM_183006	22839	Hs.249600	NM_014902	ENSG00000080845	DLGAP4	DAP-4|DAP4|DLP4|SAPAP-4|SAPAP4	DLG associated protein 4	protein-coding	0.012658	0.485893
Merged-8-66616895-3	chr8	66616647	66617129	intron (NM_014637, intron 4 of 7)	intron (NM_014637, intron 4 of 7)	34780	NM_001145838	9650	Hs.584788	NM_014637	ENSG00000066855	MTFR1	CHPPR|FAM54A2	mitochondrial fission regulator 1	protein-coding	0.012448	0.453416
Merged-22-50423865-3	chr22	50423675	50424032	Intergenic	L1M4|LINE|L1	27202	NM_001001694	400935	Hs.526712	NM_001001694	ENSG00000188263	IL17REL	-	interleukin 17 receptor E like	protein-coding	NA	NA
Merged-X-22282322-3	chrX	22282190	22282463	intron (NR_073010, intron 5 of 11)	L3b|LINE|CR1	-8704	NM_152577	158506	Hs.132485	NM_152577	ENSG00000175809	CBLL2	CT138|HAKAIL|ZNF645	Cbl proto-oncogene like 2	protein-coding	NA	NA
Merged-9-98620537-3	chr9	98620300	98620744	intron (NR_023390, intron 1 of 2)	intron (NR_023390, intron 1 of 2)	-17378	NM_001010895	375748	Hs.432364	NM_020207	ENSG00000182150	ERCC6L2	BMFS2|C9orf102|RAD26L|SR278	ERCC excision repair 6 like 2	protein-coding	0	0.42378	315(CTGTGTCCTTGG,+,0.00)
Merged-1-208379003-5	chr1	208378561	208379386	intron (NM_025179, intron 3 of 31)	intron (NM_025179, intron 3 of 31)	38692	NM_025179	5362	Hs.497626	NM_025179	ENSG00000076356	PLXNA2	OCT|PLXN2	plexin A2	protein-coding	0.00463	0.533487		43(CTCCATCTGCTT,-,0.00)	68(TAATCTCTAT,-,0.00)
Merged-16-50305476-3	chr16	50305139	50305764	intron (NM_001286057, intron 1 of 18)	intron (NM_001286057, intron 1 of 18)	5000	NM_001286057	113	Hs.513578	NM_001114	ENSG00000121281	ADCY7	AC7	adenylate cyclase 7	protein-coding	0.014925	0.609342	284(GGCTGACCTTGG,+,0.00)	329(AGCCATCTGGTC,-,0.00)
Merged-1-182603359-3	chr1	182602674	182604365	Intergenic	Intergenic	19244	NR_036490	284648	Hs.253475	NR_036490	ENSG00000261504	LINC01686	-	long intergenic non-protein coding RNA 1686	ncRNA	0.01301	0.527187	410(ATATGCCCTTGG,+,0.00)	368(GGGCAGATGGGC,+,0.00),424(CACCAGCTGTTC,-,0.00)	978(TAATCTCTGC,-,0.00),1287(AAAGGGCTTA,+,0.00)	277(TTTAATTATC,-,0.00)
Merged-22-26801189-3	chr22	26801025	26801366	Intergenic	MIR|SINE|MIR	-24085	NM_020437	57168	Hs.567547	NM_020437	ENSG00000128203	ASPHD2	-	aspartate beta-hydroxylase domain containing 2	protein-coding	0.007634	0.466165			0(TAATCCTGCT,-,0.00)
Merged-13-50914670-4	chr13	50914119	50915175	intron (NR_109974, intron 2 of 6)	intron (NR_109974, intron 2 of 6)	168493	NR_002183	145165	Hs.511834	NM_153290		ST13P4	FAM10A4|FAM10A4P	ST13, Hsp70 interacting protein pseudogene 4	pseudo	0.019886	0.46263	327(CCAAGGGCATTT,-,0.00),347(CCAAGGACAATG,-,0.00)	800(GCCCAGATGGTG,+,0.00)	163(GGGGGGATTA,+,0.00)
Merged-13-104664165-3	chr13	104663756	104664633	Intergenic	Intergenic	586644	NR_126374	104326190	Hs.334381	NR_126374	ENSG00000234551	LINC01309	TCONS_l2_00007459	long intergenic non-protein coding RNA 1309	ncRNA	0.020525	0.461276	358(GGATAACCTTGA,+,0.00)
Merged-9-101888661-3	chr9	101888295	101888970	intron (NM_004612, intron 1 of 8)	intron (NM_004612, intron 1 of 8)	21261	NM_004612	7046	Hs.494622	NM_004612	ENSG00000106799	TGFBR1	AAT5|ACVRLK4|ALK-5|ALK5|ESS1|LDS1|LDS1A|LDS2A|MSSE|SKR4|TBR-i|TBRI|TGFR-1|tbetaR-I	transforming growth factor beta receptor 1	protein-coding	0.002519	0.385965	154(CCAAGGTCATGA,-,0.00)		513(AAGAGGATTT,+,0.00)
Merged-6-107978830-3	chr6	107978667	107979004	intron (NM_018013, intron 6 of 6)	intron (NM_018013, intron 6 of 6)	74765	NM_001286409	256380	Hs.486109	NM_198081	ENSG00000146285	SCML4	dJ47M23.1	Scm polycomb group protein like 4	protein-coding	0.004292	0.482906	176(CCGTGACCTTGC,+,0.00),197(GAGTGACCTTGG,+,0.00)
Merged-11-127069357-3	chr11	127069196	127069504	Intergenic	Intergenic	-71615	NR_120580	101929497	Hs.737442	NR_120580	ENSG00000273409	LOC101929497	-	uncharacterized LOC101929497	ncRNA	0.005155	0.425641
Merged-12-119825969-3	chr12	119825636	119826291	intron (NM_178499, intron 1 of 13)	MLT1L|LTR|ERVL-MaLR	53446	NM_178499	160777	Hs.98188	NM_178499	ENSG00000183273	CCDC60	-	coiled-coil domain containing 60	protein-coding	0	0.380435
Merged-3-148509507-3	chr3	148509189	148509809	Intergenic	Intergenic	-36089	NM_001871	1360	Hs.477891	NM_001871	ENSG00000153002	CPB1	CPB|PASP|PCPB	carboxypeptidase B1	protein-coding	0.008065	0.417069	376(ACAAGGTCAGCT,-,0.00)	92(GCGCAGATGGCC,+,0.00)	115(TAATCTGTGT,-,0.00),269(ATTAGGATTA,+,0.00),333(TAATCCATTT,-,0.00),559(TAATCTGTAT,-,0.00)
Merged-1-85661720-3	chr1	85661378	85662068	intron (NM_032184, intron 1 of 6)	intron (NM_032184, intron 1 of 6)	5005	NM_032184	84144	Hs.533853	NM_032184	ENSG00000097096	SYDE2	-	synapse defective Rho GTPase homolog 2	protein-coding	0.004938	0.383292
Merged-3-15654467-3	chr3	15654257	15654686	intron (NM_001281725, intron 1 of 3)	MLT1E1|LTR|ERVL-MaLR	10995	NM_001281725	686	Hs.444197	NM_000060	ENSG00000169814	BTD	-	biotinidase	protein-coding	NA	NA
Merged-2-123425349-3	chr2	123425175	123425521	Intergenic	MIRb|SINE|MIR	405709	NR_147208	107985818	Hs.580182	NR_147208	ENSG00000232740	LINC01826	lnc-MKI67IP-3	long intergenic non-protein coding RNA 1826	ncRNA	0.004525	0.421525			257(GGAGAGATTA,+,0.00)
Merged-3-126645475-3	chr3	126645115	126645961	intron (NM_032343, intron 6 of 7)	L2|LINE|L2	-61899	NM_032242	5361	Hs.432329	NM_032242	ENSG00000114554	PLXNA1	NOV|NOVP|PLEXIN-A1|PLXN1	plexin A1	protein-coding	0.011719	0.515564	212(AAATGACCTTGT,+,0.00)	112(TGACAGATGGTG,+,0.00)
Merged-14-87164828-3	chr14	87164669	87164967	Intergenic	Intergenic	-207304	NR_038445	283585	Hs.381998	NR_038445	ENSG00000258804	LINC01148	-	long intergenic non-protein coding RNA 1148	ncRNA	0.010067	0.401338	194(CCAAGGTTAAAT,-,0.00)
Merged-17-17342216-3	chr17	17342011	17342574	Intergenic	AluSx1|SINE|Alu	-38008	NM_018019	55090	Hs.244595	NM_018019	ENSG00000141026	MED9	MED25	mediator complex subunit 9	protein-coding	0	1
Merged-12-102942527-3	chr12	102942252	102942798	Intergenic	L2|LINE|L2	-68102	NM_001111285	3479	Hs.160562	NM_000618	ENSG00000017427	IGF1	IGF-I|IGFI|MGF	insulin like growth factor 1	protein-coding	0	0.337209
Merged-5-148769503-4	chr5	148769049	148769950	intron (NM_001317987, intron 1 of 2)	intron (NM_001317987, intron 1 of 2)	-10661	NM_014443	27190	Hs.156979	NM_014443	ENSG00000127743	IL17B	IL-17B|IL-20|NIRF|ZCYTO7	interleukin 17B	protein-coding	0.011321	0.474874	253(CCAAGGTCACAA,-,0.00)	306(AAACAGATGGTA,+,0.00)		354(TCTAATTATA,+,0.00),587(TCTAATAACG,+,0.00),664(AATAATTATC,-,0.00)
Merged-16-84301754-3	chr16	84300778	84302575	Intergenic	MIR|SINE|MIR	-26636	NM_021197	58189	Hs.36688	NM_021197	ENSG00000103175	WFDC1	PS20	WAP four-disulfide core domain 1	protein-coding	0.017951	0.507452	1075(CCAAGGTCACTC,-,0.00)		1627(TAATCTCCTC,-,0.00)	1312(GCTAATGATT,+,0.00)
Merged-1-162225041-3	chr1	162224279	162225888	intron (NM_014697, intron 2 of 9)	intron (NM_014697, intron 2 of 9)	-87253	NR_030283	693141		NR_030283	ENSG00000207729	MIR556	MIRN556|hsa-mir-556|mir-556	microRNA 556	ncRNA	0.005146	0.434559	696(AGATGACCTTGA,+,0.00),1179(GCAAGGTCAAAT,-,0.00)			648(GTTAATTAGC,-,0.00)
Merged-10-16794367-3	chr10	16793918	16794689	intron (NM_152724, intron 6 of 7)	intron (NM_152724, intron 6 of 7)	65150	NM_012425	6251	Hs.524161	NM_012425	ENSG00000148484	RSU1	RSP-1	Ras suppressor protein 1	protein-coding	0.017366	0.438672			39(AACAGGATTA,+,0.00)
Merged-1-22952594-3	chr1	22952138	22953058	Intergenic	Intergenic	7261	NR_106742	102466615		NR_106742	ENSG00000276835	MIR6127	hsa-mir-6127	microRNA 6127	ncRNA	0.017615	0.536486	476(CCAAGGTCACCC,-,0.00)			860(GTTAATTACT,+,0.00),895(TGTAATCAGC,-,0.00)
Merged-5-134247694-3	chr5	134247443	134247910	intron (NM_032151, intron 2 of 3)	intron (NM_032151, intron 2 of 3)	6866	NM_032151	84105	Hs.710014	NM_032151	ENSG00000132570	PCBD2	DCOH2|DCOHM|PHS2	pterin-4 alpha-carbinolamine dehydratase 2	protein-coding	0.012019	0.470024			89(TAGGGGCTTA,+,0.00)	174(GCTTATTAAA,+,0.00)
Merged-20-2362101-3	chr20	2361828	2362438	intron (NM_198994, intron 1 of 12)	MIR|SINE|MIR	579	NM_001254734	343641	Hs.452039	NM_198994	ENSG00000166948	TGM6	SCA35|TG6|TGM3L|TGY|dJ734P14.3	transglutaminase 6	protein-coding	0.02071	0.573529
Merged-8-103734261-3	chr8	103733889	103734709	Intergenic	L2|LINE|L2	-66169	NM_005655	7071	Hs.435001	NM_005655	ENSG00000155090	KLF10	EGR-alpha|EGRA|TIEG|TIEG1	Kruppel like factor 10	protein-coding	0.004673	0.456221			158(AAATCCCTTC,-,0.00)
Merged-3-109159343-3	chr3	109159124	109159614	intron (NR_109841, intron 2 of 4)	MLT1D|LTR|ERVL-MaLR	30532	NR_109842	401082	Hs.477089	NM_001145553	ENSG00000228980	LINC01205	-	long intergenic non-protein coding RNA 1205	ncRNA	0.02	0.411765
Merged-11-105957086-3	chr11	105956782	105957399	intron (NM_015423, intron 2 of 5)	MLT1C|LTR|ERVL-MaLR	-8625	NM_001330359	143879	Hs.101949	NM_152433	ENSG00000182359	KBTBD3	BKLHD3	kelch repeat and BTB domain containing 3	protein-coding	0.037736	0.363636
Merged-X-53406171-3	chrX	53405910	53406530	3' UTR (NM_001281463, exon 26 of 26)	3' UTR (NM_001281463, exon 26 of 26)	26477	NR_106916	102465516		NR_106916	ENSG00000278204	MIR6857	hsa-mir-6857	microRNA 6857	ncRNA	0.00939	0.502326
Merged-9-37575564-3	chr9	37575328	37575799	intron (NM_012166, intron 1 of 10)	MIR|SINE|MIR	687	NM_012166	26267	Hs.709527	NM_012166	ENSG00000147912	FBXO10	FBX10|PRMT11	F-box protein 10	protein-coding	0.012821	0.402516			33(AATGTGATTA,+,0.00)
Merged-2-207667061-4	chr2	207666475	207667810	Intergenic	Intergenic	-19110	NR_036077	100422993		NR_036077	ENSG00000283469	MIR3130-1	MIR3130-3|mir-3130-1	microRNA 3130-1	ncRNA	0.008055	0.404133			232(TAATCCCAAT,-,0.00)	61(GCTAATTAAA,+,0.00)
Merged-6-44649783-3	chr6	44649474	44650146	Intergenic	Intergenic	-130192	NR_134609	105375075	Hs.123393	NR_134609		LOC105375075	-	uncharacterized LOC105375075	ncRNA	0.019345	0.551263	311(TGAAGGTCAACT,-,0.00)
Merged-14-105345690-3	chr14	105345250	105345985	intron (NM_001112726, intron 5 of 18)	intron (NM_001112726, intron 5 of 18)	13967	NM_015005	283638	Hs.533721	NM_015005	ENSG00000099814	CEP170B	CEP170R|FAM68C|KIAA0284	centrosomal protein 170B	protein-coding	0.02449	0.567935			237(GAAGGGATTA,+,0.00),381(GAAGGGATTT,+,0.00),429(CAGGGGATTA,+,0.00),503(GAGAGGATTT,+,0.00)
Merged-20-43971708-3	chr20	43971156	43972229	intron (NM_002999, intron 1 of 4)	intron (NM_002999, intron 1 of 4)	5372	NM_002999	6385	Hs.632267	NM_002999	ENSG00000124145	SDC4	SYND4	syndecan 4	protein-coding	0.00932	0.517691	632(CCAAGGTCACCA,-,0.00)	587(CAGCAGATGGGA,+,0.00)		395(GCTAATAAAG,+,0.00),1060(GATAATTAGC,+,0.00),1060(GATAATTAGC,-,0.00)
Merged-15-29990698-3	chr15	29990320	29990975	TTS (NM_001301026)	TTS (NM_001301026)	23508	NR_135221	100130111	Hs.525720	NR_135221	ENSG00000256802	LOC100130111	-	uncharacterized LOC100130111	ncRNA	0.016794	0.498476		254(CCCCATCTGCCT,-,0.00),374(CTCCATCTGCTC,-,0.00)
Merged-12-41406017-3	chr12	41405789	41406285	intron (NM_001843, intron 17 of 23)	HUERS-P3-int|LTR|ERV1	103878	NM_175038	1272	Hs.143434	NM_001843	ENSG00000018236	CNTN1	F3|GP135|MYPCN	contactin 1	protein-coding	NA	NA
Merged-3-2323104-3	chr3	2322967	2323253	intron (NM_001206955, intron 1 of 23)	intron (NM_001206955, intron 1 of 23)	42597	NM_001206955	152330	Hs.298705	NM_175607	ENSG00000144619	CNTN4	AXCAM|BIG-2	contactin 4	protein-coding	0.004878	0.42233	163(TAATGCCCTTGA,+,0.00)		184(TAATCTCTTC,-,0.00)
Merged-2-41421523-3	chr2	41421340	41421721	Intergenic	Intergenic	-681955	NM_001112802	6546	Hs.31961	NM_021097	ENSG00000183023	SLC8A1	NCX1	solute carrier family 8 member A1	protein-coding	0.013123	0.437173	110(CCAAGGACATTT,-,0.00)		63(AAATCCCATT,-,0.00),295(TAATCACATT,-,0.00)	293(TCTAATCACA,+,0.00)
Merged-11-109893436-3	chr11	109893218	109893629	Intergenic	Intergenic	-70664	NM_033390	85463	Hs.376289	NM_033390	ENSG00000149289	ZC3H12C	MCPIP3	zinc finger CCCH-type containing 12C	protein-coding	0.00369	0.408088	266(TCAAGGGCAAGC,-,0.00)		375(TAATCTTATG,-,0.00)
Merged-2-39347240-3	chr2	39346897	39347555	intron (NM_005633, intron 1 of 22)	intron (NM_005633, intron 1 of 22)	378	NM_005633	6654	Hs.709893	NM_005633	ENSG00000115904	SOS1	GF1|GGF1|GINGF|HGF|NS4|SOS-1	SOS Ras/Rac guanine nucleotide exchange factor 1	protein-coding	0.068389	0.60698
Merged-2-122109324-3	chr2	122108887	122109757	intron (NM_001142274, intron 35 of 37)	intron (NM_001142274, intron 35 of 37)	-66544	NM_014553	29842	Hs.156471	NM_014553	ENSG00000115112	TFCP2L1	CRTR1|LBP-9|LBP9	transcription factor CP2 like 1	protein-coding	0.011704	0.490272	501(TGAAGGTCAGGC,-,0.00)	784(AGCCAGATGGCA,+,0.00)	140(CAGGAGCTTA,+,0.00),392(ACTGGGATTA,+,0.00),829(GCCAGGATTA,+,0.00)
Merged-3-108655925-3	chr3	108655629	108656155	intron (NM_005459, intron 1 of 3)	intron (NM_005459, intron 1 of 3)	16785	NM_005459	9626	Hs.233363	NM_005459	ENSG00000138472	GUCA1C	GCAP3	guanylate cyclase activator 1C	protein-coding	0.009506	0.514231	342(AACTGACCTTGT,+,0.00)	124(TGCCATCTGGCT,-,0.00)	39(TAATCTGCTC,-,0.00)
Merged-2-221325607-3	chr2	221325371	221325843	Intergenic	MIRb|SINE|MIR	-554321	NR_036228	100422959		NR_036228	ENSG00000266518	MIR4268	-	microRNA 4268	ncRNA	0.012146	0.373494		375(CGCCATCTGGAG,-,0.00)	414(GAAAGGATTT,+,0.00)
Merged-6-13036066-3	chr6	13035887	13036274	intron (NM_001322314, intron 1 of 12)	intron (NM_001322314, intron 1 of 12)	22192	NM_001322314	221692	Hs.436996	NM_030948	ENSG00000112137	PHACTR1	RPEL|RPEL1|dJ257A7.2	phosphatase and actin regulator 1	protein-coding	0.008658	0.400862	171(TCAAGGTCATCA,-,0.00)	228(TACCATCTGTAG,-,0.00)
Merged-9-134851681-3	chr9	134851432	134851996	intron (NM_001253881, intron 3 of 6)	intron (NM_001253881, intron 3 of 6)	103560	NM_001253882	9442	Hs.374262	NM_004269	ENSG00000160563	MED27	CRAP34|CRSP34|CRSP8|MED3|TRAP37	mediator complex subunit 27	protein-coding	0.005319	0.426549	198(CCAAGGTCACCT,-,0.00)		330(TAATCAGCTG,-,0.00),442(GATAGGATTA,+,0.00),509(TAATCCAATC,-,0.00)	152(GGTAATTATA,-,0.00),328(CCTAATCAGC,-,0.00)
Merged-9-109152136-3	chr9	109151953	109152330	Intergenic	MIRb|SINE|MIR	-211068	NR_107048	102465995		NR_107048	ENSG00000277889	MIR8081	hsa-mir-8081	microRNA 8081	ncRNA	0	0.375
Merged-14-52150486-3	chr14	52150294	52150722	intron (NM_152330, intron 1 of 13)	MIRb|SINE|MIR	31932	NM_001267046	122786	Hs.434914	NM_152330	ENSG00000139926	FRMD6	C14orf31|EX1|Willin|c14_5320	FERM domain containing 6	protein-coding	0.007722	0.37931			268(TAATCTGTTT,-,0.00)
Merged-6-165463033-3	chr6	165462638	165463437	Intergenic	HUERS-P3b-int|LTR|ERV1	-227485	NR_131926	105378111		NR_131926		MEAT6	-	melanoma-associated transcript 6	ncRNA	NA	NA
Merged-6-90864195-3	chr6	90863857	90864464	intron (NM_021813, intron 4 of 8)	MIR3|SINE|MIR	142467	NM_021813	60468	Hs.269764	NM_021813	ENSG00000112182	BACH2	BTBD25	BTB domain and CNC homolog 2	protein-coding	0.006224	0.448347				433(CATAATGAGC,-,0.00)
Merged-5-82566362-3	chr5	82565811	82566922	intron (NM_003401, intron 7 of 7)	L2|LINE|L2	-193094	NM_174909	153339	Hs.355606	NM_174909	ENSG00000174695	TMEM167A	TMEM167	transmembrane protein 167A	protein-coding	0.004237	0.37395	710(GAATGACCTTGC,+,0.00)
Merged-1-207488249-3	chr1	207488024	207488479	Intergenic	Intergenic	-6566	NM_001300904	1604	Hs.126517	NM_000574	ENSG00000196352	CD55	CHAPLE|CR|CROM|DAF|TC	CD55 molecule (Cromer blood group)	protein-coding	0	0.358423	187(CCAAGGTTAAGT,-,0.00)		407(TAATCTTTGC,-,0.00)
Merged-6-71061867-3	chr6	71061732	71061983	Intergenic	Intergenic	-42048	NR_125857	101928353		NR_125857		EVADR	-	uncharacterized LOC101928353	ncRNA	0	0.392857			180(AATTGGATTA,+,0.00),217(GCACAGATTA,+,0.00)	2(TCTAATTAAT,+,0.00)
Merged-16-30039839-3	chr16	30039409	30040383	TTS (NM_001353379)	TTS (NM_001353379)	1509	NM_001318504	83723	Hs.558560	NM_031478	ENSG00000149926	FAM57B	FP1188	family with sequence similarity 57 member B	protein-coding	0.022587	0.612308			247(CTGAGGATTA,+,0.00)
Merged-12-19288282-3	chr12	19288027	19288464	intron (NM_001143821, intron 3 of 27)	intron (NM_001143821, intron 3 of 27)	5619	NM_001256470	54477	Hs.188614	NM_019012	ENSG00000052126	PLEKHA5	PEPP-2|PEPP2	pleckstrin homology domain containing A5	protein-coding	0.005249	0.368146				144(CTTAATTATA,-,0.00)
Merged-2-45824886-3	chr2	45824710	45825067	intron (NM_018079, intron 4 of 20)	intron (NM_018079, intron 4 of 20)	13545	NM_018079	55133	Hs.14229	NM_018079	ENSG00000068784	SRBD1	-	S1 RNA binding domain 1	protein-coding	0.002801	0.396648	155(CTATGTCCTTGG,+,0.00)		186(TAAGCTCATT,-,0.00),198(AAAGAGCTTA,+,0.00)	189(GCTCATTATA,+,0.00)
Merged-2-6656979-3	chr2	6656776	6657187	Intergenic	Intergenic	116938	NR_110500	102800315	Hs.729713	NR_110498	ENSG00000236172	LINC01246	-	long intergenic non-protein coding RNA 1246	ncRNA	0.010453	0.493103	212(GCTCGACCTTGA,+,0.00)
Merged-14-57227553-3	chr14	57227324	57227788	Intergenic	Intergenic	44825	NM_001270525	5015	Hs.288655	NM_021728	ENSG00000165588	OTX2	CPHD6|MCOPS5	orthodenticle homeobox 2	protein-coding	0.010776	0.380645
Merged-11-77772287-3	chr11	77772063	77772561	intron (NM_001203262, intron 1 of 2)	intron (NM_001203262, intron 1 of 2)	-2595	NM_003251	7069	Hs.591969	NM_003251	ENSG00000151365	THRSP	LPGP1|Lpgp|S14|SPOT14|THRP	thyroid hormone responsive	protein-coding	0.002793	0.487465	16(TCAAGGTTAAAA,-,0.00)
Merged-17-49820216-3	chr17	49820007	49820534	intron (NM_001082534, intron 5 of 9)	intron (NM_001082534, intron 5 of 9)	307482	NR_146897	105371828	Hs.640153	NR_146897		LINC02073	-	long intergenic non-protein coding RNA 2073	ncRNA	0.003795	0.443182	167(GCAAGGTCAAGG,-,0.00)		276(TAATCCCCTT,-,0.00)	287(TGGAATAAGC,-,0.00)
Merged-3-175404602-3	chr3	175404374	175404838	intron (NM_207015, intron 11 of 13)	intron (NM_207015, intron 11 of 13)	89515	NR_046714	100874245	Hs.614827	NR_046714		NAALADL2-AS1	-	NAALADL2 antisense RNA 1	ncRNA	0.007246	0.276978	234(CCAAGGTCAGGG,-,0.00)			16(CATTATTAGC,-,0.00),74(CATTATTAGC,-,0.00)
Merged-12-85744294-3	chr12	85744122	85744462	Intergenic	Intergenic	70256	NM_006982	8092	Hs.41683	NM_006982	ENSG00000180318	ALX1	CART1|FND3|HEL23	ALX homeobox 1	protein-coding	0	0.381232			196(TATGGGATTA,+,0.00),257(TAATCCCTGA,-,0.00)
Merged-1-198243166-3	chr1	198242921	198243457	intron (NM_133494, intron 5 of 9)	L3b|LINE|CR1	117081	NM_133494	140609	Hs.24119	NM_133494	ENSG00000151414	NEK7	-	NIMA related kinase 7	protein-coding	0	0.297794			420(TAATCCTCTT,-,0.00)
Merged-2-191045468-3	chr2	191044966	191045927	promoter-TSS (NM_032321)	promoter-TSS (NM_032321)	-143	NM_001042519	84281	Hs.389311	NM_032321	ENSG00000187699	C2orf88	smAKAP	chromosome 2 open reading frame 88	protein-coding	0.083241	0.702104		505(GGCCATCTGGAG,-,0.00)
Merged-17-55682891-3	chr17	55682008	55683923	intron (NR_110807, intron 2 of 2)	intron (NR_110807, intron 2 of 2)	2808	NR_110807	101927539	Hs.680439	NR_110807	ENSG00000263499	LOC101927539	-	uncharacterized LOC101927539	ncRNA	0.017684	0.547578
Merged-2-201270532-3	chr2	201270332	201270722	intron (NM_001100423, intron 3 of 12)	intron (NM_001100423, intron 3 of 12)	96854	NM_001282744	26010	Hs.120323	NM_015535	ENSG00000196141	SPATS2L	DNAPTP6|SGNP	spermatogenesis associated serine rich 2 like	protein-coding	0.002564	0.411765			94(AAGCTGATTA,+,0.00),321(TAAGCTTTTT,-,0.00)	96(GCTGATTATA,+,0.00),352(CTTAATTAGA,-,0.00)
Merged-2-157843254-3	chr2	157843119	157843408	Intergenic	Intergenic	-270847	NM_001329868	11227	Hs.269027	NM_014568	ENSG00000136542	GALNT5	GALNAC-T5|GALNACT5	polypeptide N-acetylgalactosaminyltransferase 5	protein-coding	0	0.427586			208(CATGGGATTA,+,0.00)	99(GCTAATTACC,+,0.00)
Merged-16-12231295-3	chr16	12231114	12231517	intron (NM_032167, intron 13 of 20)	intron (NM_032167, intron 13 of 20)	160724	NM_032167	92017	Hs.458401	NM_032167	ENSG00000048471	SNX29	A-388D4.1|RUNDC2A	sorting nexin 29	protein-coding	0.004963	0.542079	129(ACTTGACCTTCA,+,0.00)
Merged-5-124509192-3	chr5	124508895	124509570	intron (NR_109882, intron 4 of 5)	intron (NR_109882, intron 4 of 5)	136708	NR_109882	101927421	Hs.121305	NR_109882		LOC101927421	-	uncharacterized LOC101927421	ncRNA	0.008065	0.427711			354(TAAGCTCCTC,-,0.00)
Merged-1-58420979-3	chr1	58420728	58421181	intron (NM_021080, intron 1 of 16)	intron (NM_021080, intron 1 of 16)	94739	NR_104365	101926890	Hs.662207	NR_104362	ENSG00000226759	DAB1-AS1	-	DAB1 antisense RNA 1	ncRNA	0.002208	0.418502	265(ATATGACCTTGA,+,0.00)		325(TAATCTGACT,-,0.00)
Merged-18-35101919-3	chr18	35101617	35102139	intron (NM_001353701, intron 1 of 1)	intron (NM_001353701, intron 1 of 1)	-36058	NM_001353758	56853	Hs.435976	NM_020180	ENSG00000101489	CELF4	BRUNOL4|CELF-4	CUGBP Elav-like family member 4	protein-coding	0.034301	0.547368
Merged-17-75696426-4	chr17	75695981	75697008	Intergenic	Intergenic	28147	NR_104134	100132174	Hs.640110	NR_104134	ENSG00000267790	LINC01987	-	long intergenic non-protein coding RNA 1987	ncRNA	0.017566	0.56391	300(CCAAGGTCACGG,-,0.00)	458(GCACATCTGTCA,-,0.00),973(ATCCATCTGTCC,-,0.00)	262(TAATCACATT,-,0.00)	235(CATAATTAGT,-,0.00),260(GATAATCACA,+,0.00),413(GCTAATTACG,+,0.00)
Merged-16-15588116-3	chr16	15587528	15588588	intron (NM_033201, intron 1 of 5)	intron (NM_033201, intron 1 of 5)	-8065	NM_001142469	89927	Hs.401798	NM_033201	ENSG00000166780	C16orf45	MINP	chromosome 16 open reading frame 45	protein-coding	0.011152	0.40099	722(TGAAGGTCACTT,-,0.00)	281(CTCCATCTGCTC,-,0.00)
Merged-8-125261714-3	chr8	125261485	125262057	Intergenic	Intergenic	-2132	NR_125420	101927588	Hs.617072	NR_125420	ENSG00000214803	LOC101927588	-	uncharacterized LOC101927588	ncRNA	0.005894	0.417647	157(TCAAGGTCAGGC,-,0.00)		148(TAAGCTTCTT,-,0.00),234(TAATCCACTC,-,0.00)
Merged-2-17723051-3	chr2	17722904	17723187	intron (NM_003385, intron 1 of 3)	intron (NM_003385, intron 1 of 3)	1238	NM_003385	7447	Hs.444212	NM_003385	ENSG00000163032	VSNL1	HLP3|HPCAL3|HUVISL1|VILIP|VILIP-1	visinin like 1	protein-coding	0.024735	0.454225	145(GCAAGGTCAAAC,-,0.00)
Merged-9-98760707-3	chr9	98760482	98760936	intron (NM_020207, intron 17 of 18)	MLT1D|LTR|ERVL-MaLR	23384	NR_024129	100188953	Hs.434310	NR_024129	ENSG00000225194	LINC00092	NCRNA00092	long intergenic non-protein coding RNA 92	ncRNA	0.018519	0.581818
Merged-20-46387560-3	chr20	46387238	46387797	intron (NM_001161841, intron 1 of 20)	intron (NM_001161841, intron 1 of 20)	27291	NM_018837	55959	Hs.162016	NM_018837	ENSG00000196562	SULF2	HSULF-2	sulfatase 2	protein-coding	0.021322	0.544681	347(CTGTGACCTTGA,+,0.00)
Merged-11-19138297-3	chr11	19137903	19138694	promoter-TSS (NM_019028)	promoter-TSS (NM_019028)	-394	NM_019028	54503	Hs.188569	NM_019028	ENSG00000177054	ZDHHC13	HIP14L|HIP3RP	zinc finger DHHC-type containing 13	protein-coding	0.053232	0.62949			98(ACAGGGCTTA,+,0.00)
Merged-12-64977848-3	chr12	64977597	64978089	Intergenic	Intergenic	-26450	NR_040718	283349	Hs.643605	NM_178169	ENSG00000153179	RASSF3	RASSF5	Ras association domain family member 3	protein-coding	0.010163	0.403651	214(CACTGACCTTGA,+,0.00)	250(AACCATCTGCAC,-,0.00)	200(CAGCTGATTA,+,0.00)	202(GCTGATTACA,+,0.00)
Merged-11-60872817-3	chr11	60872572	60872997	intron (NM_014207, intron 1 of 10)	MIRb|SINE|MIR	2854	NM_014207	921	Hs.58685	NM_014207	ENSG00000110448	CD5	LEU1|T1	CD5 molecule	protein-coding	0.03	0.641791
Merged-18-40584616-3	chr18	40584432	40584848	intron (NM_001272077, intron 2 of 5)	intron (NM_001272077, intron 2 of 5)	111017	NM_002930	6014	Hs.464985	NM_002930	ENSG00000152214	RIT2	RIBA|RIN|ROC2	Ras like without CAAX 2	protein-coding	0.002404	0.398082	175(GAATGACCTTGT,+,0.00)		157(TAATCTTTTC,-,0.00)
Merged-5-66382566-3	chr5	66382363	66382740	intron (NM_001290226, intron 2 of 26)	intron (NM_001290226, intron 2 of 26)	82103	NM_001290227	375449	Hs.595458	NM_015183	ENSG00000069020	MAST4	-	microtubule associated serine/threonine kinase family member 4	protein-coding	0.007958	0.452381	248(TGAAGGTCATGT,-,0.00)	205(TTGCAGATGGGT,+,0.00)
Merged-4-21131679-3	chr4	21131575	21131799	intron (NM_147182, intron 2 of 8)	intron (NM_147182, intron 2 of 8)	173842	NM_147183	80333	Hs.655705	NM_025221	ENSG00000185774	KCNIP4	CALP|KCHIP4	potassium voltage-gated channel interacting protein 4	protein-coding	0.009174	0.406393	114(GAATGACCTTGG,+,0.00)		164(TAATCCTTCT,-,0.00)
Merged-7-5002686-3	chr7	5002185	5003207	Intergenic	Intergenic	-3852	NM_198403	221938	Hs.558694	NM_198403	ENSG00000136297	MMD2	PAQR10	monocyte to macrophage differentiation associated 2	protein-coding	0.023282	0.559735	418(CCCTGACCTTGA,+,0.00),628(TGTTGACCTTCG,+,0.00)
Merged-15-69284214-3	chr15	69283306	69284629	intron (NR_033671, intron 2 of 16)	LTR76|LTR|ERV1	-23067	NM_001184779	79400	Hs.657932	NM_024505	ENSG00000255346	NOX5	-	NADPH oxidase 5	protein-coding	0.007444	0.53202	630(CCAAGGTCAGAA,-,0.00)
Merged-2-128826584-4	chr2	128825994	128827183	Intergenic	MLT1D|LTR|ERVL-MaLR	-22166	NM_020120	56886	Hs.743306	NM_020120	ENSG00000136731	UGGT1	HUGT1|UGCGL1|UGT1	UDP-glucose glycoprotein glucosyltransferase 1	protein-coding	0.018868	0.517857
Merged-3-159997684-3	chr3	159997526	159997854	intron (NM_001190241, intron 16 of 20)	FRAM|SINE|Alu	54267	NM_001168214	401097	Hs.729755	NM_001168214	ENSG00000180044	C3orf80	-	chromosome 3 open reading frame 80	protein-coding	0.005464	0.254054	205(AGATGACCTTTA,+,0.00)
Merged-6-144382685-3	chr6	144382499	144382895	intron (NM_001289043, intron 1 of 6)	MIR|SINE|MIR	3039	NM_001289039	5325	Hs.743225	NM_002656	ENSG00000118495	PLAGL1	LOT1|ZAC|ZAC1	PLAG1 like zinc finger 1	protein-coding	0.003436	0.392491
Merged-8-118040094-3	chr8	118039738	118040400	intron (NM_001172813, intron 2 of 10)	MIRb|SINE|MIR	76879	NM_001172815	169026	Hs.532270	NM_173851	ENSG00000164756	SLC30A8	ZNT8|ZnT-8	solute carrier family 30 member 8	protein-coding	0.008242	0.396175
Merged-4-651728-3	chr4	650980	652604	intron (NM_001145291, intron 10 of 21)	intron (NM_001145291, intron 10 of 21)	4826	NM_001145292	5158	Hs.623810	NM_000283	ENSG00000133256	PDE6B	CSNB3|CSNBAD2|GMP-PDEbeta|PDEB|RP40|rd1	phosphodiesterase 6B	protein-coding	0.039409	0.675077
Merged-10-98863574-3	chr10	98863296	98863840	TTS (NR_038330)	TTS (NR_038330)	1055	NR_038330	100505540	Hs.568878	NR_038330	ENSG00000234855	SLIT1-AS1	-	SLIT1 antisense RNA 1	ncRNA	0.020067	0.431894
Merged-3-72390543-3	chr3	72390222	72390939	Intergenic	Intergenic	105194	NM_012234	23429	Hs.7910	NM_012234	ENSG00000163602	RYBP	AAP1|APAP-1|DEDAF|YEAF1	RING1 and YY1 binding protein	protein-coding	0.009547	0.50237	157(ATTTGACCTTCA,+,0.00),217(CCAAGGTCATAG,-,0.00)
Merged-6-129468041-3	chr6	129467702	129468401	intron (NM_000426, intron 5 of 64)	intron (NM_000426, intron 5 of 64)	263765	NM_001079823	3908	Hs.200841	NM_000426	ENSG00000196569	LAMA2	LAMM	laminin subunit alpha 2	protein-coding	0.004292	0.395714	349(CTTTGACCTTGC,+,0.00)		690(AAACAGATTA,+,0.00)
Merged-14-24101227-4	chr14	24100465	24101874	intron (NM_001318835, intron 1 of 4)	intron (NM_001318835, intron 1 of 4)	1845	NM_001318835	10202	Hs.272499	NM_005794	ENSG00000100867	DHRS2	HEP27|SDR25C1	dehydrogenase/reductase 2	protein-coding	0.00983	0.49331	1096(ATATGACCTTGC,+,0.00)		960(TAATCTGAGC,-,0.00)
Merged-2-8495326-3	chr2	8495016	8495785	Intergenic	Intergenic	-26851	NR_034135	339789	Hs.565619	NR_034135	ENSG00000236790	LINC00299	C2orf46|NCRNA00299	long intergenic non-protein coding RNA 299	ncRNA	0.013453	0.454139			555(ATTAGGATTA,+,0.00)
Merged-5-135732372-4	chr5	135731604	135732978	Intergenic	MIR|SINE|MIR	-31127	NM_001167577	57113	Hs.591263	NM_020389	ENSG00000069018	TRPC7	TRP7	transient receptor potential cation channel subfamily C member 7	protein-coding	0.007718	0.401756		1220(GAGCAGATGGGC,+,0.00)	1174(TCTGGGATTA,+,0.00)	673(ACTAATTAAA,+,0.00)
Merged-19-3961725-3	chr19	3961444	3962037	promoter-TSS (NR_030367)	promoter-TSS (NR_030367)	-230	NR_030367	693222		NR_030367	ENSG00000283928	MIR637	MIRN637|hsa-mir-637	microRNA 637	ncRNA	0.071429	0.689655
Merged-1-44419255-3	chr1	44418448	44420038	intron (NM_014652, intron 2 of 19)	intron (NM_014652, intron 2 of 19)	6765	NM_014652	9670	Hs.158497	NM_014652	ENSG00000117408	IPO13	IMP13|KAP13|LGL2|RANBP13	importin 13	protein-coding	0.009091	0.526282	243(AGGTGTCCTTGG,+,0.00),978(GCTTGTCCTTGG,+,0.00),1173(GTATGACCTTGA,+,0.00)	1283(TGCCATCTGCAT,-,0.00)	143(TAATCCCAGA,-,0.00)
Merged-1-110530131-3	chr1	110529614	110530610	intron (NM_001242673, intron 1 of 16)	intron (NM_001242673, intron 1 of 16)	2725	NM_001242673	10768	Hs.743973	NM_006621	ENSG00000168710	AHCYL1	DCAL|IRBIT|PPP1R78|PRO0233|XPVKONA	adenosylhomocysteinase like 1	protein-coding	0.005342	0.377399	228(TCAAGGTCACAT,-,0.00),536(GGGTGACCTTGA,+,0.00)	251(GGCAATCTGTTT,-,0.00)	92(TAATCTTTCT,-,0.00),455(TAATCCTTGG,-,0.00)	161(ACTAATTACC,+,0.00)
Merged-17-57479239-3	chr17	57479048	57479435	TTS (NM_001005404)	TTS (NM_001005404)	35797	NR_039882	100616204		NR_039882	ENSG00000263857	MIR4729	-	microRNA 4729	ncRNA	0.002584	0.373711	261(GAGTGACCTTTA,+,0.00)
Merged-18-25056524-3	chr18	25056371	25056720	Intergenic	LTR5_Hs|LTR|ERVK	-133925	NR_134589	105372038	Hs.722107	NR_134589	ENSG00000264151	LOC105372038	-	uncharacterized LOC105372038	ncRNA	0	0.390977
Merged-13-54422813-3	chr13	54422638	54423017	intron (NR_047488, intron 4 of 5)	intron (NR_047488, intron 4 of 5)	33273	NR_047488	100861552	Hs.224691	NR_047488	ENSG00000261517	LINC00558	-	long intergenic non-protein coding RNA 558	ncRNA	0.007916	0.394737	157(AAATGCCCTTGG,+,0.00)	43(TAACAGATGTCT,+,0.00)	112(GTGAGGATTA,+,0.00),299(GCTGAGATTA,+,0.00)	54(TCCAATTACA,+,0.00)
Merged-12-62866502-3	chr12	62866333	62866670	intron (NM_001278472, intron 2 of 35)	intron (NM_001278472, intron 2 of 35)	5904	NM_001278470	23041	Hs.389378	NM_015026	ENSG00000061987	MON2	-	MON2 homolog, regulator of endosome-to-Golgi trafficking	protein-coding	0.008902	0.381657
Merged-12-125015820-3	chr12	125015482	125016243	intron (NM_001077261, intron 2 of 47)	intron (NM_001077261, intron 2 of 47)	36148	NM_001077261	9612	Hs.137510	NM_006312	ENSG00000196498	NCOR2	CTG26|N-CoR2|SMAP270|SMRT|SMRTE|SMRTE-tau|TNRC14|TRAC|TRAC-1|TRAC1	nuclear receptor corepressor 2	protein-coding	0.027299	0.630372
Merged-15-61313879-3	chr15	61313638	61314091	intron (NM_134261, intron 1 of 10)	intron (NM_134261, intron 1 of 10)	207638	NM_134261	6095	Hs.560343	NM_002943	ENSG00000069667	RORA	NR1F1|ROR1|ROR2|ROR3|RZR-ALPHA|RZRA	RAR related orphan receptor A	protein-coding	0.009709	0.471154			175(GAACAGCTTA,+,0.00)
Merged-3-61715980-3	chr3	61715657	61716339	intron (NM_002841, intron 1 of 29)	intron (NM_002841, intron 1 of 29)	168755	NM_002841	5793	Hs.595541	NM_002841	ENSG00000144724	PTPRG	HPTPG|PTPG|R-PTP-GAMMA|RPTPG	protein tyrosine phosphatase, receptor type G	protein-coding	0.014599	0.449091	334(CTGTGACCTTCA,+,0.00)		413(AGAGGGCTTA,+,0.00)	278(TGTCATTAGC,-,0.00)
Merged-2-10260324-5	chr2	10259699	10260860	Intergenic	CpG	-2416	NM_001165931	6241	Hs.226390	NM_001034	ENSG00000171848	RRM2	R2|RR2|RR2M	ribonucleotide reductase regulatory subunit M2	protein-coding	0.082892	0.649737
Merged-10-4259438-3	chr10	4259295	4259587	intron (NR_108040, intron 2 of 2)	intron (NR_108040, intron 2 of 2)	26663	NR_108040	100652988	Hs.433011	NR_108040		LINC00702	-	long intergenic non-protein coding RNA 702	ncRNA	0.006849	0.395904
Merged-8-8802795-3	chr8	8802500	8803100	Intergenic	MER41B|LTR|ERV1	-51669	NM_004225	9258	Hs.379414	NM_004225	ENSG00000147324	MFHAS1	LRRC65|MASL1|ROCO4	malignant fibrous histiocytoma amplified sequence 1	protein-coding	0.018182	0.410714
Merged-4-162994122-3	chr4	162993921	162994329	intron (NM_020116, intron 2 of 15)	MLT2B4|LTR|ERVL	50240	NR_125888	101928052	Hs.647993	NR_125888	ENSG00000249419	LOC101928052	-	uncharacterized LOC101928052	ncRNA	0	0.2
Merged-2-17987489-3	chr2	17987347	17987627	Intergenic	MIRb|SINE|MIR	-10290	NM_001105569	343930		NM_001105569	ENSG00000151379	MSGN1	MSOG|pMsgn1	mesogenin 1	protein-coding	0.024194	0.592
Merged-4-7096826-3	chr4	7096673	7096964	Intergenic	Intergenic	8285	NR_027441	730971	Hs.591718	NR_027441		LINC02447	-	long intergenic non-protein coding RNA 2447	ncRNA	0.030837	0.47807		50(TTCCATCTGGAA,-,0.00)
Merged-4-58030456-3	chr4	58029928	58030834	intron (NR_034081, intron 1 of 4)	CpG	-53830	NM_001253835	3490	Hs.479808	NM_001553	ENSG00000163453	IGFBP7	AGM|FSTL2|IBP-7|IGFBP-7|IGFBP-7v|IGFBPRP1|MAC25|PSF|RAMSVPS|TAF	insulin like growth factor binding protein 7	protein-coding	0.059603	0.566703	503(GCGTGACCTTGG,+,0.00)	122(CTCCAGATGGTC,+,0.00)
Merged-4-40957341-3	chr4	40957229	40957462	intron (NM_004307, intron 6 of 17)	intron (NM_004307, intron 6 of 17)	-98136	NM_001166054	323	Hs.479602	NM_004307	ENSG00000163697	APBB2	FE65L|FE65L1	amyloid beta precursor protein binding family B member 2	protein-coding	0.015152	0.406015			201(CAAAGGATTA,+,0.00)
Merged-8-143048049-3	chr8	143047764	143048392	Intergenic	Intergenic	31579	NR_130468	100616374		NR_130468	ENSG00000265612	MIR4539	-	microRNA 4539	ncRNA	0.013129	0.541485	390(TGCTGACCTTGG,+,0.00)		256(AAACTGATTA,+,0.00)	223(GCCAATTATG,+,0.00)
Merged-10-3415771-3	chr10	3414930	3416266	intron (NR_131187, intron 1 of 1)	intron (NR_131187, intron 1 of 1)	54711	NR_131187	105376360	Hs.212226	NR_131187		LOC105376360	-	uncharacterized LOC105376360	ncRNA	0.020833	0.485857	577(CTATGACCTTGG,+,0.00),659(CTATGACCTTGG,+,0.00),741(CTATGACCTTGG,+,0.00),823(CTATGACCTTGG,+,0.00),905(CTATGACCTTGG,+,0.00),987(CTATGACCTTGG,+,0.00)	124(TGCCATCTGGAC,-,0.00)
Merged-3-21918780-4	chr3	21918394	21919182	Intergenic	Intergenic	-79843	NR_046876	100874221	Hs.160616	NR_046876	ENSG00000223351	ZNF385D-AS2	-	ZNF385D antisense RNA 2	ncRNA	0.008883	0.400507	271(ACAAGGTCATTT,-,0.00)		65(GGAAGGATTA,+,0.00)
Merged-12-83260855-3	chr12	83260566	83261137	intron (NM_001320322, intron 2 of 5)	intron (NM_001320322, intron 2 of 5)	179917	NM_001320322	160335	Hs.577775	NM_152588	ENSG00000179104	TMTC2	IBDBP1	transmembrane and tetratricopeptide repeat containing 2	protein-coding	0.007005	0.337413			159(CATAGGATTA,+,0.00)
Merged-2-11304922-3	chr2	11304780	11305045	intron (NM_001282711, intron 4 of 5)	SVA_C|Other|Other	9414	NM_001282712	130814	Hs.274415	NM_152391	ENSG00000162976	PQLC3	C2orf22	PQ loop repeat containing 3	protein-coding	NA	NA
Merged-1-46882035-3	chr1	46881597	46882405	Intergenic	AluSx3|SINE|Alu	-17498	NR_045483	729041	Hs.170205	NR_045483		FAAHP1	LINC00505	fatty acid amide hydrolase pseudogene 1	pseudo	0.018519	0.545455		19(ACACATCTGTTC,-,0.00)
Merged-12-117789443-3	chr12	117789160	117789731	intron (NM_000620, intron 1 of 28)	intron (NM_000620, intron 1 of 28)	10162	NM_001204218	4842	Hs.654410	NM_000620	ENSG00000089250	NOS1	IHPS1|N-NOS|NC-NOS|NOS|bNOS|nNOS	nitric oxide synthase 1	protein-coding	0	0.480874	252(TCAAGGGCATGA,-,0.00)
Merged-6-20660035-3	chr6	20659767	20660382	intron (NM_017774, intron 5 of 15)	intron (NM_017774, intron 5 of 15)	125386	NM_017774	54901	Hs.657604	NM_017774	ENSG00000145996	CDKAL1	-	CDK5 regulatory subunit associated protein 1 like 1	protein-coding	0.002488	0.413366			520(TAATCCCACC,-,0.00)
Merged-X-33068712-3	chrX	33068537	33068892	intron (NM_000109, intron 1 of 78)	intron (NM_000109, intron 1 of 78)	77830	NM_004010	1756	Hs.495912	NM_000109	ENSG00000198947	DMD	BMD|CMD3B|DXS142|DXS164|DXS206|DXS230|DXS239|DXS268|DXS269|DXS270|DXS272|MRX85	dystrophin	protein-coding	0.014085	0.404494	165(TCAAGGGCAACA,-,0.00),208(TCAAGGGCACAG,-,0.00)		214(GCACAGATTA,+,0.00)
Merged-10-43601169-3	chr10	43600324	43601718	intron (NM_020975, intron 4 of 19)	CpG	841	NM_001355216	5979	Hs.350321	NM_000323	ENSG00000165731	RET	CDHF12|CDHR16|HSCR1|MEN2A|MEN2B|MTC1|PTC|RET-ELE1	ret proto-oncogene	protein-coding	0.078081	0.668539
Merged-1-206871501-3	chr1	206870938	206871847	intron (NM_032960, intron 1 of 9)	intron (NM_032960, intron 1 of 9)	13027	NM_004759	9261	Hs.643566	NM_004759	ENSG00000162889	MAPKAPK2	MAPKAP-K2|MK-2|MK2	mitogen-activated protein kinase-activated protein kinase 2	protein-coding	0.006557	0.470588		636(GCCCAGATGGCA,+,0.00)	644(GGCAGGATTA,+,0.00)	850(ATTAATTAGC,-,0.00)
Merged-8-138480643-3	chr8	138480171	138480985	Intergenic	Intergenic	-54747	NR_125428	101927915	Hs.695851	NR_125428		LOC101927915	-	uncharacterized LOC101927915	ncRNA	0.006143	0.38773	560(CATTGACCTTGA,+,0.00)	285(CCCCATCTGTCA,-,0.00)
Merged-1-48306629-3	chr1	48306252	48306971	intron (NM_001194986, intron 2 of 6)	intron (NM_001194986, intron 2 of 6)	155951	NM_001194986	388630	Hs.61504	NM_001194986	ENSG00000269113	TRABD2B	TIKI2	TraB domain containing 2B	protein-coding	0.005563	0.4875	451(TGGTGACCTTGG,+,0.00)		565(TAATCTCTCT,-,0.00)	297(GCCAATTCCA,+,0.00)
Merged-3-183118407-3	chr3	183118240	183118568	intron (NM_015078, intron 1 of 29)	intron (NM_015078, intron 1 of 29)	27653	NM_015078	23101	Hs.208267	NM_015078	ENSG00000053524	MCF2L2	ARHGEF22	MCF.2 cell line derived transforming sequence-like 2	protein-coding	0.033537	0.468085			131(TAATCTCCCT,-,0.00),199(CACAGGATTA,+,0.00),215(CAGCAGATTA,+,0.00)
Merged-3-60309460-3	chr3	60309202	60309687	intron (NM_001354590, intron 5 of 8)	MER113|DNA|hAT-Charlie	-242591	NM_001320901	2272	Hs.655995	NM_002012	ENSG00000189283	FHIT	AP3Aase|FRA3B	fragile histidine triad	protein-coding	0.007194	0.542857		126(CCCCATCTGTGT,-,0.00)
Merged-7-108102475-3	chr7	108102066	108102816	Intergenic	Intergenic	-5600	NM_001193583	4897	Hs.21422	NM_005010	ENSG00000091129	NRCAM	-	neuronal cell adhesion molecule	protein-coding	0.010667	0.434088	470(CCAAGGTCAGTG,-,0.00)	85(CACCATCTGCCA,-,0.00),401(CTCCATCTGTTC,-,0.00)
Merged-17-14675989-4	chr17	14675363	14676628	Intergenic	Intergenic	-242127	NR_135638	101928475	Hs.638944	NR_135638	ENSG00000232058	LOC101928475	-	uncharacterized LOC101928475	ncRNA	0.002976	0.424182		855(GACCAGCTGTCT,-,0.00)	532(TAAGCCCATA,-,0.00),933(TAATCTCCTC,-,0.00)
Merged-9-17592967-3	chr9	17592798	17593221	intron (NM_003026, intron 1 of 8)	MER21B|LTR|ERVL	14057	NM_003026	6456	Hs.75149	NM_003026	ENSG00000107295	SH3GL2	CNSA2|EEN-B1|SH3D2A|SH3P4	SH3 domain containing GRB2 like 2, endophilin A1	protein-coding	NA	NA
Merged-15-28411061-3	chr15	28410851	28411273	intron (NM_004667, intron 68 of 92)	L1MC4|LINE|L1	-66604	NM_001300984	4948	Hs.654411	NM_000275	ENSG00000104044	OCA2	BEY|BEY1|BEY2|BOCA|D15S12|EYCL|EYCL2|EYCL3|HCL3|P|PED|SHEP1	OCA2 melanosomal transmembrane protein	protein-coding	0	0
Merged-1-243912141-3	chr1	243911948	243912338	intron (NM_001206729, intron 2 of 13)	intron (NM_001206729, intron 2 of 13)	94441	NM_005465	10000	Hs.498292	NM_005465	ENSG00000117020	AKT3	MPPH|MPPH2|PKB-GAMMA|PKBG|PRKBG|RAC-PK-gamma|RAC-gamma|STK-2	AKT serine/threonine kinase 3	protein-coding	0.005848	0.305233
Merged-9-37997890-3	chr9	37997693	37998101	intron (NM_003028, intron 2 of 5)	intron (NM_003028, intron 2 of 5)	71313	NM_003028	6461	Hs.521482	NM_003028	ENSG00000107338	SHB	bA3J10.2	SH2 domain containing adaptor protein B	protein-coding	0.017157	0.596577		95(GGGCAGATGGCC,+,0.00)
Merged-6-148114401-3	chr6	148114150	148114623	Intergenic	L1MC3|LINE|L1	284558	NM_001030060	389432	Hs.567973	NM_001030060	ENSG00000203727	SAMD5	dJ875H10.1	sterile alpha motif domain containing 5	protein-coding	NA	NA
Merged-1-23011166-5	chr1	23010442	23011699	Intergenic	Intergenic	-26261	NM_017449	2048	Hs.380705	NM_004442	ENSG00000133216	EPHB2	CAPB|DRT|EK5|EPHT3|ERK|Hek5|PCBC|Tyro5	EPH receptor B2	protein-coding	0.027491	0.576792
Merged-17-17639762-3	chr17	17639534	17640039	intron (NM_030665, intron 2 of 5)	intron (NM_030665, intron 2 of 5)	29830	NR_130894	100861516	Hs.624874	NR_130894	ENSG00000237328	RAI1-AS1	-	RAI1 antisense RNA 1	ncRNA	0.007921	0.527668		196(CAGCAGATGGCC,+,0.00),317(GACCAGATGGAG,+,0.00)
Merged-12-76168441-3	chr12	76168035	76168881	Intergenic	Intergenic	257098	NM_007350	22822	Hs.602085	NM_007350	ENSG00000139289	PHLDA1	DT1P1B11|PHRIP|TDAG51	pleckstrin homology like domain family A member 1	protein-coding	0.00361	0.365766	179(TCAAGGTCAAGG,-,0.00),457(TCAAGGTCAGAG,-,0.00),499(TAAAGGTCAATT,-,0.00)
Merged-13-44482734-3	chr13	44482576	44482899	Intergenic	Intergenic	28774	NM_001350647	144811	Hs.210586	NM_153218	ENSG00000179630	LACC1	C13orf31|FAMIN	laccase domain containing 1	protein-coding	0.003096	0.354938
Merged-2-3584133-3	chr2	3583572	3584923	intron (NR_148534, intron 9 of 11)	MER31A|LTR|ERV1	21714	NM_002936	246243	Hs.568006	NM_002936	ENSG00000171865	RNASEH1	H1RNA|PEOB2|RNH1	ribonuclease H1	protein-coding	0.02099	0.49403		1246(GAGCAGATGGGA,+,0.00)
Merged-16-57461849-3	chr16	57461324	57462321	TTS (NM_001308347)	TTS (NM_001308347)	-19515	NM_020312	57017	Hs.513632	NM_020312	ENSG00000088682	COQ9	C16orf49|COQ10D5	coenzyme Q9	protein-coding	0.005797	0.407514	764(TCAAGGACAGAT,-,0.00)			683(TTCAATTAGC,-,0.00)
Merged-8-134463289-3	chr8	134463018	134463627	Intergenic	Intergenic	120861	NM_003033	6482	Hs.374257	NM_003033	ENSG00000008513	ST3GAL1	Gal-NAc6S|SIAT4A|SIATFL|ST3GalA|ST3GalA.1|ST3GalIA|ST3GalIA,1|ST3O	ST3 beta-galactoside alpha-2,3-sialyltransferase 1	protein-coding	0.005736	0.521905	26(ATGTGACCTTCT,+,0.00),264(AAGTGACCTTGC,+,0.00)
Merged-12-69793958-3	chr12	69793639	69794206	Intergenic	MIRb|SINE|MIR	40432	NM_006530	8089	Hs.4029	NM_006530	ENSG00000127337	YEATS4	4930573H17Rik|B230215M10Rik|GAS41|NUBI-1|YAF9	YEATS domain containing 4	protein-coding	0	0.15534
Merged-11-60309567-3	chr11	60309374	60309748	intron (NM_001012417, intron 6 of 6)	AluSz6|SINE|Alu	26675	NM_001012417	503497	Hs.523704	NM_001012417	ENSG00000204979	MS4A13	-	membrane spanning 4-domains A13	protein-coding	0	1
Merged-11-63948476-3	chr11	63948268	63948684	Intergenic	L2b|LINE|L2	-4268	NM_001282652	10963	Hs.337295	NM_006819	ENSG00000168439	STIP1	HEL-S-94n|HOP|IEF-SSP-3521|P60|STI1|STI1L	stress induced phosphoprotein 1	protein-coding	0.035714	0.684211
Merged-20-34837672-3	chr20	34837483	34837879	intron (NM_015511, intron 3 of 3)	MIRb|SINE|MIR	13342	NM_015511	25980	Hs.11314	NM_015511	ENSG00000131043	AAR2	C20orf4|CGI-23	AAR2 splicing factor homolog	protein-coding	0.007968	0.407115
Merged-15-44143649-3	chr15	44143451	44143839	intron (NM_001167941, intron 9 of 12)	MIR|SINE|MIR	24533	NM_001167941	79968	Hs.250154	NM_024908	ENSG00000092470	WDR76	CDW14	WD repeat domain 76	protein-coding	0.012422	0.300613
Merged-3-119357735-3	chr3	119357325	119358042	Intergenic	Intergenic	21754	NM_022135	64091	Hs.534383	NM_022135	ENSG00000121577	POPDC2	POP2	popeye domain containing 2	protein-coding	0.013208	0.510358			465(CAAAGGCTTA,+,0.00),490(TAATCCGATT,-,0.00)
Merged-7-80477682-3	chr7	80477384	80477969	intron (NM_001350120, intron 2 of 17)	MIRc|SINE|MIR	70991	NM_006379	10512	Hs.269109	NM_006379	ENSG00000075223	SEMA3C	SEMAE|SemE	semaphorin 3C	protein-coding	0.006024	0.354	431(TGAAGGTCACGT,-,0.00)			91(TGTAATTAGA,-,0.00)
Merged-2-156790793-3	chr2	156790622	156790997	Intergenic	L2c|LINE|L2	320634	NR_110249	101929378	Hs.171192	NR_110249	ENSG00000226383	LINC01876	-	long intergenic non-protein coding RNA 1876	ncRNA	0	0.304762
Merged-1-161147541-3	chr1	161147209	161147821	5' UTR (NM_003779, exon 1 of 8)	5' UTR (NM_003779, exon 1 of 8)	243	NM_001199873	8703	Hs.321231	NM_003779	ENSG00000158850	B4GALT3	beta4Gal-T3	beta-1,4-galactosyltransferase 3	protein-coding	0.060458	0.595432
Merged-15-60829440-3	chr15	60829194	60829740	intron (NM_134261, intron 2 of 10)	MER91A|DNA|hAT-Tip100	55240	NM_134262	6095	Hs.560343	NM_002943	ENSG00000069667	RORA	NR1F1|ROR1|ROR2|ROR3|RZR-ALPHA|RZRA	RAR related orphan receptor A	protein-coding	0.007538	0.485
Merged-9-38233589-3	chr9	38233133	38234371	Intergenic	MIRb|SINE|MIR	-158909	NM_000692	219	Hs.436219	NM_000692	ENSG00000137124	ALDH1B1	ALDH5|ALDHX	aldehyde dehydrogenase 1 family member B1	protein-coding	0.02	0.572098		304(TCCCATCTGTCA,-,0.00),321(AGCCATCTGCTT,-,0.00)
Merged-3-59653612-3	chr3	59653375	59653806	Intergenic	MIRc|SINE|MIR	-9367	NR_149028	339902	Hs.132446	NR_149028		LOC339902	-	hCG1813818	ncRNA	0	0.400881				360(GCTAATTTCT,+,0.00)
Merged-11-110995789-3	chr11	110995389	110996195	Intergenic	MLT1J2|LTR|ERVL-MaLR	-27750	NR_149131	105369490		NR_149131	ENSG00000271584	LINC02550	-	long intergenic non-protein coding RNA 2550	ncRNA	0	0.437653	371(TAATGACCTTGG,+,0.00)			251(TATAATTAGG,-,0.00)
Merged-9-138132781-3	chr9	138132316	138133300	Intergenic	Intergenic	59353	NR_046107	401557	Hs.640138	NR_046107		LOC401557	-	uncharacterized LOC401557	ncRNA	0.027439	0.538071	405(TCAAGGTCATCT,-,0.00)
Merged-2-80281363-3	chr2	80281054	80281615	intron (NM_001282598, intron 7 of 17)	intron (NM_001282598, intron 7 of 17)	-187625	NR_107047	102465877		NR_107047	ENSG00000276917	MIR8080	hsa-mir-8080	microRNA 8080	ncRNA	0.008913	0.411032			291(TAAGCCTCTA,-,0.00),422(GAGCAGCTTA,+,0.00)
Merged-21-30638090-3	chr21	30637749	30638293	intron (NR_027072, intron 1 of 1)	AluSx1|SINE|Alu	-33095	NM_001186	571	Hs.154276	NM_001186	ENSG00000156273	BACH1	BACH-1|BTBD24	BTB domain and CNC homolog 1	protein-coding	0	0.258065
Merged-X-96947435-3	chrX	96947119	96947871	Intergenic	Intergenic	-127961	NR_125391	10824	Hs.654372	NR_125391	ENSG00000236256	DIAPH2-AS1	EPAG	DIAPH2 antisense RNA 1	ncRNA	0.004902	0.364964	605(GCAAGGTCATTT,-,0.00)
Merged-2-27486555-3	chr2	27486269	27486843	promoter-TSS (NM_003459)	promoter-TSS (NM_003459)	-596	NM_003459	7781	Hs.467981	NM_003459	ENSG00000115194	SLC30A3	ZNT3	solute carrier family 30 member 3	protein-coding	0.050885	0.570485
Merged-8-110548578-3	chr8	110548349	110548852	3' UTR (NM_177531, exon 78 of 78)	3' UTR (NM_177531, exon 78 of 78)	-3329	NM_198120	9166	Hs.409368	NM_004215	ENSG00000147654	EBAG9	EB9|PDAF	estrogen receptor binding site associated, antigen, 9	protein-coding	0.007853	0.359375				452(TCTAATAACG,+,0.00)
Merged-3-131088911-3	chr3	131088688	131089113	intron (NR_038976, intron 2 of 3)	intron (NR_038976, intron 2 of 3)	8182	NR_027766	152195	Hs.380350	NM_194289	ENSG00000246082	NUDT16P1	NUDT16P	nudix hydrolase 16 pseudogene 1	pseudo	0.002353	0.525822	275(CAGTGTCCTTGG,+,0.00)	239(GGGCAGATGTTG,+,0.00)	25(GGAGGGATTA,+,0.00),198(AAGAGGCTTA,+,0.00)
Merged-16-4365520-3	chr16	4365064	4366099	intron (NM_001318918, intron 1 of 7)	CpG	819	NM_001318918	84662	Hs.592087	NM_032575	ENSG00000126603	GLIS2	NKL|NPHP7	GLIS family zinc finger 2	protein-coding	0.10989	0.719346		782(TGGCAGCTGGCG,+,0.00)
Merged-6-158106641-3	chr6	158106081	158107153	Intergenic	MER5C|DNA|hAT-Charlie	-137586	NM_016224	51429	Hs.191213	NM_016224	ENSG00000130340	SNX9	SDP1|SH3PX1|SH3PXD3A|WISP	sorting nexin 9	protein-coding	0.017123	0.479592
Merged-8-135844745-4	chr8	135843673	135845934	Intergenic	CpG	-5509	NR_126028	552853	Hs.575612	NR_126028	ENSG00000253433	NCRNA00250	C8orf24	non-protein coding RNA 250	ncRNA	0.07372	0.618192			2032(AGAAAGATTA,+,0.00)
Merged-18-67326624-3	chr18	67326242	67327005	intron (NM_152721, intron 3 of 7)	intron (NM_152721, intron 3 of 7)	189456	NR_134579	105372179	Hs.666269	NR_134579	ENSG00000264845	LOC105372179	-	uncharacterized LOC105372179	ncRNA	0.004754	0.388626			688(TAATCTGACT,-,0.00)
Merged-1-216170371-3	chr1	216170275	216170482	intron (NM_206933, intron 34 of 71)	intron (NM_206933, intron 34 of 71)	-75429	NR_125993	102723833	Hs.232072	NR_125992	ENSG00000233620	LOC102723833	-	uncharacterized LOC102723833	ncRNA	0.009662	0.346154	114(TAATGACCTTGA,+,0.00)		162(TAATCCCTCA,-,0.00)	112(TCTAATGACC,+,0.00)
Merged-19-18303908-3	chr19	18303319	18304462	promoter-TSS (NM_032683)	promoter-TSS (NM_032683)	-150	NM_032683	84769	Hs.515254	NM_032683	ENSG00000254858	MPV17L2	FKSG24	MPV17 mitochondrial inner membrane protein like 2	protein-coding	0.102538	0.640974				177(TATAATTAGG,-,0.00)
Merged-17-55364017-3	chr17	55363766	55364248	intron (NM_170721, intron 4 of 9)	intron (NM_170721, intron 4 of 9)	29633	NM_170721	124540	Hs.658922	NM_138962	ENSG00000153944	MSI2	MSI2H	musashi RNA binding protein 2	protein-coding	0.026144	0.503254
Merged-7-131320321-3	chr7	131320053	131320570	Intergenic	Intergenic	-78935	NM_001018111	5420	Hs.744213	NM_005397	ENSG00000128567	PODXL	Gp200|PC|PCLP|PCLP-1	podocalyxin like	protein-coding	0.010309	0.534979
Merged-11-35808665-3	chr11	35808493	35808907	intron (NM_017583, intron 4 of 4)	intron (NM_017583, intron 4 of 4)	124400	NM_017583	54765	Hs.192103	NM_017583	ENSG00000166326	TRIM44	AN3|DIPB|HSA249128|MC7	tripartite motif containing 44	protein-coding	0.016908	0.493976
Merged-9-119453607-3	chr9	119453250	119454059	intron (NM_001099679, intron 1 of 1)	intron (NM_001099679, intron 1 of 1)	4073	NM_012210	22954	Hs.591910	NM_012210	ENSG00000119401	TRIM32	BBS11|HT2A|LGMD2H|TATIP	tripartite motif containing 32	protein-coding	0.004644	0.406491	522(GCCTGCCCTTGA,+,0.00)	280(GAACAGATGTTA,+,0.00)	263(TAATCTCATG,-,0.00),661(TAAGCCCCTA,-,0.00)
Merged-5-112509409-3	chr5	112509187	112509698	intron (NM_001085377, intron 3 of 18)	intron (NM_001085377, intron 3 of 18)	121170	NM_002387	4163	Hs.593171	NM_002387	ENSG00000171444	MCC	MCC1	mutated in colorectal cancers	protein-coding	0	0.376953
Merged-6-14655693-3	chr6	14655361	14656064	Intergenic	Intergenic	-370027	NR_108097	102216342	Hs.563409	NR_108096	ENSG00000226673	LINC01108	LncRNA-ES1	long intergenic non-protein coding RNA 1108	ncRNA	0.023095	0.452874
Merged-19-50256149-3	chr19	50255723	50256554	intron (NM_021733, intron 2 of 10)	L1M4|LINE|L1	10377	NM_021733	60385	Hs.515858	NM_021733	ENSG00000126467	TSKS	PPP1R161|STK22S1|TSKS1|TSSKS	testis specific serine kinase substrate	protein-coding	0	0.583333
Merged-1-235696340-3	chr1	235696133	235696623	intron (NR_039973, intron 1 of 1).2	MLT1A|LTR|ERVL-MaLR	20253	NR_039973									0	0.526316
Merged-1-29824874-3	chr1	29824597	29825130	Intergenic	Intergenic	-148237	NR_110758	101928460	Hs.434659	NR_110758	ENSG00000230523	LINC01756	-	long intergenic non-protein coding RNA 1756	ncRNA	0.008909	0.59867	297(CTGTGACCTTGA,+,0.00)
Merged-14-47792772-3	chr14	47792574	47792928	intron (NM_001113498, intron 1 of 16)	AluSz|SINE|Alu	19698	NR_103766	161357	Hs.436380	NM_182830	ENSG00000139915	MDGA2	MAMDC1|c14_5286	MAM domain containing glycosylphosphatidylinositol anchor 2	protein-coding	0	0.287879
Merged-11-33082043-3	chr11	33081789	33082336	intron (NM_001145541, intron 6 of 9)	intron (NM_001145541, intron 6 of 9)	-15634	NR_015451	283267	Hs.533701	NR_015451	ENSG00000280798	LINC00294	NCRNA00294	long intergenic non-protein coding RNA 294	ncRNA	0.005484	0.521898	232(CTGTGACCTTGG,+,0.00)	148(AGCCAGATGGCC,+,0.00),428(AGCCAGATGGGG,+,0.00)
Merged-9-117196303-3	chr9	117196024	117196656	intron (NM_015404, intron 3 of 11)	MIR|SINE|MIR	-7892	NM_001346890	25861	Hs.93836	NM_015404	ENSG00000095397	WHRN	CIP98|DFNB31|PDZD7B|USH2D|WI	whirlin	protein-coding	0.010471	0.488312
Merged-4-113467773-3	chr4	113467586	113467999	intron (NM_018392, intron 24 of 27)	MSTD|LTR|ERVL-MaLR	-30464	NM_024019	63973	Hs.744415	NM_024019	ENSG00000178403	NEUROG2	Atoh4|Math4A|NGN2|bHLHa8|ngn-2	neurogenin 2	protein-coding	0	0.148936
Merged-9-5848128-3	chr9	5847926	5848336	Intergenic	MLT1D|LTR|ERVL-MaLR	-15050	NM_024896	79956	Hs.591078	NM_024896	ENSG00000099219	ERMP1	FXNA|KIAA1815|bA207C16.3	endoplasmic reticulum metallopeptidase 1	protein-coding	0	0.272727
Merged-14-105361702-3	chr14	105361397	105362039	3' UTR (NM_015005, exon 18 of 18)	3' UTR (NM_015005, exon 18 of 18)	-29435	NM_138790	122618	Hs.407101	NM_138790	ENSG00000166428	PLD4	C14orf175	phospholipase D family member 4	protein-coding	0.015576	0.623639	161(CCAAGGTCAAGC,-,0.00),175(TCAAGGGCATTA,-,0.00)
Merged-9-137809455-3	chr9	137809327	137809585	intron (NM_002003, intron 1 of 8)	MIRb|SINE|MIR	393	NM_002003	2219	Hs.440898	NM_002003	ENSG00000085265	FCN1	FCNM	ficolin 1	protein-coding	0.009091	0.473214
Merged-9-92301259-3	chr9	92300981	92301455	intron (NR_024280, intron 3 of 5)	intron (NR_024280, intron 3 of 5)	46520	NR_024280	100129066	Hs.125947	NR_024280	ENSG00000237372	UNQ6494	-	uncharacterized LOC100129066	ncRNA	0.013187	0.515351	297(TCAAGGTCAGAG,-,0.00)	156(AGACAGATGTTC,+,0.00)
Merged-6-155359398-3	chr6	155359184	155359611	Intergenic	Intergenic	-52026	NM_012454	26230	Hs.586279	NM_012454	ENSG00000146426	TIAM2	STEF|TIAM-2	T cell lymphoma invasion and metastasis 2	protein-coding	0.008197	0.494565		206(CACCATCTGCCG,-,0.00)
Merged-12-24275925-3	chr12	24275730	24276115	intron (NM_152989, intron 4 of 17)	intron (NM_152989, intron 4 of 17)	-89433	NR_030625	100126320		NR_030625	ENSG00000216192	MIR920	MIRN920|hsa-mir-920	microRNA 920	ncRNA	0.002597	0.419689
Merged-7-129404355-3	chr7	129403996	129404841	Intergenic	Intergenic	5914	NR_029614	406958		NR_029614	ENSG00000207990	MIR182	MIRN182|miRNA182|mir-182	microRNA 182	ncRNA	0.006107	0.502283	279(ACAAGGTCAAAC,-,0.00),289(ACAAGGTCAAGG,-,0.00)		452(AAATCCGTTT,-,0.00)
Merged-18-12750364-3	chr18	12749735	12750762	promoter-TSS (NR_110763)	promoter-TSS (NR_110763)	-827	NR_110763	100996324	Hs.333275	NR_110763		LINC01882	-	long intergenic non-protein coding RNA 1882	ncRNA	0.022606	0.487384	755(CCAAGGTCAACA,-,0.00)	590(GGCCATCTGTTG,-,0.00),927(CCACATCTGCCT,-,0.00)
Merged-14-27131478-3	chr14	27131240	27131742	intron (NR_147061, intron 2 of 6)	MIRb|SINE|MIR	63638	NR_147061	102725045	Hs.143441	NR_147061		LINC02588	C14orf22|NOVA1-AS1	long intergenic non-protein coding RNA 2588	ncRNA	0.005988	0.315476			65(TAATCAGATC,-,0.00)
Merged-1-167322448-3	chr1	167322018	167322880	intron (NM_001198783, intron 2 of 15)	intron (NM_001198783, intron 2 of 15)	24168	NM_001198783	5451	Hs.283402	NM_002697	ENSG00000143190	POU2F1	OCT1|OTF1|oct-1B	POU class 2 homeobox 1	protein-coding	0.011002	0.399267
Merged-1-37391518-3	chr1	37390921	37392094	intron (NM_000831, intron 1 of 15)	intron (NM_000831, intron 1 of 15)	108337	NM_000831	2899	Hs.128848	NM_000831	ENSG00000163873	GRIK3	EAA5|GLR7|GLUR7|GluK3|GluR7a	glutamate ionotropic receptor kainate type subunit 3	protein-coding	0.009302	0.540892	688(TCAAGGTCATTG,-,0.00),711(CCAAGGTCACTG,-,0.00)	193(GTCCAGATGGTG,+,0.00)
Merged-17-33133842-3	chr17	33133620	33134105	Intergenic	Intergenic	154666	NM_001193529	10693	Hs.73072	NM_006584	ENSG00000132141	CCT6B	CCT-zeta-2|CCTZ-2|Cctz2|TCP-1-zeta-2|TSA303	chaperonin containing TCP1 subunit 6B	protein-coding	0.022727	0.372881				265(TGTAATGAGA,-,0.00),277(TGTAATGAGA,-,0.00)
Merged-1-224723154-3	chr1	224722626	224723545	intron (NM_001322304, intron 2 of 6)	MLT1C|LTR|ERVL-MaLR	-81094	NR_136287	149111	Hs.731723	NM_152495	ENSG00000143786	CNIH3	CNIH-3	cornichon family AMPA receptor auxiliary protein 3	protein-coding	0.014706	0.463504	565(TCAAGGTTAACG,-,0.00)		643(GAAGGGATTT,+,0.00)
Merged-6-148539974-3	chr6	148539657	148540266	Intergenic	Intergenic	-53451	NM_001346505	23328	Hs.193133	NM_015278	ENSG00000111961	SASH1	SH3D6A|dJ323M4.1	SAM and SH3 domain containing 1	protein-coding	0.003284	0.485246	301(ATCTGACCTTGG,+,0.00)		330(GAAAGGATTT,+,0.00)
Merged-16-49875238-3	chr16	49874787	49875747	intron (NM_001271620, intron 1 of 7)	MIR3|SINE|MIR	16563	NM_001271620	23090	Hs.443715	NM_015069	ENSG00000102935	ZNF423	Ebfaz|JBTS19|NPHP14|OAZ|Roaz|ZFP423|Zfp104|hOAZ	zinc finger protein 423	protein-coding	0.011827	0.543194
Merged-2-238903840-3	chr2	238903285	238904378	intron (NR_037904, intron 4 of 18)	MIRb|SINE|MIR	26396	NM_001278305	140739	Hs.471785	NM_080678	ENSG00000184182	UBE2F	NCE2	ubiquitin conjugating enzyme E2 F (putative)	protein-coding	0.010441	0.392361		653(TACCAGCTGTCC,-,0.00)	232(TAATCTTTGC,-,0.00),263(TAAAAGATTA,+,0.00),645(CAGAAGATTA,+,0.00),686(TAATCCCTAA,-,0.00)	965(GCTAATTAAA,+,0.00)
Merged-5-27565653-3	chr5	27565502	27565837	Intergenic	MIR|SINE|MIR	93270	NR_038848	643401	Hs.533212	NR_038848	ENSG00000250337	PURPL	LINC01021	p53 upregulated regulator of p53 levels	ncRNA	0	0.319149				84(TATAATTAGG,-,0.00)
Merged-7-106190464-3	chr7	106190236	106190645	Intergenic	Intergenic	111194	NM_175884	168455	Hs.29692	NM_175884	ENSG00000253276	CCDC71L	C7orf74	coiled-coil domain containing 71 like	protein-coding	0.002445	0.341463			132(TAATCTTTCC,-,0.00),258(TAAGCCTATG,-,0.00)
Merged-15-37353540-3	chr15	37353224	37353878	intron (NM_170677, intron 7 of 12)	intron (NM_170677, intron 7 of 12)	37011	NM_172315	4212	Hs.510989	NM_002399	ENSG00000134138	MEIS2	CPCMR|HsT18361|MRG1	Meis homeobox 2	protein-coding	0.009174	0.383206			231(ATGGGGATTA,+,0.00)	350(GCTAATTAAA,+,0.00)
Merged-8-36375024-3	chr8	36374765	36375204	Intergenic	Intergenic	-266858	NM_001031836	157855	Hs.13861	NM_001031836	ENSG00000215262	KCNU1	KCNMC1|KCa5|KCa5.1|Kcnma3|Slo3	potassium calcium-activated channel subfamily U member 1	protein-coding	0	0.306818
Merged-1-181351261-3	chr1	181351112	181351442	Intergenic	Intergenic	-101409	NM_000721	777	Hs.437444	NM_000721	ENSG00000198216	CACNA1E	BII|CACH6|CACNL1A6|Cav2.3|gm139	calcium voltage-gated channel subunit alpha1 E	protein-coding	0.005917	0.517647				102(AGTAAATAGC,-,0.00)
Merged-11-112693659-5	chr11	112693241	112694136	Intergenic	Intergenic	-138281	NM_001242607	4684	Hs.503878	NM_000615	ENSG00000149294	NCAM1	CD56|MSK39|NCAM	neural cell adhesion molecule 1	protein-coding	0.004469	0.486607		86(ACCCATCTGGCC,-,0.00),253(CTCCATCTGTTA,-,0.00)		334(GCTAATGAGC,+,0.00),528(TGGAATTAGC,-,0.00)
Merged-4-82726212-3	chr4	82725934	82726617	Intergenic	Intergenic	-333193	NM_001300736	153020	Hs.591696	NM_152545	ENSG00000138670	RASGEF1B	GPIG4	RasGEF domain family member 1B	protein-coding	0.001464	0.461988	84(TAAAGGTCACTC,-,0.00),335(CTTTGACCTTGG,+,0.00),481(ACAAGGTCAGTG,-,0.00)	236(CACCATCTGCTT,-,0.00)
Merged-3-25008808-3	chr3	25008631	25008991	intron (NM_001290216, intron 2 of 10)	intron (NM_001290216, intron 2 of 10)	137997	NM_001290216	5915	Hs.543218	NM_000965	ENSG00000077092	RARB	HAP|MCOPS12|NR1B2|RARbeta1|RRB2	retinoic acid receptor beta	protein-coding	0.015957	0.439153
Merged-15-36824994-3	chr15	36824779	36825289	Intergenic	Intergenic	-46770	NM_001321760	84529	Hs.48348	NM_032499	ENSG00000186073	C15orf41	HH114	chromosome 15 open reading frame 41	protein-coding	0.011765	0.412916	210(ATTTGACCTTCG,+,0.00)		157(GGAAGGATTA,+,0.00)
Merged-11-18093056-3	chr11	18092448	18093555	Intergenic	Intergenic	-30666	NM_004179	7166	Hs.591999	NM_004179	ENSG00000129167	TPH1	TPRH|TRPH	tryptophan hydroxylase 1	protein-coding	0.006203	0.40099	646(ACAAGGTCAGTA,-,0.00)	581(TGGCAGATGGTC,+,0.00)		334(TTTAATAAGC,-,0.00)
Merged-6-69976872-3	chr6	69976710	69977046	intron (NM_001704, intron 20 of 31)	MER65A|LTR|ERV1	530171	NM_018368	55788	Hs.271643	NM_018368	ENSG00000168216	LMBRD1	C6orf209|LMBD1|MAHCF|NESI	LMBR1 domain containing 1	protein-coding	NA	NA
Merged-1-202600375-3	chr1	202600135	202600658	intron (NM_177402, intron 1 of 8)	intron (NM_177402, intron 1 of 8)	12185	NM_001136504	127833	Hs.25422	NM_177402	ENSG00000143858	SYT2	CMS7|MYSPC|SytII	synaptotagmin 2	protein-coding	0.014052	0.5338			163(GAGAGGCTTA,+,0.00)	169(CTTAATGAGC,-,0.00)
Merged-2-215134569-3	chr2	215134380	215134777	intron (NM_024532, intron 15 of 15)	intron (NM_024532, intron 15 of 15)	-141714	NM_001080500	402117	Hs.534834	NM_001080500	ENSG00000174453	VWC2L	-	von Willebrand factor C domain containing protein 2 like	protein-coding	0.005571	0.366667
Merged-5-141791635-3	chr5	141791299	141791947	intron (NR_120664, intron 3 of 3)	intron (NR_120664, intron 3 of 3)	86765	NR_120664	101926941	Hs.658945	NR_120664	ENSG00000231185	SPRY4-AS1	THCAT68	SPRY4 antisense RNA 1	ncRNA	0.004773	0.503563		471(GACCATCTGCTG,-,0.00)
Merged-7-105393594-3	chr7	105393325	105393817	intron (NM_020725, intron 3 of 11)	intron (NM_020725, intron 3 of 11)	-73923	NM_001318229	222255	Hs.745056	NM_020725	ENSG00000146776	ATXN7L1	ATXN7L4	ataxin 7 like 1	protein-coding	0.003205	0.458599				144(ACTAATTAAA,+,0.00)
Merged-8-106610456-3	chr8	106610253	106610638	intron (NM_012082, intron 4 of 7)	intron (NM_012082, intron 4 of 7)	279298	NM_012082	23414	Hs.431009	NM_012082	ENSG00000169946	ZFPM2	DIH3|FOG2|SRXY9|ZC2HC11B|ZNF89B|hFOG-2	zinc finger protein, FOG family member 2	protein-coding	0.007792	0.409326	219(GGAAGGTCACTT,-,0.00)	10(TAACATCTGTTG,-,0.00)		139(ACTAATTAAT,+,0.00)
Merged-5-155688713-3	chr5	155688444	155688940	Intergenic	Tigger3b|DNA|TcMar-Tigger	-65075	NM_000337	6444	Hs.387207	NM_000337	ENSG00000170624	SGCD	35DAG|CMD1L|DAGD|SG-delta|SGCDP|SGD	sarcoglycan delta	protein-coding	NA	NA
Merged-20-15699516-3	chr20	15699265	15699773	intron (NM_001033087, intron 4 of 13)	intron (NM_001033087, intron 4 of 13)	204440	NR_130925	613266	Hs.309149	NR_130924		LOC613266	-	uncharacterized LOC613266	ncRNA	0.01378	0.385069	216(TTGTGACCTTGG,+,0.00)		389(TAATCCTAAC,-,0.00)	337(TCTAATTATC,+,0.00),337(TCTAATTATC,-,0.00)
Merged-2-40328839-4	chr2	40328285	40329341	intron (NR_038441, intron 2 of 4)	intron (NR_038441, intron 2 of 4)	184039	NR_038441	100128590	Hs.744988	NR_038441	ENSG00000227028	SLC8A1-AS1	-	SLC8A1 antisense RNA 1	ncRNA	0.002317	0.379191	878(TGAAGGTCAATA,-,0.00)		370(TAAGCTGATT,-,0.00),371(AAGCTGATTA,+,0.00),433(ATAAGGATTA,+,0.00),816(AAGCGGCTTA,+,0.00),930(GGACAGATTA,+,0.00)
Merged-13-24573688-3	chr13	24573491	24573891	intron (NM_001286792, intron 2 of 14)	L1ME1|LINE|L1	19926	NR_104595	221178	Hs.434298	NM_153023	ENSG00000182957	SPATA13	ARHGEF29|ASEF2	spermatogenesis associated 13	protein-coding	0	0.416667
Merged-13-45792422-3	chr13	45792239	45792696	intron (NM_004128, intron 5 of 7)	MER91B|DNA|hAT-Tip100	-17292	NM_198404	386618	Hs.23406	NM_198404	ENSG00000180332	KCTD4	bA321C24.3	potassium channel tetramerization domain containing 4	protein-coding	0.010791	0.476868
Merged-17-55385931-3	chr17	55385722	55386139	intron (NM_170721, intron 4 of 9)	intron (NM_170721, intron 4 of 9)	51556	NM_170721	124540	Hs.658922	NM_138962	ENSG00000153944	MSI2	MSI2H	musashi RNA binding protein 2	protein-coding	0.005882	0.45614	214(CCCTGACCTTGT,+,0.00)
Merged-2-41031284-3	chr2	41031142	41031412	Intergenic	Intergenic	-291702	NM_001112802	6546	Hs.31961	NM_021097	ENSG00000183023	SLC8A1	NCX1	solute carrier family 8 member A1	protein-coding	0.008811	0.403509		142(AACCAGATTGTC,+,0.00)
Merged-4-26237795-3	chr4	26237155	26238349	Intergenic	Intergenic	-83580	NM_005349	3516	Hs.479396	NM_005349	ENSG00000168214	RBPJ	AOS3|CBF1|IGKJRB|IGKJRB1|KBF2|RBP-J|RBPJK|RBPSUH|SUH|csl	recombination signal binding protein for immunoglobulin kappa J region	protein-coding	0.001439	0.446839	672(CTGTGACCTTGA,+,0.00)	305(TGACAGATTGTT,+,0.00)		282(GCTAATTCCC,+,0.00)
Merged-8-142083324-3	chr8	142082887	142083688	Intergenic	Intergenic	-55424	NM_001352890	22898	Hs.18166	NM_014957	ENSG00000105339	DENND3	-	DENN domain containing 3	protein-coding	0.014975	0.572848	545(CTGTGACCTTGG,+,0.00)	614(GGCCATCTGCTT,-,0.00)	446(AGAAAGATTA,+,0.00)
Merged-3-136070745-3	chr3	136070602	136070889	intron (NM_005862, intron 28 of 33)	intron (NM_005862, intron 28 of 33)	101578	NM_001178014	5096	Hs.63788	NM_000532	ENSG00000114054	PCCB	-	propionyl-CoA carboxylase subunit beta	protein-coding	0.00463	0.43318
Merged-8-32230541-3	chr8	32230373	32230683	intron (NM_013962, intron 1 of 4)	intron (NM_013962, intron 1 of 4)	-67734	NR_047475	100874286	Hs.147060	NR_047475	ENSG00000254049	NRG1-IT3	-	NRG1 intronic transcript 3	ncRNA	0.012903	0.469453			169(TAATCTCCGT,-,0.00),199(TAAGCCCTTG,-,0.00)
Merged-14-96556995-3	chr14	96556754	96557336	3' UTR (NM_001252507, exon 2 of 2)	3' UTR (NM_001252507, exon 2 of 2)	51384	NM_001252507	56967	Hs.6434	NM_020215	ENSG00000227051	C14orf132	C14orf88	chromosome 14 open reading frame 132	protein-coding	0.014218	0.504717	186(TCAAGGTCAAGA,-,0.00)			507(CATTATTAGC,-,0.00)
Merged-16-17449106-3	chr16	17448889	17449273	intron (NM_022166, intron 2 of 11)	intron (NM_022166, intron 2 of 11)	115657	NM_022166	64131	Hs.22907	NM_022166	ENSG00000103489	XYLT1	DBQD2|PXYLT1|XT-I|XT1|XTI|XYLTI|xylT-I	xylosyltransferase 1	protein-coding	0.010417	0.501299		83(TTGCAGATGGAG,+,0.00)
Merged-1-95390246-3	chr1	95389895	95390540	intron (NM_001286055, intron 1 of 5)	intron (NM_001286055, intron 1 of 5)	1147	NM_001286056	1266	Hs.483454	NM_001839	ENSG00000117519	CNN3	-	calponin 3	protein-coding	0.011628	0.385057
Merged-5-176510619-3	chr5	176510458	176510784	Intergenic	L2a|LINE|L2	-3252	NM_002011	2264	Hs.165950	NM_002011	ENSG00000160867	FGFR4	CD334|JTK2|TKF	fibroblast growth factor receptor 4	protein-coding	0.012195	0.433735
Merged-3-23807393-3	chr3	23807200	23807563	Intergenic	MLT1D|LTR|ERVL-MaLR	-40003	NM_182666	7324	Hs.164853	NM_003341	ENSG00000170142	UBE2E1	UBCH6	ubiquitin conjugating enzyme E2 E1	protein-coding	0.031008	0.496183
Merged-7-95102700-3	chr7	95102333	95102996	Intergenic	MIR|SINE|MIR	-12549	NM_016116	51666	Hs.602765	NM_016116	ENSG00000005981	ASB4	ASB-4	ankyrin repeat and SOCS box containing 4	protein-coding	0.01581	0.438976				85(CCTAATGAGC,-,0.00)
Merged-21-40686323-3	chr21	40684860	40687142	promoter-TSS (NM_018963)	promoter-TSS (NM_018963)	168	NR_111942	103091865	Hs.190548	NR_111942	ENSG00000255568	BRWD1-AS2	BRWD1-IT2|C21orf87|NCRNA00257	BRWD1 antisense RNA 2	ncRNA	0.106371	0.681818
Merged-2-47763128-3	chr2	47762638	47763499	intron (NM_022055, intron 1 of 1)	MIRc|SINE|MIR	8392	NR_120602	644093	Hs.734158	NR_120602	ENSG00000235760	HCG2040054	-	uncharacterized LOC644093	ncRNA	0.009804	0.526829	687(TCAAGGTCAGGA,-,0.00)	23(ACACAGATGGGG,+,0.00)
Merged-2-42236594-3	chr2	42236370	42236765	Intergenic	Intergenic	-38594	NM_138370	91461	Hs.408542	NM_138370	ENSG00000162878	PKDCC	SGK493|Vlk	protein kinase domain containing, cytoplasmic	protein-coding	0.005063	0.555556
Merged-14-52424461-3	chr14	52424182	52424668	intron (NM_001243773, intron 3 of 3)	L1MC4|LINE|L1	-31803	NM_016039	51637	Hs.534457	NM_016039	ENSG00000087302	RTRAF	C14orf166|CGI-99|CGI99|CLE|CLE7|LCRP369|RLLM1|hCLE|hCLE1	RNA transcription, translation and transport factor	protein-coding	NA	NA
Merged-1-77083414-3	chr1	77083205	77083607	intron (NR_146056, intron 4 of 5)	L3b|LINE|CR1	161546	NR_149059	110806286		NR_149059	ENSG00000237552	LINC02567	-	long intergenic non-protein coding RNA 2567	ncRNA	0	0.337143		238(GAACAGATGTCT,+,0.00)
Merged-4-24647521-3	chr4	24647300	24647746	Intergenic	MIRb|SINE|MIR	-61339	NM_001358	1665	Hs.696074	NM_001358	ENSG00000109606	DHX15	DBP1|DDX15|HRH2|PRP43|PRPF43|PrPp43p	DEAH-box helicase 15	protein-coding	0.006098	0.478788
Merged-11-20616288-3	chr11	20615741	20616713	Intergenic	Intergenic	-4719	NM_004211	9152	Hs.136557	NM_004211	ENSG00000165970	SLC6A5	GLYT-2|GLYT2|HKPX3|NET1	solute carrier family 6 member 5	protein-coding	0.007921	0.400786				906(GCTGATTATG,+,0.00)
Merged-1-238749295-3	chr1	238748932	238749678	Intergenic	Intergenic	-99988	NR_015407	339535	Hs.532047	NR_015407	ENSG00000215808	LINC01139	LINK-A|LINKA	long intergenic non-protein coding RNA 1139	ncRNA	0.004684	0.347319
Merged-3-9226052-3	chr3	9225557	9226558	intron (NM_001033117, intron 1 of 21)	MIR|SINE|MIR	-8120	NR_121664	101927416	Hs.475364	NR_121663	ENSG00000228723	SRGAP3-AS2	-	SRGAP3 antisense RNA 2	ncRNA	0.015287	0.484772		195(TTCCATCTGCTC,-,0.00)	225(AAGGGGCTTA,+,0.00),646(TAATCTCTTA,-,0.00)
Merged-19-45907204-3	chr19	45906599	45907621	intron (NM_001142502, intron 1 of 12)	intron (NM_001142502, intron 1 of 12)	1202	NM_006663	10848	Hs.466937	NM_006663	ENSG00000104881	PPP1R13L	IASPP|NKIP1|RAI|RAI4	protein phosphatase 1 regulatory subunit 13 like	protein-coding	0.018591	0.5435	565(TCAAGGACAGAC,-,0.00)	633(AGACAGATGGGC,+,0.00)	481(TAATCCCCCT,-,0.00)	586(CAGAATTAGC,-,0.00)
Merged-22-48896812-3	chr22	48896488	48897236	intron (NM_001082967, intron 1 of 3)	intron (NM_001082967, intron 1 of 3)	11590	NM_001082967	25817	Hs.436854	NM_015381	ENSG00000219438	FAM19A5	QLLK5208|TAFA-5|TAFA5|UNQ5208	family with sequence similarity 19 member A5, C-C motif chemokine like	protein-coding	0.034759	0.622163	265(TGAAGGTCAGCC,-,0.00),277(TCAAGGTCATCT,-,0.00)
Merged-11-105836694-3	chr11	105836402	105836949	exon (NM_001077243, exon 15 of 17)	exon (NM_001077243, exon 15 of 17)	56339	NM_001318750	84437	Hs.266782	NM_032424	ENSG00000170903	MSANTD4	KIAA1826	Myb/SANT DNA binding domain containing 4 with coiled-coils	protein-coding	0.018282	0.395985			183(GAGAAGCTTA,+,0.00),194(AAAGAGCTTA,+,0.00)
Merged-17-43096282-3	chr17	43095662	43097078	Intergenic	Intergenic	32515	NM_001288655	79877	Hs.463148	NM_024819	ENSG00000172992	DCAKD	-	dephospho-CoA kinase domain containing	protein-coding	0.054337	0.607787	1394(AGATGACCTTGT,+,0.00)
Merged-1-49314047-3	chr1	49313904	49314210	intron (NR_136623, intron 5 of 12)	intron (NR_136623, intron 5 of 12)	-71416	NM_001349793	79656	Hs.475348	NM_024603	ENSG00000162373	BEND5	C1orf165	BEN domain containing 5	protein-coding	0.006536	0.37785
Merged-8-131369854-3	chr8	131369362	131370343	intron (NM_001247996, intron 4 of 30)	intron (NM_001247996, intron 4 of 30)	-61073	NR_002765	29065	Hs.639318	NR_002765		ASAP1-IT1	ASAP1-IT|ASAP1IT|ASAP1IT1|DDEF1IT1|HSPC054|NCRNA00050	ASAP1 intronic transcript 1	ncRNA	0.057085	0.632383	508(TGGTGACCTTGG,+,0.00)
Merged-1-80168292-3	chr1	80168018	80168686	Intergenic	LTR5_Hs|LTR|ERVK	-695857	NM_022159	64123	Hs.132314	NM_022159	ENSG00000162618	ADGRL4	ELTD1|ETL|KPG_003	adhesion G protein-coupled receptor L4	protein-coding	NA	NA
Merged-8-644301-3	chr8	644099	644522	intron (NM_207332, intron 2 of 5)	intron (NM_207332, intron 2 of 5)	36929	NM_207332	157697	Hs.655310	NM_207332	ENSG00000104714	ERICH1	HSPC319	glutamate rich 1	protein-coding	0.014184	0.415094		191(GGGCAGATGGAG,+,0.00)	137(TAATCTGATT,-,0.00),152(CAGCTGATTA,+,0.00)	278(TTTAATCAGC,-,0.00)
Merged-1-36890158-3	chr1	36889907	36890551	intron (NM_001330493, intron 5 of 10)	intron (NM_001330493, intron 5 of 10)	-6050	NR_145725	109616970		NR_145725	ENSG00000201448	SNORA63C	-	small nucleolar RNA, H/ACA box 63C	snoRNA	0.008032	0.416667
Merged-17-50309805-3	chr17	50309642	50310033	Intergenic	Intergenic	-72460	NM_001082534	56934	Hs.463466	NM_020178	ENSG00000154975	CA10	CA-RPX|CARPX|HUCEP-15	carbonic anhydrase 10	protein-coding	0	0.367347	146(ACAAGGTCAGCT,-,0.00),155(GCTTAACCTTGA,+,0.00)		135(TAATCCTCCC,-,0.00)	73(GCTAATCAGA,+,0.00)
Merged-17-55333310-3	chr17	55332662	55333962	promoter-TSS (NM_138962)	promoter-TSS (NM_138962)	100	NM_001322250	124540	Hs.658922	NM_138962	ENSG00000153944	MSI2	MSI2H	musashi RNA binding protein 2	protein-coding	0.073982	0.605307	349(ATGTGACCTTGA,+,0.00)		241(GAACGGATTA,+,0.00)	374(TCTTATTACA,+,0.00)
Merged-14-97328540-3	chr14	97328361	97328713	intron (NM_003384, intron 11 of 12)	intron (NM_003384, intron 11 of 12)	64853	NM_003384	7443	Hs.422662	NM_003384	ENSG00000100749	VRK1	PCH1|PCH1A	vaccinia related kinase 1	protein-coding	0.005682	0.439093	216(TGGTGTCCTTGG,+,0.00)		96(AAATCCCTTT,-,0.00)
Merged-8-125699784-3	chr8	125699170	125700201	intron (NM_001282971, intron 3 of 14)	intron (NM_001282971, intron 3 of 14)	41063	NM_001282971	9788	Hs.336994	NM_014751	ENSG00000170873	MTSS1	MIM|MIMA|MIMB	MTSS1, I-BAR domain containing	protein-coding	0.01769	0.47817		81(AGGCAGCTGGTG,+,0.00),519(GCACAGATGGCA,+,0.00)	892(AATCAGATTA,+,0.00)	494(CCTAATCAGC,-,0.00)
Merged-1-41329640-3	chr1	41329288	41330056	Intergenic	Intergenic	-1654	NM_133467	163732	Hs.355820	NM_133467	ENSG00000179862	CITED4	-	Cbp/p300 interacting transactivator with Glu/Asp rich carboxy-terminal domain 4	protein-coding	0.018127	0.525373
Merged-1-210018967-3	chr1	210018307	210019535	intron (NM_014388, intron 11 of 11)	intron (NM_014388, intron 11 of 11)	17609	NM_014388	27042	Hs.194754	NM_014388	ENSG00000117597	UTP25	C1orf107|DEF|DIEXF|DJ434O14.5	UTP25, small subunit processor component	protein-coding	0.007675	0.415755			526(TAAGCTCTTT,-,0.00)	753(GCTAATTATC,+,0.00),753(GCTAATTATC,-,0.00)
Merged-17-38473987-3	chr17	38473671	38474424	promoter-TSS (NM_001145302)	promoter-TSS (NM_001145302)	-426	NM_001145302	5914	Hs.654583	NM_000964	ENSG00000131759	RARA	NR1B1|RAR	retinoic acid receptor alpha	protein-coding	0.033923	0.541176			381(AAGAGGATTA,+,0.00)
Merged-9-97629712-3	chr9	97629494	97629951	intron (NM_032823, intron 5 of 14)	intron (NM_032823, intron 5 of 14)	57478	NR_031755	100313780		NR_031755	ENSG00000252153	MIR2278	mir-2278	microRNA 2278	ncRNA	0.017505	0.414847
Merged-X-53467962-3	chrX	53467581	53468413	Intergenic	Intergenic	-6674	NM_001037811	3028	Hs.171280	NM_004493	ENSG00000072506	HSD17B10	17b-HSD10|ABAD|CAMR|DUPXp11.22|ERAB|HADH2|HCD2|HSD10MD|MHBD|MRPP2|MRX17|MRX31|MRXS10|SCHAD|SDR5C1	hydroxysteroid 17-beta dehydrogenase 10	protein-coding	0.049333	0.597074
Merged-11-126271584-3	chr11	126271375	126271842	intron (NM_001348396, intron 2 of 11)	L2|LINE|L2	-1703	NM_001254758	6484	Hs.591947	NM_006278	ENSG00000110080	ST3GAL4	CGS23|NANTA3|SAT3|SIAT4|SIAT4C|ST-4|ST3GalA.2|ST3GalIV|STZ|gal-NAc6S	ST3 beta-galactoside alpha-2,3-sialyltransferase 4	protein-coding	NA	NA
Merged-11-61345267-3	chr11	61344923	61345600	intron (NM_004200, intron 1 of 8)	intron (NM_004200, intron 1 of 8)	3083	NM_004200	9066	Hs.131188	NM_004200	ENSG00000011347	SYT7	IPCA-7|IPCA7|PCANAP7|SYT-VII|SYTVII	synaptotagmin 7	protein-coding	0.01034	0.612094	161(CCTTCACCTTGA,+,0.00),405(GCAAGGTCACCT,-,0.00)
Merged-1-23514108-3	chr1	23513672	23514439	Intergenic	Intergenic	7167	NM_000864	3352	Hs.121482	NM_000864	ENSG00000179546	HTR1D	5-HT1D|HT1DA|HTR1DA|HTRL|RDC4	5-hydroxytryptamine receptor 1D	protein-coding	0.012788	0.531807			611(TAATCTGTTT,-,0.00)
Merged-5-166409467-3	chr5	166409143	166409800	Intergenic	Intergenic	-56096	NR_108020	102557615		NR_108020	ENSG00000254130	LINC01947	CTB-7E3.1	long intergenic non-protein coding RNA 1947	ncRNA	0.001522	0.379939	350(TCAAGGTCATTT,-,0.00)		309(GTGCAGATTA,+,0.00)
Merged-10-590048-3	chr10	589764	590371	intron (NM_014974, intron 1 of 36)	intron (NM_014974, intron 1 of 36)	-84437	NR_147612	101930421	Hs.654707	NR_147612	ENSG00000225140	LOC101930421	-	uncharacterized LOC101930421	ncRNA	0.039773	0.505618	225(TCAAGGTGACTG,-,0.00),249(GCGTGACCTTTA,+,0.00)
Merged-8-109978495-3	chr8	109978219	109978744	Intergenic	L2|LINE|L2	-121172	NM_003301	7201	Hs.3022	NM_003301	ENSG00000174417	TRHR	TRH-R	thyrotropin releasing hormone receptor	protein-coding	0	0.375
Merged-9-27836058-3	chr9	27835769	27836345	Intergenic	LTR88c|LTR|Gypsy?	-262193	NM_145005	203228	Hs.493639	NM_018325	ENSG00000147894	C9orf72	ALSFTD|DENNL72|FTDALS|FTDALS1	chromosome 9 open reading frame 72	protein-coding	0.015556	0.471239		149(TGGCAGATGGGC,+,0.00)	163(TAATCTGTTT,-,0.00),482(TGAGGGATTA,+,0.00)
Merged-10-123961244-3	chr10	123960710	123961593	intron (NM_001291878, intron 2 of 16)	intron (NM_001291878, intron 2 of 16)	38210	NM_006997	10579	Hs.501252	NM_006997	ENSG00000138162	TACC2	AZU-1|ECTACC	transforming acidic coiled-coil containing protein 2	protein-coding	0.02095	0.552925
Merged-7-157809254-3	chr7	157808588	157809761	intron (NM_130842, intron 10 of 21)	intron (NM_130842, intron 10 of 21)	161897	NR_038966	100506585	Hs.661265	NR_038966	ENSG00000233038	LOC100506585	-	uncharacterized LOC100506585	ncRNA	0.036658	0.511925	585(TGAAGGTCATTA,-,0.00)		627(CATCAGATTA,+,0.00),1049(TAATCTGTAT,-,0.00)	207(CGTAATCAGC,-,0.00),589(GGTCATTAGA,-,0.00),813(GCCAATTAAC,+,0.00)
Merged-11-106620455-3	chr11	106620251	106620706	intron (NM_001256424, intron 6 of 8)	LTR16E1|LTR|ERVL	268693	NM_000855	2977	Hs.24321	NM_000855	ENSG00000152402	GUCY1A2	GC-SA2|GUC1A2	guanylate cyclase 1 soluble subunit alpha 2	protein-coding	0	0.333333
Merged-3-16985699-3	chr3	16985344	16986108	intron (NM_015184, intron 1 of 5)	MIR|SINE|MIR	11038	NR_037465	100500913		NR_037465	ENSG00000283885	MIR3714	-	microRNA 3714	ncRNA	0.006536	0.387097
Merged-2-48809157-3	chr2	48808828	48809565	exon (NM_006873, exon 2 of 4)	exon (NM_006873, exon 2 of 4)	1470	NM_001198594	286749	Hs.732016	NM_172311	ENSG00000068781	STON1-GTF2A1L	SALF	STON1-GTF2A1L readthrough	protein-coding	0.012212	0.420054	308(TTTTAACCTTGA,+,0.00),318(GAATGACCTTGA,+,0.00)	143(TGCCAGCTGTTT,-,0.00)	516(TAATCTTCCC,-,0.00)
Merged-7-92945680-3	chr7	92945525	92945835	intron (NM_001257998, intron 21 of 28)	L2c|LINE|L2	84027	NM_017667	55610	Hs.202424	NM_017667	ENSG00000004766	VPS50	CCDC132|VPS54L	VPS50, EARP/GARPII complex subunit	protein-coding	NA	NA
Merged-4-68058572-3	chr4	68058363	68058766	Intergenic	Intergenic	229154	NR_110747	101927237	Hs.435644	NR_110747	ENSG00000250075	LOC101927237	-	uncharacterized LOC101927237	ncRNA	0.010526	0.430446			7(TAATCCCAGA,-,0.00)
Merged-1-22860155-3	chr1	22859575	22860708	Intergenic	Intergenic	-29854	NM_001006943	2046	Hs.283613	NM_020526	ENSG00000070886	EPHA8	EEK|EK3|HEK3	EPH receptor A8	protein-coding	0.013699	0.519024	403(ACAAGGTCAGTC,-,0.00)		264(GGAGAGATTA,+,0.00),696(CATGGGATTA,+,0.00),949(GTAAGGATTA,+,0.00),1098(GGGAGGATTA,+,0.00)
Merged-3-54969411-3	chr3	54969282	54969567	intron (NM_001304389, intron 1 of 2)	intron (NM_001304389, intron 1 of 2)	-7323	NM_020678	57408	Hs.591668	NM_020678	ENSG00000144771	LRTM1	HT017	leucine rich repeats and transmembrane domains 1	protein-coding	0.010526	0.416084				139(GGTAATTAGT,-,0.00)
Merged-10-73356687-3	chr10	73356306	73357004	intron (NM_052836, intron 9 of 12)	intron (NM_052836, intron 9 of 12)	-84978	NR_120672	102723377	Hs.568789	NR_120672	ENSG00000223817	CDH23-AS1	C10orf106|NCRNA00223|bA327E2.3	CDH23 antisense RNA 1	ncRNA	0.018293	0.579909		147(AAGCAGATGGGA,+,0.00)	439(TAATCCCACA,-,0.00),452(TAATCCCCAG,-,0.00)	433(GATAATTAAT,+,0.00)
Merged-3-97478057-3	chr3	97477682	97478461	Intergenic	L2a|LINE|L2	-5294	NR_103511	84100	Hs.373801	NM_032146	ENSG00000113966	ARL6	BBS3|RP55	ADP ribosylation factor like GTPase 6	protein-coding	0.030303	0.411765
Merged-12-50339395-3	chr12	50339130	50339642	Intergenic	LTR85c|LTR|Gypsy?	-5138	NM_000486	359	Hs.130730	NM_000486	ENSG00000167580	AQP2	AQP-CD|WCH-CD	aquaporin 2	protein-coding	0.05042	0.6
Merged-4-126561555-3	chr4	126561397	126561776	Intergenic	LTR53|LTR|ERVL	133172	NR_031746	100302267		NR_031746	ENSG00000283550	MIR2054	hsa-mir-2054	microRNA 2054	ncRNA	0.012821	0.291139
Merged-13-38246939-3	chr13	38246756	38247084	intron (NM_001354799, intron 5 of 10)	intron (NM_001354799, intron 5 of 10)	-73939	NM_001135934	10631	Hs.136348	NM_006475	ENSG00000133110	POSTN	OSF-2|OSF2|PDLPOSTN|PN	periostin	protein-coding	0.006098	0.340426	165(TCAAGGTCATTA,-,0.00)		120(TAATCTCCTT,-,0.00)
Merged-11-132542102-4	chr11	132541845	132542369	intron (NM_001319104, intron 1 of 6)	intron (NM_001319104, intron 1 of 6)	271425	NM_002545	4978	Hs.4817	NM_002545	ENSG00000183715	OPCML	IGLON1|OBCAM|OPCM	opioid binding protein/cell adhesion molecule like	protein-coding	0.005725	0.419048
Merged-5-80876754-3	chr5	80876391	80877187	intron (NM_001256732, intron 4 of 16)	intron (NM_001256732, intron 4 of 16)	170283	NM_001345886	23635	Hs.102735	NM_012446	ENSG00000145687	SSBP2	HSPC116|SOSS-B2	single stranded DNA binding protein 2	protein-coding	0.007853	0.34902			311(AAGATGATTA,+,0.00),691(TAATCCCTGA,-,0.00)	431(TCTAATGACA,+,0.00)
Merged-2-118228148-3	chr2	118227862	118228464	Intergenic	HUERS-P3-int|LTR|ERV1	-344092	NM_006773	8886	Hs.744922	NM_006773	ENSG00000088205	DDX18	Has1|MrDb	DEAD-box helicase 18	protein-coding	0	0.571429
Merged-2-130585395-3	chr2	130585179	130585594	Intergenic	Intergenic	49678	NR_149127	105373615		NR_149127		LINC02572	-	long intergenic non-protein coding RNA 2572	ncRNA	0.032698	0.627717			234(AAGTGGATTA,+,0.00)
Merged-X-36376340-3	chrX	36376070	36376626	intron (NM_001304548, intron 60 of 63)	L2c|LINE|L2	82027	NR_110412	101928627	Hs.590831	NR_110412	ENSG00000226484	LOC101928627	-	uncharacterized LOC101928627	ncRNA	0.003937	0.460938
Merged-8-146030487-3	chr8	146030095	146030713	intron (NR_134285, intron 3 of 3)	LTR13|LTR|ERVK	6143	NR_134285	340385	Hs.521942	NM_213605	ENSG00000197363	ZNF517	-	zinc finger protein 517	protein-coding	NA	NA
Merged-6-70001775-3	chr6	70001638	70001912	intron (NM_001704, intron 20 of 31)	MER39|LTR|ERV1	505274	NM_018368	55788	Hs.271643	NM_018368	ENSG00000168216	LMBRD1	C6orf209|LMBD1|MAHCF|NESI	LMBR1 domain containing 1	protein-coding	NA	NA
Merged-18-55095416-3	chr18	55094882	55096308	Intergenic	CpG	-7322	NM_004852	9480	Hs.194725	NM_004852	ENSG00000119547	ONECUT2	OC-2|OC2	one cut homeobox 2	protein-coding	0.113815	0.717655	461(CCAAGGACACCC,-,0.00)
Merged-2-243012297-3	chr2	243012050	243012653	intron (NR_146651, intron 1 of 3)	intron (NR_146651, intron 1 of 3)	13938	NR_146651	105373979		NR_146651	ENSG00000232002	LINC01880	-	long intergenic non-protein coding RNA 1880	ncRNA	0.023217	0.47351	172(ATTTGACCTTCA,+,0.00)		73(AGTCAGATTA,+,0.00)	137(GCTAATTAGC,+,0.00),137(GCTAATTAGC,-,0.00)
Merged-1-247253021-3	chr1	247252846	247253222	Intergenic	Intergenic	-10919	NM_001204220	93474	Hs.732305	NM_033213	ENSG00000277462	ZNF670	-	zinc finger protein 670	protein-coding	0.010638	0.567639		359(CTGCAGATGGCA,+,0.00)	82(ACTGGGATTA,+,0.00)
Merged-6-73270638-3	chr6	73270350	73271001	Intergenic	MER41E|LTR|ERV1	-60896	NM_001160132	56479	Hs.445324	NM_019842	ENSG00000185760	KCNQ5	Kv7.5|MRD46	potassium voltage-gated channel subfamily Q member 5	protein-coding	0.007353	0.391304
Merged-7-127127629-3	chr7	127127480	127127797	Intergenic	MLT1B|LTR|ERVL-MaLR	10701	NR_110024	100506682	Hs.148450	NR_110024	ENSG00000226770	LOC100506682	-	uncharacterized LOC100506682	ncRNA	NA	NA
Merged-13-24578244-3	chr13	24578062	24578499	intron (NM_001286792, intron 2 of 14)	intron (NM_001286792, intron 2 of 14)	24515	NR_104595	221178	Hs.434298	NM_153023	ENSG00000182957	SPATA13	ARHGEF29|ASEF2	spermatogenesis associated 13	protein-coding	0.009434	0.410658	161(TCAAGGTCGTTC,-,0.00)
Merged-17-44184729-3	chr17	44184517	44184893	intron (NM_015443, intron 2 of 14)	L2a|LINE|L2	85461	NM_001193466	284058	Hs.648744	NM_015443	ENSG00000120071	KANSL1	CENP-36|KDVS|KIAA1267|MSL1v1|NSL1|hMSL1v1	KAT8 regulatory NSL complex subunit 1	protein-coding	NA	NA
Merged-18-25751858-3	chr18	25751552	25752196	intron (NM_001792, intron 1 of 15)	intron (NM_001792, intron 1 of 15)	5536	NM_001792	1000	Hs.464829	NM_001792	ENSG00000170558	CDH2	CD325|CDHN|CDw325|NCAD	cadherin 2	protein-coding	0.013158	0.396262	306(TCTTGCCCTTGA,+,0.00)
Merged-8-125188505-3	chr8	125187980	125188869	Intergenic	Intergenic	-4661	NR_103547	157376	Hs.662360	NM_182525	ENSG00000253868	FER1L6-AS2	C8orf78	FER1L6 antisense RNA 2	ncRNA	0	0.413613
Merged-17-48983136-3	chr17	48982456	48983564	Intergenic	Intergenic	-37671	NM_001243877	10140	Hs.703321	NM_005749	ENSG00000141232	TOB1	APRO5|APRO6|PIG49|TOB|TROB|TROB1	transducer of ERBB2, 1	protein-coding	0.006386	0.564331	179(CCAAGGGCAACC,-,0.00)
Merged-2-33382513-3	chr2	33382102	33382865	intron (NM_000627, intron 1 of 29)	intron (NM_000627, intron 1 of 29)	22819	NM_000627	4052	Hs.619315	NM_000627	ENSG00000049323	LTBP1	-	latent transforming growth factor beta binding protein 1	protein-coding	0.006483	0.405493			229(ATGAGGATTA,+,0.00)
Merged-1-97642013-3	chr1	97641842	97642188	intron (NM_000110, intron 20 of 22)	intron (NM_000110, intron 20 of 22)	80536	NR_046590	100873932	Hs.682651	NR_046590	ENSG00000232878	DPYD-AS1	-	DPYD antisense RNA 1	ncRNA	0.007273	0.525362	126(ACAAGGTCAGCT,-,0.00),200(CCAAGGTCAGAA,-,0.00)		147(TAATCAGCTC,-,0.00)
Merged-1-49129636-3	chr1	49129245	49130151	intron (NM_001323575, intron 6 of 12)	L1MEc|LINE|L1	112943	NM_001349794	79656	Hs.475348	NM_024603	ENSG00000162373	BEND5	C1orf165	BEN domain containing 5	protein-coding	0	0.294118
Merged-22-48314579-3	chr22	48313901	48315194	Intergenic	Intergenic	287124	NR_122046	284930	Hs.407567	NR_122046	ENSG00000224271	LOC284930	-	uncharacterized LOC284930	ncRNA	0.022863	0.527309		372(TGACAGATGTCC,+,0.00),456(CCACAGATGGTG,+,0.00)
Merged-5-92360499-3	chr5	92359955	92360816	Intergenic	Intergenic	546664	NR_109825	441094	Hs.457407	NR_015369	ENSG00000237187	NR2F1-AS1	-	NR2F1 antisense RNA 1	ncRNA	0.001923	0.327586			404(AGGGAGATTA,+,0.00)
Merged-1-211671578-3	chr1	211671430	211671717	Intergenic	Intergenic	-5314	NM_001164688	343035	Hs.632495	NM_183059	ENSG00000198570	RD3	C1orf36|LCA12	retinal degeneration 3	protein-coding	0.022727	0.511312	122(CCAAGGTCAAGG,-,0.00)			90(TTTAATCAGC,-,0.00)
Merged-3-19530452-3	chr3	19530106	19530865	intron (NM_144633, intron 11 of 15)	HERVE_a-int|LTR|ERV1	-174062	NR_039954	100616291		NR_039954	ENSG00000271898	MIR4791	mir-4791	microRNA 4791	ncRNA	NA	NA
Merged-1-245499811-3	chr1	245499417	245500241	intron (NM_018012, intron 2 of 14)	intron (NM_018012, intron 2 of 14)	-102010	NR_151721	111216275	Hs.663694	NR_151721	ENSG00000232192	KIF26B-AS1	-	KIF26B antisense RNA 1	ncRNA	0.026699	0.506667	346(CAGTGACCTTGA,+,0.00)			704(GCTAATTAGT,+,0.00)
Merged-2-17937444-3	chr2	17937226	17937637	intron (NM_001130009, intron 1 of 13)	MIRc|SINE|MIR	2004	NM_001130009	348654	Hs.467793	NM_182625	ENSG00000178295	GEN1	Gen	GEN1, Holliday junction 5' flap endonuclease	protein-coding	0	0.286604
Merged-14-105556832-3	chr14	105556337	105557273	Intergenic	Intergenic	-3679	NR_110546	102723354	Hs.569410	NR_110546		LINC02298	-	long intergenic non-protein coding RNA 2298	ncRNA	0.018935	0.64817	405(TGGTGTCCTTGG,+,0.00),634(CCAAGGGCACAG,-,0.00)
Merged-1-78466119-3	chr1	78465901	78466468	intron (NM_001317100, intron 2 of 3)	MIR|SINE|MIR	-4328	NM_007034	11080	Hs.13852	NM_007034	ENSG00000162616	DNAJB4	DNAJW|DjB4|HLJ1	DnaJ heat shock protein family (Hsp40) member B4	protein-coding	0.004098	0.329268			330(TAATCACTTT,-,0.00)
Merged-6-2792670-3	chr6	2792315	2793045	Intergenic	MIR|SINE|MIR	-22116	NM_001347872	340156	Hs.127830	NM_001012418	ENSG00000145949	MYLK4	SgK085	myosin light chain kinase family member 4	protein-coding	0.022727	0.573446
Merged-2-36809823-3	chr2	36809547	36810344	intron (NM_001042548, intron 3 of 8)	intron (NM_001042548, intron 3 of 8)	15387	NM_001042548	9637	Hs.258563	NM_005102	ENSG00000171055	FEZ2	HUM3CL	fasciculation and elongation protein zeta 2	protein-coding	0.008783	0.378446	107(TCAAGGTCATGT,-,0.00)		761(TAATCCCTTC,-,0.00)	490(CCTTATTAGC,-,0.00)
Merged-3-130404644-3	chr3	130404499	130404819	intron (NM_014602, intron 15 of 19)	MIRb|SINE|MIR	61037	NM_014602	30849	Hs.149032	NM_014602	ENSG00000196455	PIK3R4	VPS15|p150	phosphoinositide-3-kinase regulatory subunit 4	protein-coding	0	0.381188
Merged-17-19901793-3	chr17	19901654	19901930	Intergenic	L2a|LINE|L2	-10857	NM_001243439	92521	Hs.431045	NM_152904	ENSG00000128487	SPECC1	CYTSB|HCMOGT-1|HCMOGT1|NSP	sperm antigen with calponin homology and coiled-coil domains 1	protein-coding	NA	NA
Merged-6-100658615-3	chr6	100658437	100658793	Intergenic	Intergenic	-216501	NM_032503	84539	Hs.591342	NM_032503	ENSG00000152034	MCHR2	GPR145|GPRv17|MCH-2R|MCH-R2|MCH2|MCH2R|MCHR-2|SLT	melanin concentrating hormone receptor 2	protein-coding	0.002809	0.448179	218(CTTTGACCTTGA,+,0.00)	164(ATCCAGATGGCC,+,0.00)	23(TAATCTGCTT,-,0.00),130(AGTGGGATTA,+,0.00)	143(ACTAATTATG,+,0.00)
Merged-10-121140386-4	chr10	121139741	121140958	exon (NM_005308, exon 3 of 16)	exon (NM_005308, exon 3 of 16)	2865	NR_039829	100616398		NR_039829	ENSG00000265719	MIR4681	-	microRNA 4681	ncRNA	0.007062	0.496484			586(ACAGAGATTA,+,0.00)
Merged-3-191782987-3	chr3	191782732	191783272	Intergenic	Intergenic	-173417	NR_046596	100873986	Hs.581652	NR_046596	ENSG00000231383	FGF12-AS1	-	FGF12 antisense RNA 1	ncRNA	0.001852	0.358595	232(GAGTGACCTTGT,+,0.00)
Merged-11-131533815-3	chr11	131533434	131534159	promoter-TSS (NR_126159)	promoter-TSS (NR_126159)	-346	NR_126159	101929637	Hs.730330	NM_207432	ENSG00000224795	NTM-AS1	C11orf39	NTM antisense RNA 1	ncRNA	0.013158	0.51436
Merged-10-118472754-3	chr10	118472533	118473106	intron (NM_001330164, intron 2 of 12)	intron (NM_001330164, intron 2 of 12)	29266	NM_025015	259217	Hs.648448	NM_025015	ENSG00000165868	HSPA12A	-	heat shock protein family A (Hsp70) member 12A	protein-coding	0.006981	0.416376	135(TCAAGGTCATAT,-,0.00)			55(GCTATTTAAA,+,0.00)
Merged-20-36021080-3	chr20	36020787	36021381	intron (NM_198291, intron 5 of 13)	MIR|SINE|MIR	46553	NM_198291	6714	Hs.195659	NM_005417	ENSG00000197122	SRC	ASV|SRC1|THC6|c-SRC|p60-Src	SRC proto-oncogene, non-receptor tyrosine kinase	protein-coding	0.018519	0.631818
Merged-1-179148553-3	chr1	179148146	179149115	intron (NM_007314, intron 1 of 11)	intron (NM_007314, intron 1 of 11)	-36406	NM_005158	27	Hs.159472	NM_005158	ENSG00000143322	ABL2	ABLL|ARG	ABL proto-oncogene 2, non-receptor tyrosine kinase	protein-coding	0.003448	0.30756	341(TTTTGACCTTGA,+,0.00)		201(ATGAGGATTA,+,0.00)	271(ACTAATTATG,+,0.00)
Merged-1-100139735-3	chr1	100139595	100139846	intron (NM_017734, intron 3 of 7)	intron (NM_017734, intron 3 of 7)	-14891	NR_037516	100500863		NR_037516	ENSG00000207704	MIR548AA1	-	microRNA 548aa-1	ncRNA	0.003984	0.376984
Merged-11-114682667-3	chr11	114682155	114683101	Intergenic	MIRb|SINE|MIR	133428	NM_182495	120406	Hs.446760	NM_182495	ENSG00000204361	NXPE2	FAM55B	neurexophilin and PC-esterase domain family member 2	protein-coding	0.009887	0.485915		148(AGGCAGATGGCC,+,0.00)
Merged-2-198365008-4	chr2	198363582	198365883	promoter-TSS (NM_002156)	promoter-TSS (NM_002156)	11	NM_001202485	100529241	Hs.633165	NM_001202485	ENSG00000270757	HSPE1-MOB4	HSPE1-PHOCN	HSPE1-MOB4 readthrough	protein-coding	0.079096	0.611208	545(GCAAGGTCAAGA,-,0.00),1947(ATTTGACCTTGG,+,0.00)		2168(AATGTGATTA,+,0.00)
Merged-12-125158676-3	chr12	125158365	125159052	Intergenic	Intergenic	-106698	NM_001206654	9612	Hs.137510	NM_006312	ENSG00000196498	NCOR2	CTG26|N-CoR2|SMAP270|SMRT|SMRTE|SMRTE-tau|TNRC14|TRAC|TRAC-1|TRAC1	nuclear receptor corepressor 2	protein-coding	0.016012	0.600291		598(CAGCAGATGGCC,+,0.00),610(AGCCATCTGCAG,-,0.00)
Merged-1-235842480-3	chr1	235842288	235842691	intron (NM_000081, intron 48 of 52)	intron (NM_000081, intron 48 of 52)	-28435	NM_001098721	2786	Hs.159711	NM_004485	ENSG00000168243	GNG4	-	G protein subunit gamma 4	protein-coding	0.010638	0.391753
Merged-8-139468709-3	chr8	139468384	139468951	intron (NM_015912, intron 1 of 19)	intron (NM_015912, intron 1 of 19)	40398	NM_015912	51059	Hs.126024	NM_015912	ENSG00000147724	FAM135B	C8ORFK32	family with sequence similarity 135 member B	protein-coding	0.003527	0.408451	411(ACAAGGTCATGA,-,0.00)		182(TAATCTTCCT,-,0.00),191(TAATCCTAAT,-,0.00),197(TAATCCTTTG,-,0.00)	157(GCTAATTGCA,+,0.00)
Merged-22-25511264-3	chr22	25510846	25511601	intron (NM_001145206, intron 4 of 10)	intron (NM_001145206, intron 4 of 10)	-2564	NR_038941	100128531	Hs.662126	NR_038941	ENSG00000203280	LOC100128531	-	uncharacterized LOC100128531	ncRNA	0.015748	0.484314	18(TTCTGACCTTGT,+,0.00)		46(TAATCCATTC,-,0.00)
Merged-16-2301536-3	chr16	2301131	2301873	promoter-TSS (NM_001178029)	promoter-TSS (NM_001178029)	100	NM_001178029	1632	Hs.403436	NM_001919	ENSG00000167969	ECI1	DCI	enoyl-CoA delta isomerase 1	protein-coding	0.107623	0.690015
Merged-12-121548153-3	chr12	121547895	121548438	Intergenic	MIRc|SINE|MIR	-22456	NR_033953	5027	Hs.439682	NM_002562	ENSG00000089041	P2RX7	P2X7	purinergic receptor P2X 7	protein-coding	0.005917	0.422287	364(CCAAGGTCAGGC,-,0.00)			337(ACTAATTAAT,+,0.00)
Merged-16-8892149-3	chr16	8891676	8892505	promoter-TSS (NM_015421)	promoter-TSS (NM_015421)	420	NM_000303	5373	Hs.625732	NM_000303	ENSG00000140650	PMM2	CDG1|CDG1a|CDGS|PMI|PMI1|PMM 2	phosphomannomutase 2	protein-coding	0.05082	0.591503
Merged-6-6743035-3	chr6	6742756	6743371	Intergenic	Intergenic	-120004	NR_026970	285780	Hs.655737	NM_173675	ENSG00000216863	LY86-AS1	LY86-AS|LY86AS	LY86 antisense RNA 1	ncRNA	0.004878	0.464286	228(GCAAGGTCAAAG,-,0.00)
Merged-1-99974838-3	chr1	99974488	99975260	Intergenic	SVA_B|Other|Other	-21514	NR_125951	101928270	Hs.576048	NR_125951	ENSG00000224445	LINC01708	-	long intergenic non-protein coding RNA 1708	ncRNA	0	0
Merged-11-27865289-3	chr11	27865078	27865420	Intergenic	LTR37A|LTR|ERV1	-121644	NM_170731	627	Hs.502182	NM_001709	ENSG00000176697	BDNF	ANON2|BULN2	brain derived neurotrophic factor	protein-coding	0	0.254545
Merged-12-133045956-3	chr12	133045753	133046314	Intergenic	L1MA9|LINE|L1	-21124	NM_001142641	57666	Hs.411138	NM_001142641	ENSG00000112787	FBRSL1	-	fibrosin like 1	protein-coding	0.02	0.596154
Merged-4-184782292-4	chr4	184781920	184782628	intron (NR_132761, intron 1 of 2)	intron (NR_132761, intron 1 of 2)	-44235	NM_020225	56977	Hs.21958	NM_020225	ENSG00000173320	STOX2	-	storkhead box 2	protein-coding	0.019774	0.493653			188(AAAGGGATTA,+,0.00),250(AAATCCTTTT,-,0.00)
Merged-X-130020138-3	chrX	130019978	130020315	intron (NM_006375, intron 2 of 14)	intron (NM_006375, intron 2 of 14)	17145	NM_006375	10495	Hs.171458	NM_006375	ENSG00000165675	ENOX2	APK1|COVA1|tNOX	ecto-NOX disulfide-thiol exchanger 2	protein-coding	0.011869	0.387574	156(ACGTAACCTTGA,+,0.00)
Merged-2-217917776-3	chr2	217917607	217917946	Intergenic	Intergenic	182281	NR_130782	101928327	Hs.350698	NR_130782	ENSG00000223874	LINC01921	-	long intergenic non-protein coding RNA 1921	ncRNA	0.00295	0.473529	156(TCAAGGTCAAGG,-,0.00),162(TCAAGGGCAGGG,-,0.00)			67(CTTAATTACC,-,0.00)
Merged-17-48185742-3	chr17	48185436	48186122	exon (NM_001199899, exon 8 of 11)	exon (NM_001199899, exon 8 of 11)	12720	NM_001199899	5164	Hs.256667	NM_002611	ENSG00000005882	PDK2	PDHK2|PDKII	pyruvate dehydrogenase kinase 2	protein-coding	0.021866	0.58952	302(TCAAGGTCATGG,-,0.00),356(CTTTGACCTTGG,+,0.00)
Merged-21-37473516-3	chr21	37473256	37473812	intron (NR_040084, intron 1 of 3)	HUERS-P3b-int|LTR|ERV1	-3645	NR_147887	105369306		NR_147887	ENSG00000233393	LOC105369306	-	uncharacterized LOC105369306	ncRNA	NA	NA
Merged-11-117565704-3	chr11	117565507	117565932	intron (NM_020693, intron 3 of 32)	L2c|LINE|L2	102257	NM_020693	57453	Hs.659513	NM_020693	ENSG00000177103	DSCAML1	DSCAM2	DS cell adhesion molecule like 1	protein-coding	0	0.431373
Merged-11-97814573-3	chr11	97814257	97814844	Intergenic	MLT1C-int|LTR|ERVL-MaLR	-1077156	NM_014361	53942	Hs.656783	NM_014361	ENSG00000149972	CNTN5	HNB-2s|NB-2	contactin 5	protein-coding	NA	NA
Merged-7-64704201-3	chr7	64704074	64704350	Intergenic	LTR5_Hs|LTR|ERVK	102804	NR_146906	285905	Hs.567827	NM_182596	ENSG00000164669	INTS4P1	INTS4L1	integrator complex subunit 4 pseudogene 1	pseudo	NA	NA
Merged-17-55740166-3	chr17	55739735	55740587	intron (NM_138962, intron 11 of 13)	intron (NM_138962, intron 11 of 13)	-54388	NR_110807	101927539	Hs.680439	NR_110807	ENSG00000263499	LOC101927539	-	uncharacterized LOC101927539	ncRNA	0.033281	0.554502
Merged-1-27567507-3	chr1	27566581	27568321	intron (NM_001276252, intron 1 of 15)	AluSg4|SINE|Alu	6444	NM_015023	23038	Hs.469154	NM_015023	ENSG00000142784	WDTC1	ADP|DCAF9	WD and tetratricopeptide repeats 1	protein-coding	0.001903	0.433586	1060(ACAAGGTCACAA,-,0.00),1487(CCTTGACCTTGC,+,0.00)		1116(TAATCCTCCG,-,0.00)
Merged-3-61915479-3	chr3	61915317	61915629	intron (NM_002841, intron 2 of 29)	intron (NM_002841, intron 2 of 29)	368230	NM_002841	5793	Hs.595541	NM_002841	ENSG00000144724	PTPRG	HPTPG|PTPG|R-PTP-GAMMA|RPTPG	protein tyrosine phosphatase, receptor type G	protein-coding	0.025641	0.408946	154(TTTTGACCTTGA,+,0.00)
Merged-7-105665212-3	chr7	105664825	105665481	intron (NM_152750, intron 15 of 18)	intron (NM_152750, intron 15 of 18)	61496	NM_152750	222256	Hs.150120	NM_152750	ENSG00000128536	CDHR3	CDH28	cadherin related family member 3	protein-coding	0.015244	0.484018	419(CTCTGTCCTTGA,+,0.00),462(TGATGACCTTGC,+,0.00)	42(CTCCATCTGCAT,-,0.00)		503(TGTAAATAGC,-,0.00)
Merged-9-103900886-3	chr9	103900473	103901218	intron (NM_207299, intron 1 of 7)	MIRb|SINE|MIR	-46472	NM_017753	54886	Hs.382683	NM_017753	ENSG00000148123	PLPPR1	LPPR1|PRG-3	phospholipid phosphatase related 1	protein-coding	0	0.348485			695(GGTAGGATTA,+,0.00)
Merged-16-11044709-3	chr16	11044322	11045008	intron (NM_001243403, intron 1 of 20)	intron (NM_001243403, intron 1 of 20)	6320	NM_015226	23274	Hs.35490	NM_015226	ENSG00000038532	CLEC16A	Gop-1|KIAA0350	C-type lectin domain containing 16A	protein-coding	0.010204	0.490539		199(GACCAGATGGTG,+,0.00)	130(TAATCCTCTA,-,0.00),462(TAAGCTCATT,-,0.00)	457(CCTAATAAGC,-,0.00),465(GCTCATTATG,+,0.00)
Merged-1-88108475-3	chr1	88108127	88108956	Intergenic	Intergenic	-271203	NR_038324	100505768	Hs.125247	NR_038324	ENSG00000227290	LINC01364	-	long intergenic non-protein coding RNA 1364	ncRNA	0.004825	0.421687	267(AGCTGACCTTGG,+,0.00)		69(GAAATGATTA,+,0.00)	661(GCTGATTACG,+,0.00)
Merged-11-8357804-3	chr11	8357601	8358013	Intergenic	Intergenic	-67625	NM_001270428	4004	Hs.654426	NM_002315	ENSG00000166407	LMO1	RBTN1|RHOM1|TTG1	LIM domain only 1	protein-coding	0.019417	0.627119	109(GTATGACCTTGG,+,0.00)
Merged-3-71056191-3	chr3	71055978	71056400	intron (NM_001349337, intron 7 of 15)	intron (NM_001349337, intron 7 of 15)	57885	NM_001244813	27086	Hs.59368	NM_032682	ENSG00000114861	FOXP1	12CC4|HSPC215|MFH|QRF1|hFKH1B	forkhead box P1	protein-coding	0.004739	0.312057
Merged-12-76209161-3	chr12	76208587	76209754	Intergenic	Intergenic	216386	NM_007350	22822	Hs.602085	NM_007350	ENSG00000139289	PHLDA1	DT1P1B11|PHRIP|TDAG51	pleckstrin homology like domain family A member 1	protein-coding	0.006129	0.447503	320(GTTTGACCTTGG,+,0.00),607(GCTTGACCTTCA,+,0.00)			920(TTTAATTAGC,-,0.00)
Merged-3-127003822-4	chr3	127003238	127004356	Intergenic	Intergenic	91823	NM_001007534	285311	Hs.591284	NM_001007534	ENSG00000214324	C3orf56	-	chromosome 3 open reading frame 56	protein-coding	0.021127	0.561404			940(GAGAGGATTA,+,0.00)
Merged-15-34509337-3	chr15	34509136	34509637	Intergenic	MLT1A|LTR|ERVL-MaLR	-7089	NM_024713	79768	Hs.633566	NM_024713	ENSG00000134152	KATNBL1	C15orf29	katanin regulatory subunit B1 like 1	protein-coding	0	0.354839
Merged-6-16139129-3	chr6	16139005	16139262	intron (NM_013262, intron 2 of 6)	intron (NM_013262, intron 2 of 6)	-2654	NR_039782	100616269		NR_039782	ENSG00000263712	MIR4639	-	microRNA 4639	ncRNA	0.011673	0.465116
Merged-1-212887313-3	chr1	212887090	212887634	Intergenic	L1MD1|LINE|L1	-14035	NM_018664	55509	Hs.62919	NM_018664	ENSG00000123685	BATF3	JDP1|JUNDM1|SNFT	basic leucine zipper ATF-like transcription factor 3	protein-coding	NA	NA
Merged-11-61294806-3	chr11	61294438	61295144	intron (NM_004200, intron 5 of 8)	MIR|SINE|MIR	18519	NM_001145077	390205	Hs.441122	NM_001145077	ENSG00000204950	LRRC10B	-	leucine rich repeat containing 10B	protein-coding	0.026639	0.577551		267(CAACAGATGGAG,+,0.00)
Merged-2-38049495-3	chr2	38049350	38049648	Intergenic	L1ME4a|LINE|L1	7355	NR_110011	101929559	Hs.468200	NR_110011	ENSG00000237803	LINC00211	NCRNA00211	long intergenic non-protein coding RNA 211	ncRNA	0	0.340426
Merged-3-127456132-3	chr3	127455560	127456593	intron (NM_001003794, intron 3 of 7)	MIRb|SINE|MIR	64295	NR_033429	80325	Hs.107812	NM_032548	ENSG00000114626	ABTB1	BPOZ|BTB3|BTBD21|EF1ABP|PP2259	ankyrin repeat and BTB domain containing 1	protein-coding	0.010381	0.496575		400(GGGCAGATGTTC,+,0.00),836(GAACATCTGCCC,-,0.00)
Merged-1-178659688-3	chr1	178659371	178660106	Intergenic	Intergenic	12854	NR_039622	100616328		NR_039622	ENSG00000266417	MIR4424	-	microRNA 4424	ncRNA	0.009756	0.418152		451(TACCAGCTGTTA,-,0.00)	298(GCTAGGATTA,+,0.00),595(TAAGCCCATT,-,0.00)
Merged-12-100928546-3	chr12	100928358	100928777	intron (NM_001206977, intron 6 of 11)	intron (NM_001206977, intron 6 of 11)	31429	NM_001206992	9971	Hs.282735	NM_005123	ENSG00000012504	NR1H4	BAR|FXR|HRR-1|HRR1|PFIC5|RIP14	nuclear receptor subfamily 1 group H member 4	protein-coding	0.016447	0.405229			9(AAAATGATTA,+,0.00)
Merged-11-119456109-3	chr11	119455466	119456592	Intergenic	CpG	143406	NM_203286	5818	Hs.334846	NM_002855	ENSG00000110400	NECTIN1	CD111|CLPED1|ED4|HIgR|HV1S|HVEC|OFC7|PRR|PRR1|PVRL1|PVRR|PVRR1|SK-12|nectin-1	nectin cell adhesion molecule 1	protein-coding	0.052398	0.622005	656(CCAAGGTCACCC,-,0.00)
Merged-4-78853594-3	chr4	78853414	78853766	intron (NM_020236, intron 7 of 8)	Charlie3|DNA|hAT-Charlie	69785	NM_020236	65008	Hs.532019	NM_020236	ENSG00000169288	MRPL1	BM022|L1MT|MRP-L1	mitochondrial ribosomal protein L1	protein-coding	NA	NA
Merged-12-44778806-3	chr12	44778513	44779092	intron (NM_032256, intron 7 of 7)	MIR3|SINE|MIR	490642	NM_001145109	4753	Hs.505326	NM_006159	ENSG00000184613	NELL2	NRP2	neural EGFL like 2	protein-coding	0.010909	0.399281
Merged-9-126437423-3	chr9	126437166	126437791	intron (NR_148208, intron 6 of 20)	intron (NR_148208, intron 6 of 20)	-189577	NR_106972	102465688		NR_106972	ENSG00000274932	MIR7150	hsa-mir-7150	microRNA 7150	ncRNA	0.005319	0.357143			169(TAATCCACTT,-,0.00),205(TAAGCTTCTT,-,0.00)
Merged-4-116583294-3	chr4	116583004	116583681	Intergenic	Intergenic	-548310	NM_022569	64579	Hs.591700	NM_022569	ENSG00000138653	NDST4	N-HSST|N-HSST 4|NDST-4|NHSST4	N-deacetylase and N-sulfotransferase 4	protein-coding	0.001504	0.343844	183(TCAAGGTCGTTG,-,0.00),591(ACTTGACCTTGT,+,0.00)		542(TAATCTGTTA,-,0.00)
Merged-1-35886356-3	chr1	35886083	35886566	3' UTR (NM_001350139, exon 31 of 31)	3' UTR (NM_001350139, exon 31 of 31)	-54646	NR_046659	100861513	Hs.585397	NR_046659	ENSG00000227409	ZMYM4-AS1	-	ZMYM4 antisense RNA 1	ncRNA	0.00207	0.409091	315(AGATGACCTTGT,+,0.00),324(TGTTGCCCTTGA,+,0.00)
Merged-15-68908780-3	chr15	68908413	68909091	promoter-TSS (NM_001190456)	promoter-TSS (NM_001190456)	-127	NM_001190456	10391	Hs.551213	NM_006091	ENSG00000103647	CORO2B	CLIPINC	coronin 2B	protein-coding	0.030449	0.5088	365(TCAAGGTCACCC,-,0.00)			128(GCTAATCAGA,+,0.00)
Merged-3-127489774-3	chr3	127489339	127490189	intron (NM_001003794, intron 3 of 7)	intron (NM_001003794, intron 3 of 7)	51961	NM_001256585	11343	Hs.277035	NM_007283	ENSG00000074416	MGLL	HU-K5|HUK5|MAGL|MGL	monoglyceride lipase	protein-coding	0.0123	0.52638	365(TCAAGGTCACAA,-,0.00),409(TCAAGGTCACAA,-,0.00),513(CCAAGGTCACAA,-,0.00)	601(CCCCATCTGCCT,-,0.00)
Merged-16-27712816-3	chr16	27712421	27713163	intron (NM_015202, intron 10 of 27)	intron (NM_015202, intron 10 of 27)	17558	NR_147898	100128079	Hs.610277	NR_147898		LOC100128079	-	uncharacterized LOC100128079	ncRNA	0.018727	0.518657	405(GCCTGCCCTTGA,+,0.00)	456(AGACATCTGTTT,-,0.00)	46(GAGAGGATTT,+,0.00),470(TAAGCCTTTC,-,0.00)	465(TTTAATAAGC,-,0.00)
Merged-6-148190368-3	chr6	148189858	148190789	Intergenic	Intergenic	360495	NM_001030060	389432	Hs.567973	NM_001030060	ENSG00000203727	SAMD5	dJ875H10.1	sterile alpha motif domain containing 5	protein-coding	0.005256	0.414155
Merged-3-13051523-3	chr3	13051376	13051700	intron (NM_001134382, intron 1 of 14)	MIRb|SINE|MIR	-23002	NM_001330619	9922	Hs.475506	NM_014869	ENSG00000144711	IQSEC1	ARF-GEP100|ARFGEP100|BRAG2|GEP100	IQ motif and Sec7 domain 1	protein-coding	0.017391	0.538462
Merged-7-94711748-3	chr7	94711539	94711998	intron (NM_001166162, intron 1 of 16)	intron (NM_001166162, intron 1 of 16)	172558	NM_001166162	55607	Hs.21816	NM_017650	ENSG00000158528	PPP1R9A	NRB1|NRBI|Neurabin-I	protein phosphatase 1 regulatory subunit 9A	protein-coding	0	0.384615
Merged-2-164732107-3	chr2	164731725	164732556	Intergenic	Intergenic	-139623	NM_001321825	55137	Hs.593650	NM_018086	ENSG00000182263	FIGN	-	fidgetin, microtubule severing factor	protein-coding	0.00317	0.341232			25(TAATCCTGCC,-,0.00),324(AAATCCTCTT,-,0.00)	584(TGTAATTAAC,-,0.00)
Merged-4-25829579-3	chr4	25829172	25829852	intron (NM_015187, intron 6 of 23)	intron (NM_015187, intron 6 of 23)	35141	NM_015187	23231	Hs.479384	NM_015187	ENSG00000091490	SEL1L3	Sel-1L3	SEL1L family member 3	protein-coding	0.01087	0.442238	435(CACTGTCCTTGA,+,0.00)		657(TAATCCTTTA,-,0.00)	622(GCTAATAACA,+,0.00)
Merged-X-13957204-3	chrX	13956849	13957620	promoter-TSS (NM_001318729)	promoter-TSS (NM_001318729)	-291	NM_001001994	2824	Hs.495710	NM_005278	ENSG00000046653	GPM6B	M6B	glycoprotein M6B	protein-coding	0.059871	0.579032	322(CCAAGGGCACTT,-,0.00)			573(GCTAATGACT,+,0.00)
Merged-11-133817178-3	chr11	133816766	133817606	intron (NM_001277285, intron 1 of 19)	intron (NM_001277285, intron 1 of 19)	9463	NM_001277285	22997	Hs.204121	NM_014987	ENSG00000080854	IGSF9B	-	immunoglobulin superfamily member 9B	protein-coding	0.031063	0.639618	420(ACAAGGTCACCT,-,0.00)
Merged-9-129860078-3	chr9	129859726	129860353	intron (NM_012098, intron 2 of 4)	intron (NM_012098, intron 2 of 4)	25005	NM_012098	23452	Hs.653262	NM_012098	ENSG00000136859	ANGPTL2	ARP2|HARP	angiopoietin like 2	protein-coding	0.00641	0.414894
Merged-2-34468252-4	chr2	34467873	34468637	intron (NR_126403, intron 4 of 5)	intron (NR_126403, intron 4 of 5)	175962	NR_132381	106144585	Hs.580486	NR_132381	ENSG00000237790	LINC01318	-	long intergenic non-protein coding RNA 1318	ncRNA	0.006849	0.406818		150(GTCCAGATGGTG,+,0.00),230(TGACAGCTGGCA,+,0.00)	200(AAGGTGATTA,+,0.00)	93(ACTAATTAAC,+,0.00)
Merged-16-27946285-3	chr16	27946155	27946406	intron (NM_001323900, intron 2 of 7)	L2a|LINE|L2	-46802	NM_144675	146395	Hs.91910	NM_144675	ENSG00000169181	GSG1L	PRO19651	GSG1 like	protein-coding	NA	NA
Merged-6-90008118-3	chr6	90007430	90008650	intron (NM_002043, intron 2 of 8)	intron (NM_002043, intron 2 of 8)	16978	NM_002043	2570	Hs.379330	NM_002043	ENSG00000111886	GABRR2	-	gamma-aminobutyric acid type A receptor rho2 subunit	protein-coding	0.012245	0.472185	828(TCAAGGGCAGAG,-,0.00)	284(GAGCAGATGTAG,+,0.00)	584(TAATCCCTTA,-,0.00)
Merged-7-1753367-3	chr7	1752751	1754046	intron (NM_001128636, intron 1 of 1)	intron (NM_001128636, intron 1 of 1)	4600	NM_001128636	392617	Hs.42896	NM_001128636	ENSG00000225968	ELFN1	PPP1R28	extracellular leucine rich repeat and fibronectin type III domain containing 1	protein-coding	0.035513	0.623691	470(GGGTGACCTTGG,+,0.00)	202(AGACAGATGGGC,+,0.00)		889(GCTAATCAGC,+,0.00)
Merged-20-46918405-3	chr20	46918057	46918741	Intergenic	MLT1D|LTR|ERVL-MaLR	-70255	NR_026958	284749	Hs.299080	NR_026958	ENSG00000235621	LINC00494	-	long intergenic non-protein coding RNA 494	ncRNA	0	0.516129
Merged-12-117963686-3	chr12	117963432	117963881	intron (NM_173598, intron 13 of 19)	intron (NM_173598, intron 13 of 19)	-164049	NM_000620	4842	Hs.654410	NM_000620	ENSG00000089250	NOS1	IHPS1|N-NOS|NC-NOS|NOS|bNOS|nNOS	nitric oxide synthase 1	protein-coding	0.00813	0.46371
Merged-16-54540639-3	chr16	54540360	54541012	Intergenic	Intergenic	-136075	NR_134923	100996345	Hs.112680	NR_134922	ENSG00000261803	LINC02140	-	long intergenic non-protein coding RNA 2140	ncRNA	0.019939	0.462481	174(TCAAGGACAAAT,-,0.00)			377(GTTAATTAAG,+,0.00)
Merged-12-133131668-3	chr12	133131462	133131865	intron (NM_001142641, intron 5 of 16)	MIRb|SINE|MIR	-26920	NR_106821	102465975		NR_106821	ENSG00000277052	MIR6763	hsa-mir-6763	microRNA 6763	ncRNA	0.045918	0.515152
Merged-16-50912297-3	chr16	50911946	50912608	Intergenic	MIR|SINE|MIR	71694	NR_146573	105371252		NR_146573	ENSG00000261703	LINC02168	-	long intergenic non-protein coding RNA 2168	ncRNA	0	0.439791				10(GCTAATTCCA,+,0.00)
Merged-13-52946228-3	chr13	52946090	52946359	Intergenic	Intergenic	34405	NM_018676	55901	Hs.325667	NM_018676	ENSG00000136114	THSD1	TMTSP|UNQ3010	thrombospondin type 1 domain containing 1	protein-coding	0.003717	0.348148			246(AATAGGATTA,+,0.00)
Merged-19-17355636-3	chr19	17355049	17356335	intron (NM_005234, intron 1 of 3)	CpG	459	NM_005234	2063	Hs.466148	NM_005234	ENSG00000160113	NR2F6	EAR-2|EAR2|ERBAL2	nuclear receptor subfamily 2 group F member 6	protein-coding	0.09696	0.695902
Merged-3-184882680-3	chr3	184882401	184883003	intron (NR_038990, intron 1 of 6)	intron (NR_038990, intron 1 of 6)	2013	NR_038990	339926	Hs.567848	NR_038990	ENSG00000223358	EHHADH-AS1	-	EHHADH antisense RNA 1	ncRNA	0.005682	0.486792		418(CACAATCTGTTC,-,0.00)		270(TGTAAATAGC,-,0.00)
Merged-5-175963025-4	chr5	175962438	175963653	intron (NM_014901, intron 1 of 10)	intron (NM_014901, intron 1 of 10)	1376	NM_014901	22838	Hs.434888	NM_014901	ENSG00000146083	RNF44	-	ring finger protein 44	protein-coding	0.040481	0.6122	558(CCCTGACCTTGG,+,0.00)		16(TAAGCCCTGC,-,0.00)
Merged-6-5659410-3	chr6	5659148	5659741	intron (NM_006567, intron 6 of 6)	MIR3|SINE|MIR	36061	NR_110842	101927950	Hs.571136	NR_110842	ENSG00000270174	LOC101927950	-	uncharacterized LOC101927950	ncRNA	0.022936	0.469248			202(ACTGGGATTA,+,0.00),392(CAAGGGCTTA,+,0.00)
Merged-1-68189519-3	chr1	68189193	68189947	intron (NM_018841, intron 2 of 3)	intron (NM_018841, intron 2 of 3)	38710	NM_001924	1647	Hs.80409	NM_001924	ENSG00000116717	GADD45A	DDIT1|GADD45	growth arrest and DNA damage inducible alpha	protein-coding	0.005988	0.4334
Merged-3-115207018-3	chr3	115206829	115207255	Intergenic	Intergenic	-135109	NM_002045	2596	Hs.134974	NM_002045	ENSG00000172020	GAP43	B-50|PP46	growth associated protein 43	protein-coding	0.004695	0.388759			135(TAATCCCGAT,-,0.00)	193(GTTAATTAGC,-,0.00)
Merged-3-90216715-3	chr3	90216388	90217032	Intergenic	Intergenic	1060036	NM_005233	2042	Hs.123642	NM_005233	ENSG00000044524	EPHA3	EK4|ETK|ETK1|HEK|HEK4|TYRO4	EPH receptor A3	protein-coding	0.006424	0.332623			77(GATCGGATTT,+,0.00)
Merged-18-21669584-3	chr18	21669105	21669919	intron (NM_153211, intron 6 of 13)	intron (NM_153211, intron 6 of 13)	-23805	NM_001292030	125488	Hs.128576	NM_153211	ENSG00000168234	TTC39C	C18orf17|HsT2697	tetratricopeptide repeat domain 39C	protein-coding	0.007371	0.408589				541(GCTTATTATG,+,0.00)
Merged-13-61473298-3	chr13	61472837	61473754	Intergenic	Intergenic	226206	NR_047003	101926930	Hs.578045	NR_047003		LINC00378	-	long intergenic non-protein coding RNA 378	ncRNA	0.005597	0.340782			287(CCAAGGATTA,+,0.00)
Merged-7-8490289-3	chr7	8490115	8490487	intron (NM_152745, intron 2 of 2)	intron (NM_152745, intron 2 of 2)	16716	NM_152745	30010	Hs.487564	NM_152745	ENSG00000122584	NXPH1	NPH1|Nbla00697	neurexophilin 1	protein-coding	0.002688	0.337802	157(TTTTGACCTTGG,+,0.00),288(TGAAGGTCATAT,-,0.00)
Merged-18-1011122-3	chr18	1010794	1011538	Intergenic	MamGypLTR1a|LTR|Gypsy	-83172	NR_146724	388456	Hs.407666	NR_146724	ENSG00000259837	LINC01904	-	long intergenic non-protein coding RNA 1904	ncRNA	0.007712	0.40665
Merged-11-71760005-3	chr11	71759752	71760264	intron (NM_006185, intron 2 of 26)	intron (NM_006185, intron 2 of 26)	23340	NR_036123	100422953		NR_036123	ENSG00000263742	MIR3165	mir-3165	microRNA 3165	ncRNA	0.001953	0.446394	204(GCCTGACCTTGA,+,0.00)
Merged-2-31524391-3	chr2	31524130	31524691	Intergenic	Intergenic	67530	NM_014600	30845	Hs.368808	NM_014600	ENSG00000013016	EHD3	PAST3	EH domain containing 3	protein-coding	0.003367	0.489933
Merged-3-99574387-3	chr3	99574234	99574530	intron (NM_001042459, intron 4 of 4)	MIRb|SINE|MIR	20665	NM_001282794	11259	Hs.104672	NM_014890	ENSG00000168386	FILIP1L	DOC-1|DOC1|GIP130|GIP90	filamin A interacting protein 1 like	protein-coding	0.007143	0.375887
Merged-10-119695363-3	chr10	119695066	119695698	Intergenic	MIRb|SINE|MIR	110732	NM_014904	22841	Hs.173656	NM_014904	ENSG00000107560	RAB11FIP2	Rab11-FIP2|nRip11	RAB11 family interacting protein 2	protein-coding	0.013187	0.487965			383(AATGTGATTA,+,0.00),436(TAATCCTGGC,-,0.00)
Merged-17-47278772-3	chr17	47278114	47279159	Intergenic	MER45A|DNA|hAT-Tip100	8107	NM_031498	2793	Hs.181781	NM_031498	ENSG00000167083	GNGT2	G-GAMMA-8|G-GAMMA-C|GNG8|GNG9|GNGT8	G protein subunit gamma transducin 2	protein-coding	0.017473	0.553619			779(TAATCCCTGT,-,0.00)	124(CGTGATTAGA,-,0.00)
Merged-7-102044809-3	chr7	102044621	102045039	intron (NR_038967, intron 6 of 8)	intron (NR_038967, intron 6 of 8)	1472	NR_031669	100313829		NR_031669	ENSG00000221510	MIR548O	MIRN548O	microRNA 548o	ncRNA	0.019465	0.521845		115(GAGCAGATGGTG,+,0.00)
Merged-5-134311026-3	chr5	134310568	134311411	intron (NM_178019, intron 2 of 7)	L1M4|LINE|L1	7393	NM_178019	347732	Hs.631804	NM_178019	ENSG00000152705	CATSPER3	CACRC	cation channel sperm associated 3	protein-coding	0	0.408163
Merged-11-35425040-3	chr11	35424391	35425647	intron (NM_001252652, intron 1 of 11)	intron (NM_001252652, intron 1 of 11)	16086	NM_004171	6506	Hs.502338	NM_004171	ENSG00000110436	SLC1A2	EAAT2|EIEE41|GLT-1|HBGT	solute carrier family 1 member 2	protein-coding	0.007059	0.424385	575(TCAAGGTCATCT,-,0.00)	563(AGGCAGATTGTC,+,0.00)	87(TAATCTTATC,-,0.00),617(AAGAGGATTT,+,0.00)	115(AAGAATTAGC,-,0.00)
Merged-9-91804250-3	chr9	91804083	91804432	Intergenic	MIR|SINE|MIR	-10575	NM_016848	53358	Hs.292737	NM_016848	ENSG00000148082	SHC3	N-Shc|NSHC|RAI|SHCC	SHC adaptor protein 3	protein-coding	0	0.377778
Merged-11-34210657-3	chr11	34210330	34210964	intron (NM_145804, intron 3 of 16)	intron (NM_145804, intron 3 of 16)	83536	NM_001144030	55226	Hs.577281	NM_024662	ENSG00000135372	NAT10	ALP|Kre33|NET43	N-acetyltransferase 10	protein-coding	0.008097	0.428	331(GCTTGACCTTGA,+,0.00)
Merged-2-13150431-3	chr2	13150221	13150694	Intergenic	Intergenic	-3319	NR_038434	100506474	Hs.242196	NR_038434	ENSG00000225649	LOC100506474	-	uncharacterized LOC100506474	ncRNA	0.017456	0.460199	155(TCAAGGTCAAAT,-,0.00)
Merged-10-59587098-3	chr10	59586964	59587247	Intergenic	Intergenic	440589	NM_152230	253430	Hs.30280	NM_152230	ENSG00000151151	IPMK	-	inositol polyphosphate multikinase	protein-coding	0	0.358407	122(ATATGACCTTTA,+,0.00)		134(AAAGAGATTA,+,0.00)
Merged-12-131774230-3	chr12	131774071	131774368	Intergenic	MIRb|SINE|MIR	8298	NR_135045	107161159	Hs.730119	NR_135045	ENSG00000248703	LINC02415	-	long intergenic non-protein coding RNA 2415	ncRNA	0.020202	0.425743
Merged-16-1208690-5	chr16	1206507	1210658	intron (NM_001005407, intron 2 of 33)	CpG	5341	NM_001005407	8912	Hs.459642	NM_021098	ENSG00000196557	CACNA1H	CACNA1HB|Cav3.2|ECA6|EIG6|HALD4	calcium voltage-gated channel subunit alpha1 H	protein-coding	0.056377	0.663411	843(TCAAGGTCATCG,-,0.00),2218(ATGTGACCTTGG,+,0.00),3598(TCAAGGTCAGGC,-,0.00)	1727(ACACAGATGGGG,+,0.00),4039(TGACAGATGGGG,+,0.00)	164(AATCGGATTT,+,0.00),3827(GTGGAGATTA,+,0.00)
Merged-2-147584122-3	chr2	147583923	147584300	Intergenic	MSTB2|LTR|ERVL-MaLR	239486	NR_026904	728773	Hs.334462	NR_026904		PABPC1P2	PABP2|PABP4|PABPCP2|PABPCP4	poly(A) binding protein cytoplasmic 1 pseudogene 2	pseudo	NA	NA
Merged-8-134213339-3	chr8	134212946	134213612	intron (NM_001204870, intron 1 of 1)	L2b|LINE|L2	9997	NM_001204869	8840	Hs.492974	NM_003882	ENSG00000104415	WISP1	CCN4|WISP1-OT1|WISP1-UT1|WISP1c|WISP1i|WISP1tc	WNT1 inducible signaling pathway protein 1	protein-coding	0.017857	0.573913
Merged-10-116674126-3	chr10	116673932	116674306	Intergenic	LTR79|LTR|ERVL	-23833	NM_139169	142940	Hs.21187	NM_139169	ENSG00000165832	TRUB1	PUS4	TruB pseudouridine synthase family member 1	protein-coding	0.003717	0.431734		48(AGACAGCTGGTC,+,0.00)	94(AGAAAGATTA,+,0.00)
Merged-1-3125717-3	chr1	3125423	3126150	intron (NM_022114, intron 2 of 16)	intron (NM_022114, intron 2 of 16)	81247	NR_036215	100422968		NR_036215	ENSG00000283572	MIR4251	-	microRNA 4251	ncRNA	0.028886	0.561813		77(GAACAGATGTCC,+,0.00)
Merged-3-134142226-3	chr3	134141752	134142894	Intergenic	Intergenic	-14346	NR_039951	100616281		NR_039951	ENSG00000284561	MIR4788	-	microRNA 4788	ncRNA	0.004378	0.549431		216(AAACATCTGGTC,-,0.00),311(TCCCATCTGCCT,-,0.00),440(CAACAGATGGCA,+,0.00)	193(ATTGGGATTA,+,0.00),496(TAATCCCTAG,-,0.00)
Merged-8-131025929-3	chr8	131025430	131026274	intron (NM_001353270, intron 1 of 12)	intron (NM_001353270, intron 1 of 12)	3091	NM_001353275	51571	Hs.126941	NM_016623	ENSG00000153310	FAM49B	BM-009|L1	family with sequence similarity 49 member B	protein-coding	0.025836	0.507576	611(TCAAGGTCAACT,-,0.00),634(CGCTGACCTTGA,+,0.00)
Merged-9-79968923-3	chr9	79968786	79969066	intron (NM_001018037, intron 53 of 70)	intron (NM_001018037, intron 53 of 70)	-93639	NR_121184	101927422	Hs.434324	NR_121184	ENSG00000231373	GNA14-AS1	-	GNA14 antisense RNA 1	ncRNA	0.003571	0.309609	147(ATTTGACCTTGG,+,0.00)		117(TGGAGGATTA,+,0.00)
Merged-10-83881785-3	chr10	83881405	83882169	intron (NM_001165973, intron 1 of 10)	MIR|SINE|MIR	110889	NR_120666	101929590	Hs.733268	NR_120666	ENSG00000225738	NRG3-AS1	C10orf100|Em:AC010157.1	NRG3 antisense RNA 1	ncRNA	0.003247	0.393548			641(AAATCCCATC,-,0.00)
Merged-11-116969414-3	chr11	116968730	116970043	promoter-TSS (NM_001281749)	promoter-TSS (NM_001281749)	-255	NM_001281749	23387	Hs.167451	NM_025164	ENSG00000160584	SIK3	L19|QSK|SIK-3	SIK family kinase 3	protein-coding	0.074074	0.595194
Merged-11-45531800-3	chr11	45531303	45532224	Intergenic	Intergenic	138815	NR_122071	399886	Hs.559970	NR_122071	ENSG00000255267	LOC399886	-	uncharacterized LOC399886	ncRNA	0.004975	0.440887	604(AAGTGACCTTGA,+,0.00)
Merged-11-66035513-3	chr11	66035143	66035784	promoter-TSS (NM_030981)	promoter-TSS (NM_030981)	-593	NM_030981	81876	Hs.300816	NM_030981	ENSG00000174903	RAB1B	-	RAB1B, member RAS oncogene family	protein-coding	0.065789	0.596859
Merged-7-34625232-3	chr7	34624853	34625663	intron (NR_033664, intron 2 of 4)	MIR|SINE|MIR	-72593	NM_001300934	387129	Hs.652373	NM_207172	ENSG00000187258	NPSR1	ASRT2|GPR154|GPRA|NPSR|PGR14|VRR1	neuropeptide S receptor 1	protein-coding	0.005556	0.361624			557(TAATCTCCTT,-,0.00),593(TAATCCTCTT,-,0.00)
Merged-X-43488653-3	chrX	43488523	43488787	Intergenic	Intergenic	-25500	NM_000240	4128	Hs.183109	NM_000240	ENSG00000189221	MAOA	BRNRS|MAO-A	monoamine oxidase A	protein-coding	0.003788	0.433962	91(TCAAGGTCATTT,-,0.00),130(TCAAGGGCATTC,-,0.00)
Merged-9-32550659-4	chr9	32550109	32551229	promoter-TSS (NM_001349118)	promoter-TSS (NM_001349118)	-473	NM_001349118	100129250	Hs.664395	NM_001349118	ENSG00000235453	SMIM27	C9orf133|TOPORS-AS1	small integral membrane protein 27	protein-coding	0.07837	0.627737		971(CAGCAGATGGAC,+,0.00)
Merged-11-18630121-3	chr11	18629943	18630296	3' UTR (NM_194285, exon 6 of 6)	3' UTR (NM_194285, exon 6 of 6)	8785	NR_038360	100506540	Hs.585529	NM_001355570	ENSG00000247595	SPTY2D1OS	SPTY2D1-AS1	SPTY2D1 opposite strand	protein-coding	0.005666	0.40113	165(TCAAGGACAAAT,-,0.00)		59(TAATCCCCCC,-,0.00),146(TAAGCCTCTG,-,0.00)
Merged-8-76985678-3	chr8	76985515	76985877	Intergenic	Intergenic	-333193	NR_105006	101926978	Hs.615028	NR_105006	ENSG00000254300	LINC01111	-	long intergenic non-protein coding RNA 1111	ncRNA	0	0.358127
Merged-12-55451347-3	chr12	55451066	55451706	Intergenic	Intergenic	37657	NM_021191	58158	Hs.591024	NM_021191	ENSG00000123307	NEUROD4	ATH-3|ATH3|Atoh3|MATH-3|MATH3|bHLHa4	neuronal differentiation 4	protein-coding	0.007812	0.51014		396(TGGCAGATGGTG,+,0.00)	273(TAATCCCAAC,-,0.00)	271(GCTAATCCCA,+,0.00)
Merged-19-47400037-3	chr19	47399758	47400408	Intergenic	Intergenic	-21850	NM_004491	2909	Hs.509447	NM_004491	ENSG00000160007	ARHGAP35	GRF-1|GRLF1|P190-A|P190A|p190ARhoGAP|p190RhoGAP	Rho GTPase activating protein 35	protein-coding	0.00823	0.436735			33(AAGTGGATTA,+,0.00)
Merged-1-230477379-4	chr1	230476483	230478434	intron (NM_001258311, intron 3 of 6)	intron (NM_001258311, intron 3 of 6)	84216	NM_001258311	79605	Hs.520463	NM_024554	ENSG00000177614	PGBD5	-	piggyBac transposable element derived 5	protein-coding	0.009815	0.446078	286(CGAAGGTCAAAG,-,0.00),456(AGGTAACCTTGA,+,0.00)			730(GCTAATGATC,+,0.00)
Merged-1-244066519-3	chr1	244066044	244067005	Intergenic	Intergenic	-14180	NR_033883	339529	Hs.209374	NR_033883	ENSG00000226828	LOC339529	-	uncharacterized LOC339529	ncRNA	0.005203	0.419958	371(TCAAGGACAAGA,-,0.00),542(GCAAGGTCAAAG,-,0.00)	608(CAGCAGATGTCA,+,0.00)		311(TAGAATTAGC,-,0.00)
Merged-17-64742915-3	chr17	64742627	64743215	intron (NM_002737, intron 13 of 16)	intron (NM_002737, intron 13 of 16)	-40269	NR_030364	693219		NR_030364	ENSG00000207943	MIR634	MIRN634|hsa-mir-634	microRNA 634	ncRNA	0.014733	0.445872	288(TCAAGGTCAATG,-,0.00)
Merged-12-23115813-3	chr12	23115564	23116097	Intergenic	MIRc|SINE|MIR	-212740	NR_120471	101928441	Hs.129111	NR_120471	ENSG00000256321	LOC101928441	-	uncharacterized LOC101928441	ncRNA	0.006154	0.357798			452(TAATCCCCGC,-,0.00)
Merged-7-76605228-3	chr7	76605003	76605417	Intergenic	AluJo|SINE|Alu	-4929	NR_023383	441263	Hs.675888	NR_023383	ENSG00000265479	DTX2P1-UPK3BP1-PMS2P11	PMS2L11	DTX2P1-UPK3BP1-PMS2P11 readthrough, transcribed pseudogene	pseudo	0	0.491803
Merged-3-43716372-3	chr3	43716189	43716552	intron (NM_001346468, intron 1 of 12)	LTR16A|LTR|ERVL	-15992	NM_016006	51099	Hs.19385	NM_016006	ENSG00000011198	ABHD5	CDS|CGI58|IECN2|NCIE2	abhydrolase domain containing 5	protein-coding	0.02381	0.325581
Merged-6-90679337-3	chr6	90679046	90679645	intron (NM_021813, intron 6 of 8)	intron (NM_021813, intron 6 of 8)	75157	NM_032602	84694	Hs.334499	NM_032602	ENSG00000135355	GJA10	CX62	gap junction protein alpha 10	protein-coding	0.008741	0.481675	265(CCCTGACCTTGG,+,0.00)	468(AAACAGATGGAA,+,0.00)	315(CCTGGGATTA,+,0.00)
Merged-3-25791789-3	chr3	25791548	25792025	intron (NM_018297, intron 4 of 11)	THE1D|LTR|ERVL-MaLR	33203	NM_018297	55768	Hs.368960	NM_018297	ENSG00000151092	NGLY1	CDDG|CDG1V|PNG1|PNGase	N-glycanase 1	protein-coding	NA	NA
Merged-13-73006399-3	chr13	73006103	73006739	Intergenic	Intergenic	-295466	NM_024808	79866	Hs.643464	NM_024808	ENSG00000136122	BORA	C13orf34	bora, aurora kinase A activator	protein-coding	0.006452	0.407051		52(TTCCATCTGGCA,-,0.00)	325(CTTGGGATTA,+,0.00)
Merged-2-121420636-3	chr2	121420385	121420894	Intergenic	Intergenic	-134228	NM_005270	2736	Hs.111867	NM_005270	ENSG00000074047	GLI2	CJS|HPE9|PHS2|THP1|THP2	GLI family zinc finger 2	protein-coding	0.007859	0.547059	332(AGGTGACCTTCG,+,0.00)			495(ACTAATTAAT,+,0.00),499(ATTAATTAGA,-,0.00)
Merged-20-11220306-3	chr20	11220113	11220508	Intergenic	MER102b|DNA|hAT-Charlie	33721	NR_038972	339593	Hs.434320	NR_038972		LOC339593	-	uncharacterized LOC339593	ncRNA	0.011905	0.378698			126(GATAAGATTA,+,0.00)
Merged-11-12243325-4	chr11	12242724	12243976	intron (NM_001346295, intron 10 of 26)	intron (NM_001346295, intron 10 of 26)	58120	NR_106739	102466906		NR_106739	ENSG00000275373	MIR6124	hsa-mir-6124	microRNA 6124	ncRNA	0.019475	0.558749	299(ATTTGACCTTGT,+,0.00)	1029(TGACAGCTGGTG,+,0.00)	150(AATCAGCTTA,+,0.00),171(AAGAAGCTTA,+,0.00)
Merged-1-162648219-4	chr1	162647816	162648681	intron (NM_001354983, intron 2 of 17)	intron (NM_001354983, intron 2 of 17)	46077	NM_006182	4921	Hs.275757	NM_006182	ENSG00000162733	DDR2	MIG20a|NTRKR3|TKT|TYRO10	discoidin domain receptor tyrosine kinase 2	protein-coding	0.010616	0.493671	24(TAAAGGTCACAT,-,0.00)		568(TAATCCCTCT,-,0.00)
Merged-12-102091260-3	chr12	102090527	102091763	promoter-TSS (NM_020244)	promoter-TSS (NM_020244)	-272	NM_020244	56994	Hs.293077	NM_020244	ENSG00000111666	CHPT1	CPT|CPT1	choline phosphotransferase 1	protein-coding	0.081715	0.645918		151(TGACAGATGTCC,+,0.00),505(GGACAGATGGGG,+,0.00)	694(TAATCCGACG,-,0.00)
Merged-19-42541924-5	chr19	42541456	42542368	intron (NM_002088, intron 11 of 18)	LTR16A|LTR|ERVL	28045	NM_002088	2901	Hs.367799	NM_002088	ENSG00000105737	GRIK5	EAA2|GRIK2|GluK5|KA2	glutamate ionotropic receptor kainate type subunit 5	protein-coding	0	0.545455	740(CTTTGCCCTTGA,+,0.00)
Merged-8-94849946-3	chr8	94849789	94850117	Intergenic	Intergenic	78394	NR_039602	100616169		NR_039602	ENSG00000284288	MIR378D2	mir-378d-2	microRNA 378d-2	ncRNA	0.010714	0.441281	141(TCAAGGTCAAGG,-,0.00)
Merged-1-29784385-3	chr1	29784012	29784775	Intergenic	MIR3|SINE|MIR	-107767	NR_110758	101928460	Hs.434659	NR_110758	ENSG00000230523	LINC01756	-	long intergenic non-protein coding RNA 1756	ncRNA	0.013793	0.540046			267(TAATCCTCTT,-,0.00)
Merged-1-77329799-3	chr1	77329515	77330070	Intergenic	MIR|SINE|MIR	-3301	NM_001320273	81849	Hs.149201	NM_030965	ENSG00000117069	ST6GALNAC5	SIAT7-E|SIAT7E|ST6GalNAcV	ST6 N-acetylgalactosaminide alpha-2,6-sialyltransferase 5	protein-coding	0	0.329897
Merged-2-74354369-3	chr2	74354084	74354675	Intergenic	Intergenic	20660	NM_212552	388962	Hs.61472	NM_212552	ENSG00000163170	BOLA3	MMDS2	bolA family member 3	protein-coding	0.005076	0.393581
Merged-3-13435338-3	chr3	13435140	13435563	intron (NM_024923, intron 3 of 39)	intron (NM_024923, intron 3 of 39)	26468	NM_024923	23225	Hs.475525	NM_024923	ENSG00000132182	NUP210	GP210|POM210	nucleoporin 210	protein-coding	0.005698	0.46875	158(CCTTGACCTTGA,+,0.00),379(TGCTGACCTTGA,+,0.00)
Merged-14-91012409-3	chr14	91012000	91012939	intron (NM_001010854, intron 19 of 19)	intron (NM_001010854, intron 19 of 19)	-28916	NR_135274	105370619	Hs.525530	NR_135274		LOC105370619	-	uncharacterized LOC105370619	ncRNA	0.012088	0.573465	287(AGATGACCTTGA,+,0.00)	308(AGCAATCTGTTC,-,0.00),901(GTCCATCTGCCT,-,0.00)	151(TAATCTGAGC,-,0.00)
Merged-7-68203007-3	chr7	68201817	68204076	Intergenic	Intergenic	717706	NR_120514	102723427	Hs.583491	NR_120514	ENSG00000225209	LOC102723427	-	uncharacterized LOC102723427	ncRNA	0.006267	0.442755	354(TTGTGACCTTGA,+,0.00),496(TTCTGACCTTGA,+,0.00),565(TTCTGACCTTGA,+,0.00),764(TTCTGACCTTGG,+,0.00),833(TTCTGACCTTGA,+,0.00),902(TTCTGACCTTGA,+,0.00),971(CTGTGACCTTGA,+,0.00),1243(TTCTGACCTTGG,+,0.00),1312(TTCTGACCTTGA,+,0.00),1453(TTGTGACCTTGA,+,0.00),1737(TTGTGACCTTGA,+,0.00),1806(TTGTGACCTTGA,+,0.00),1875(TTCTGACCTTGA,+,0.00)		1982(GAGGGGATTA,+,0.00)
Merged-11-111289718-3	chr11	111289475	111289949	promoter-TSS (NR_046085)	promoter-TSS (NR_046085)	-801	NR_046085	100132078	Hs.672662	NR_046085	ENSG00000255428	LOC100132078	-	uncharacterized LOC100132078	ncRNA	0.034091	0.539326
Merged-2-235770970-3	chr2	235770546	235771360	Intergenic	Intergenic	-89675	NM_014521	23677	Hs.516777	NM_014521	ENSG00000130147	SH3BP4	BOG25|TTP	SH3 domain binding protein 4	protein-coding	0.012048	0.494012	441(CCTTGACCTTGA,+,0.00)
Merged-20-16310309-3	chr20	16310147	16310480	intron (NM_024704, intron 24 of 25)	intron (NM_024704, intron 24 of 25)	243766	NM_001199865	55614	Hs.101774	NM_024704	ENSG00000089177	KIF16B	C20orf23|KISC20ORF|SNX23	kinesin family member 16B	protein-coding	0.003003	0.338323	159(ACAAGGTCAATG,-,0.00)
Merged-7-48128544-3	chr7	48128088	48129183	promoter-TSS (NM_001287429)	promoter-TSS (NM_001287429)	-102	NM_001287429	7378	Hs.488240	NM_003364	ENSG00000183696	UPP1	UDRPASE|UP|UPASE|UPP	uridine phosphorylase 1	protein-coding	0.076923	0.66002	363(GCGTGACCTTGG,+,0.00)
Merged-19-40789611-3	chr19	40789345	40789902	intron (NM_001626, intron 1 of 13)	intron (NM_001626, intron 1 of 13)	-1075	NR_030371	693226		NR_030371	ENSG00000207631	MIR641	MIRN641|hsa-mir-641|mir-641	microRNA 641	ncRNA	0.014363	0.598566	191(CCAAGGTCATGA,-,0.00)	81(AACCATCTGCCC,-,0.00)
Merged-3-50473870-3	chr3	50473495	50474257	intron (NM_001005505, intron 2 of 37)	intron (NM_001005505, intron 2 of 37)	67152	NM_006030	9254	Hs.476273	NM_006030	ENSG00000007402	CACNA2D2	CACNA2D	calcium voltage-gated channel auxiliary subunit alpha2delta 2	protein-coding	0.008065	0.583601	246(TCAAGGTCATTA,-,0.00)
Merged-5-6937956-3	chr5	6937264	6938652	Intergenic	MIR|SINE|MIR	-109924	NR_036242	100422999		NR_036242	ENSG00000283420	MIR4278	-	microRNA 4278	ncRNA	0.00614	0.448819		500(TTGCAGATGGGG,+,0.00)	189(TAATCTCTTA,-,0.00),827(GCAGAGATTA,+,0.00)
Merged-18-64598694-3	chr18	64598519	64598886	Intergenic	MLT1B|LTR|ERVL-MaLR	-150119	NR_049809	100847002		NR_049809	ENSG00000263354	MIR5011	-	microRNA 5011	ncRNA	0.030303	0.38806
Merged-3-31237344-3	chr3	31237242	31237449	Intergenic	Intergenic	-34066	NR_130459	100423038		NR_130459	ENSG00000265376	MIR466	hsa-mir-466	microRNA 466	ncRNA	0	0.340909	98(ACATGACCTTGG,+,0.00)
Merged-10-29643233-3	chr10	29642763	29643727	Intergenic	MLT1A0|LTR|ERVL-MaLR	-55218	NR_110925	102724316	Hs.499209	NR_003930	ENSG00000224597	SVIL-AS1	-	SVIL antisense RNA 1	ncRNA	0.001776	0.374558	288(GAGTGACCTTGA,+,0.00)
Merged-1-172457028-3	chr1	172456799	172457263	Intergenic	Intergenic	34998	NM_001300760	92346	Hs.517991	NM_139240	ENSG00000180999	C1orf105	-	chromosome 1 open reading frame 105	protein-coding	0.00995	0.418317			23(TAATCCTGCT,-,0.00),111(TAAGCTGATT,-,0.00),112(AAGCTGATTA,+,0.00)	114(GCTGATTATG,+,0.00)
Merged-12-78819628-3	chr12	78819475	78819821	Intergenic	MLT1F2|LTR|ERVL-MaLR	-66122	NR_135021	105369860	Hs.156898	NR_135021	ENSG00000258220	LINC02424	-	long intergenic non-protein coding RNA 2424	ncRNA	NA	NA
Merged-1-110715289-3	chr1	110714911	110715669	intron (NM_001010898, intron 3 of 11)	intron (NM_001010898, intron 3 of 11)	22154	NM_001010898	388662	Hs.128382	NM_001010898	ENSG00000197106	SLC6A17	MRT48|NTT4	solute carrier family 6 member 17	protein-coding	0.010554	0.544137
Merged-4-157864172-3	chr4	157863909	157864511	intron (NR_036641, intron 1 of 6)	intron (NR_036641, intron 1 of 6)	28336	NM_016205	56034	Hs.570855	NM_016205	ENSG00000145431	PDGFC	FALLOTEIN|SCDGF	platelet derived growth factor C	protein-coding	0.010246	0.363265				42(TGTGATTAGA,-,0.00)
Merged-1-38750976-3	chr1	38750588	38751355	Intergenic	MIRb|SINE|MIR	-70532	NR_038928	339442	Hs.434245	NR_038928	ENSG00000237290	LINC01343	-	long intergenic non-protein coding RNA 1343	ncRNA	0.011538	0.524809			39(TAATCTCAGC,-,0.00)
Merged-2-23718852-3	chr2	23718579	23719085	intron (NM_052920, intron 2 of 13)	intron (NM_052920, intron 2 of 13)	110534	NM_052920	114818	Hs.130593	NM_025067	ENSG00000119771	KLHL29	KBTBD9	kelch like family member 29	protein-coding	0.037549	0.56213		203(CACCAGCTGTTC,-,0.00)	83(TAATCCCGCC,-,0.00),182(TAATCCTAGC,-,0.00)	163(TGTGATTAGC,-,0.00)
Merged-19-14182761-3	chr19	14182219	14183214	Intergenic	Intergenic	-1105	NR_111941	113230	Hs.372775	NM_001291291	ENSG00000141854	MISP3	-	MISP family member 3	protein-coding	0.059259	0.642541	712(GAGTGCCCTTGG,+,0.00)
Merged-16-12982859-3	chr16	12982687	12983027	Intergenic	Intergenic	-12620	NM_001145204	729993	Hs.130661	NM_001145204	ENSG00000237515	SHISA9	CKAMP44	shisa family member 9	protein-coding	0.011561	0.37931	180(TCAAGGTCAAGG,-,0.00),186(TCAAGGTCAAGG,-,0.00)
Merged-10-12439268-3	chr10	12438653	12439748	intron (NM_001351032, intron 2 of 11)	intron (NM_001351032, intron 2 of 11)	8219	NM_001351032	57118	Hs.600547	NM_020397	ENSG00000183049	CAMK1D	CKLiK|CaM-K1|CaMKID	calcium/calmodulin dependent protein kinase ID	protein-coding	0.017321	0.476959	672(GTGTGTCCTTGA,+,0.00)		375(TAATCTCCAT,-,0.00),404(AAGCAGATTA,+,0.00),468(GAAGTGATTA,+,0.00)
Merged-3-129004990-3	chr3	129004743	129005315	intron (NM_001006109, intron 2 of 6)	MLT1A0|LTR|ERVL-MaLR	7212	NM_001006109	56941	Hs.458320	NM_020187	ENSG00000183624	HMCES	C3orf37|DC12|SRAPD1	5-hydroxymethylcytosine binding, ES cell specific	protein-coding	0	0.383333			134(GAAAGGATTT,+,0.00)
Merged-22-29702795-5	chr22	29701941	29703708	promoter-TSS (NM_001278730)	promoter-TSS (NM_001278730)	-161	NM_001278730	10634	Hs.322852	NM_006478	ENSG00000185340	GAS2L1	GAR22	growth arrest specific 2 like 1	protein-coding	0.069661	0.675535	1303(GTGTGACCTTGG,+,0.00)	131(CACCAGCTGCTC,-,0.00)	426(GCGGGGCTTA,+,0.00)
Merged-11-117390217-3	chr11	117389707	117390734	intron (NM_020693, intron 6 of 32)	MIRc|SINE|MIR	191649	NM_014956	22897	Hs.504009	NM_014956	ENSG00000110274	CEP164	NPHP15	centrosomal protein 164	protein-coding	0.017647	0.530612
Merged-17-43867548-3	chr17	43867330	43867823	intron (NM_001303018, intron 1 of 10).2	intron (NM_001303018, intron 1 of 10).2	5930	NM_004382	1394	Hs.417628	NM_004382	ENSG00000120088	CRHR1	CRF-R|CRF-R-1|CRF-R1|CRF1|CRFR-1|CRFR1|CRH-R-1|CRH-R1|CRHR|CRHR1L	corticotropin releasing hormone receptor 1	protein-coding	0.014706	0.438155	191(TGAAGGTCATAG,-,0.00)		343(TAATCACTTG,-,0.00)
Merged-16-4847593-3	chr16	4847225	4847998	intron (NM_024589, intron 10 of 10)	intron (NM_024589, intron 10 of 10)	2232	NM_001253793	440335	Hs.390599	NM_001253790	ENSG00000267795	SMIM22	CASIMO1	small integral membrane protein 22	protein-coding	0.031048	0.626615	338(TCAAGGTCACCC,-,0.00),348(CCAAGGACAATA,-,0.00),489(CCTTGTCCTTGA,+,0.00)
Merged-2-113195909-3	chr2	113195763	113196078	Intergenic	MLT1D|LTR|ERVL-MaLR	-4698	NM_001164463	727851	Hs.469630	NM_001164463	ENSG00000169629	RGPD8	RANBP2L1|RGP8|RanBP2alpha	RANBP2-like and GRIP domain containing 8	protein-coding	0.007246	0.467626
Merged-14-104691148-3	chr14	104690506	104691653	intron (NR_146612, intron 1 of 2)	intron (NR_146612, intron 1 of 2)	1158	NR_146611	145195	Hs.534297	NR_146611	ENSG00000258913	C14orf144	-	chromosome 14 open reading frame 144 (putative)	ncRNA	0.022668	0.625436	167(ACTTGTCCTTGG,+,0.00),832(GCCTGACCTTGC,+,0.00),843(CTGTGACCTTGG,+,0.00)		202(TAATCTGCTC,-,0.00)	89(GCTAATGAGA,+,0.00)
Merged-11-70619116-3	chr11	70618839	70619350	intron (NM_012309, intron 11 of 22)	MER34D|LTR|ERV1	-89801	NR_073536	220070	Hs.326766	NM_145308	ENSG00000171671	SHANK2-AS3	C11orf76	SHANK2 antisense RNA 3	ncRNA	0.019512	0.57767
Merged-6-69434052-4	chr6	69433693	69434384	intron (NM_001704, intron 3 of 31)	intron (NM_001704, intron 3 of 31)	88406	NM_001704	577	Hs.13261	NM_001704	ENSG00000135298	ADGRB3	BAI3	adhesion G protein-coupled receptor B3	protein-coding	0.004149	0.318182
Merged-17-71890005-3	chr17	71889747	71890266	Intergenic	MIRb|SINE|MIR	-65330	NR_027146	283982	Hs.464079	NM_182564		LINC00469	C17orf54	long intergenic non-protein coding RNA 469	ncRNA	0.003378	0.446309
Merged-1-116232901-3	chr1	116232743	116233089	intron (NM_138959, intron 7 of 7)	L2c|LINE|L2	47666	NM_001172412	81839	Hs.515130	NM_138959	ENSG00000173218	VANGL1	KITENIN|LPP2|STB2|STBM2	VANGL planar cell polarity protein 1	protein-coding	0.006711	0.56
Merged-2-3914330-3	chr2	3914066	3914566	Intergenic	LTR8A|LTR|ERV1	107306	NR_037881	100505964	Hs.190267	NR_037881	ENSG00000237401	LINC01304	-	long intergenic non-protein coding RNA 1304	ncRNA	0.010753	0.361702			126(CAACAGATTA,+,0.00)
Merged-6-7005182-3	chr6	7004652	7005674	Intergenic	Intergenic	-102667	NM_001168344	6239	Hs.298248	NM_002955	ENSG00000124782	RREB1	FINB|HNT|LZ321|RREB-1|Zep-1	ras responsive element binding protein 1	protein-coding	0.009302	0.460557	100(TCAAGGTCACCA,-,0.00)
Merged-4-82513014-3	chr4	82512813	82513214	Intergenic	L3|LINE|CR1	-119931	NM_001300736	153020	Hs.591696	NM_152545	ENSG00000138670	RASGEF1B	GPIG4	RasGEF domain family member 1B	protein-coding	0.011561	0.325714
Merged-2-64809452-3	chr2	64809222	64809634	intron (NM_203437, intron 8 of 9)	intron (NM_203437, intron 8 of 9)	-25018	NR_034023	339807	Hs.434736	NR_034023	ENSG00000233694	LINC02579	-	long intergenic non-protein coding RNA 2579	ncRNA	0.002427	0.474576	319(CCAAGGTCATTT,-,0.00)
Merged-12-127354542-3	chr12	127354039	127354997	non-coding (NR_033970, exon 3 of 3)	non-coding (NR_033970, exon 3 of 3)	4718	NR_033970	440117	Hs.127100	NR_033970	ENSG00000249873	LINC02372	-	long intergenic non-protein coding RNA 2372	ncRNA	0.008351	0.40146		207(CTCCATCTGTAT,-,0.00)	228(AAAAGGATTT,+,0.00)
Merged-6-7221213-3	chr6	7220945	7221492	intron (NM_001003698, intron 8 of 11)	intron (NM_001003698, intron 8 of 11)	92329	NR_120448	6745	Hs.114033	NM_003144	ENSG00000124783	SSR1	TRAPA	signal sequence receptor subunit 1	protein-coding	0.015625	0.521158	260(TATTGTCCTTGA,+,0.00)
Merged-2-20089864-3	chr2	20089370	20090323	Intergenic	Intergenic	11901	NM_001008237	130502	Hs.591547	NM_001008237	ENSG00000183891	TTC32	-	tetratricopeptide repeat domain 32	protein-coding	0.005831	0.4	435(ATTTGACCTTGT,+,0.00),532(TCAAGGTCAGCT,-,0.00)		621(GAGCAGATTA,+,0.00)
Merged-10-79749408-3	chr10	79749059	79749822	intron (NM_007055, intron 21 of 30)	intron (NM_007055, intron 21 of 30)	39858	NM_007055	11128	Hs.436896	NM_007055	ENSG00000148606	POLR3A	ADDH|HLD7|RPC1|RPC155|hRPC155	RNA polymerase III subunit A	protein-coding	0.020155	0.452859	290(TCAAGGGCAAGA,-,0.00)	87(ACACATCTGTTC,-,0.00)		423(GCTAAGTACG,+,0.00)
Merged-10-99177692-3	chr10	99177458	99177914	Intergenic	LTR5_Hs|LTR|ERVK	-8196	NM_002629	5223	Hs.632918	NM_002629	ENSG00000171314	PGAM1	HEL-S-35|PGAM-B|PGAMA	phosphoglycerate mutase 1	protein-coding	0	0.384615
Merged-7-102770279-3	chr7	102770000	102770527	intron (NM_001122838, intron 1 of 4)	MIR|SINE|MIR	12587	NR_026660	100129424	Hs.720729	NR_026660		RPL19P12	RPL19_4_829	ribosomal protein L19 pseudogene 12	pseudo	0.002933	0.346939	358(TGCTGACCTTGT,+,0.00)
Merged-21-15904541-3	chr21	15904150	15904905	intron (NM_001286523, intron 1 of 8)	intron (NM_001286523, intron 1 of 8)	14154	NM_001286523	64092	Hs.473341	NM_022136	ENSG00000155307	SAMSN1	HACS1|NASH1|SASH2|SH3D6B|SLy2	SAM domain, SH3 domain and nuclear localization signals 1	protein-coding	0.003974	0.383598	330(GCAAGGTCACTC,-,0.00)			143(GCTAATTCTC,+,0.00)
Merged-1-231298075-3	chr1	231297691	231298608	promoter-TSS (NM_001300889)	promoter-TSS (NM_001300889)	-525	NM_001004342	440730	Hs.655089	NM_001004342	ENSG00000119283	TRIM67	TNL	tripartite motif containing 67	protein-coding	0.094875	0.71024	231(CCAAGGTCAGAG,-,0.00)
Merged-3-58607288-3	chr3	58606880	58607850	intron (NR_134853, intron 2 of 3)	MIR|SINE|MIR	5972	NM_001282714	11170	Hs.506357	NM_007177	ENSG00000168309	FAM107A	DRR1|TU3A	family with sequence similarity 107 member A	protein-coding	0.011905	0.524706				893(TGGAATTGGC,-,0.00)
Merged-1-237209334-3	chr1	237209115	237209618	intron (NM_001035, intron 1 of 104)	intron (NM_001035, intron 1 of 104)	3664	NM_001035	6262	Hs.109514	NM_001035	ENSG00000198626	RYR2	ARVC2|ARVD2|RYR-2|RyR|VTSIP	ryanodine receptor 2	protein-coding	0.004202	0.378661	37(AAATGACCTTGG,+,0.00)
Merged-7-132294765-3	chr7	132294533	132295128	intron (NM_181775, intron 2 of 4)	intron (NM_181775, intron 2 of 4)	-33507	NM_020911	91584	Hs.511454	NM_020911	ENSG00000221866	PLXNA4	FAYV2820|PLEXA4|PLXNA4A|PLXNA4B|PRO34003	plexin A4	protein-coding	0.003425	0.482051		168(TAACAGATGGGT,+,0.00),221(CACCATCTGCCT,-,0.00)		180(GCTAATTTGG,+,0.00)
Merged-14-20800843-3	chr14	20800282	20801508	intron (NM_021178, intron 1 of 6)	intron (NM_021178, intron 1 of 6)	576	NM_182849	57820	Hs.107003	NM_021178	ENSG00000100814	CCNB1IP1	C14orf18|HEI10	cyclin B1 interacting protein 1	protein-coding	0.019417	0.415698	262(TGAAGGTCACTA,-,0.00)		1006(TAATCTCCTT,-,0.00)
Merged-1-200338458-3	chr1	200338265	200338701	intron (NR_040064, intron 3 of 4)	intron (NR_040064, intron 3 of 4)	4437	NR_040064	554279	Hs.434694	NR_040064	ENSG00000203721	LINC00862	C1orf98|SMIM16	long intergenic non-protein coding RNA 862	ncRNA	0.016461	0.487705			138(GAGAGGATTT,+,0.00)
Merged-10-101672010-3	chr10	101671795	101672320	intron (NM_015221, intron 4 of 16)	intron (NM_015221, intron 4 of 16)	1792	NM_001318327	23268	Hs.500771	NM_015221	ENSG00000107554	DNMBP	ARHGEF36|TUBA	dynamin binding protein	protein-coding	0.006579	0.393443			226(CAGGGGCTTA,+,0.00)	299(ACTAATTATA,+,0.00)
Merged-20-11846122-3	chr20	11845958	11846339	intron (NR_110635, intron 1 of 1)	L2|LINE|L2	5215	NR_110635	728450	Hs.560990	NR_110635	ENSG00000228422	LINC00687	C20orf61|dJ1012F16.1	long intergenic non-protein coding RNA 687	ncRNA	0	0.333333
Merged-10-86001699-4	chr10	86001220	86002272	promoter-TSS (NM_015613)	promoter-TSS (NM_015613)	-529	NM_015613	26103	Hs.226000	NM_015613	ENSG00000148602	LRIT1	FIGLER9|LRRC21|PAL	leucine rich repeat, Ig-like and transmembrane domains 1	protein-coding	0.015193	0.566116			117(CTGGGGATTA,+,0.00),153(CAGAGGCTTA,+,0.00)
Merged-1-221646684-3	chr1	221646514	221646851	Intergenic	MIRb|SINE|MIR	-137044	NR_024236	400804	Hs.722626	NR_024236	ENSG00000234754	C1orf140	-	uncharacterized LOC400804	ncRNA	0.01105	0.42623
Merged-10-119698143-3	chr10	119697884	119698381	Intergenic	MLT1B|LTR|ERVL-MaLR	107982	NM_014904	22841	Hs.173656	NM_014904	ENSG00000107560	RAB11FIP2	Rab11-FIP2|nRip11	RAB11 family interacting protein 2	protein-coding	0	0.540984
Merged-10-112840822-3	chr10	112840666	112841019	TTS (NM_000681)	TTS (NM_000681)	4052	NM_000681	150	Hs.249159	NM_000681	ENSG00000150594	ADRA2A	ADRA2|ADRA2R|ADRAR|ALPHA2AAR|ZNF32	adrenoceptor alpha 2A	protein-coding	0.009524	0.495327				280(TGGCATTAGC,-,0.00)
Merged-17-37203-3	chr17	37002	37407	promoter-TSS (NR_104420)	promoter-TSS (NR_104420)	-162	NR_104420	100506371		NR_104420		LINC02091	-	long intergenic non-protein coding RNA 2091	ncRNA	0.007407	0.529557			123(CAAGAGATTA,+,0.00)
Merged-19-34104593-3	chr19	34104079	34104978	Intergenic	Intergenic	-8333	NM_001127895	64377	Hs.165724	NM_022467	ENSG00000124302	CHST8	GALNAC4ST1|GalNAc4ST|PSS3	carbohydrate sulfotransferase 8	protein-coding	0.014652	0.507317	555(TGCTGACCTTGA,+,0.00)	548(TGCCATCTGCTG,-,0.00)
Merged-12-93502687-4	chr12	93502371	93503055	intron (NR_040096, intron 3 of 4)	intron (NR_040096, intron 3 of 4)	-65429	NR_120492	102724933	Hs.663947	NR_120492	ENSG00000258171	LINC02412	-	long intergenic non-protein coding RNA 2412	ncRNA	0.00759	0.406427		585(AAACAGATGGTA,+,0.00)	43(TAATCTGTTG,-,0.00),129(TAATCCTCCC,-,0.00),610(TAAGGGCTTA,+,0.00)	103(ACTAATTACA,+,0.00)
Merged-19-34856403-3	chr19	34855672	34857093	intron (NM_000175, intron 1 of 17)	CpG	357	NM_001289790	2821	Hs.466471	NM_000175	ENSG00000105220	GPI	AMF|GNPI|NLK|PGI|PHI|SA-36|SA36	glucose-6-phosphate isomerase	protein-coding	0.070742	0.654214
Merged-3-160717066-3	chr3	160716909	160717303	intron (NM_139245, intron 2 of 3)	MIR|SINE|MIR	105414	NM_001349161	8706	Hs.418062	NM_003781	ENSG00000169255	B3GALNT1	B3GALT3|GLCT3|GLOB|Gb4Cer|P|P1|beta3Gal-T3|galT3	beta-1,3-N-acetylgalactosaminyltransferase 1 (globoside blood group)	protein-coding	0.005291	0.405263
Merged-2-190451331-3	chr2	190451102	190451562	Intergenic	Intergenic	-5795	NM_014585	30061	Hs.643005	NM_014585	ENSG00000138449	SLC40A1	FPN1|HFE4|IREG1|MST079|MSTP079|MTP1|SLC11A3	solute carrier family 40 member 1	protein-coding	0.003745	0.386617	54(TCAAGGACATTG,-,0.00)
Merged-18-42538508-3	chr18	42538290	42538708	intron (NM_015559, intron 4 of 5)	MIR3|SINE|MIR	11632	NR_036203	100422829		NR_036203	ENSG00000265957	MIR4319	-	microRNA 4319	ncRNA	0.003322	0.409241
Merged-19-10434484-3	chr19	10434282	10434655	intron (NM_133452, intron 3 of 12)	MIR|SINE|MIR	-7777	NM_001031734	112812	Hs.654865	NM_080665	ENSG00000267673	FDX2	FDX1L	ferredoxin 2	protein-coding	0.022472	0.593407
Merged-17-49198543-3	chr17	49198014	49198888	promoter-TSS (NM_001130527)	promoter-TSS (NM_001130527)	-225	NM_001130527	9043	Hs.463439	NM_003971	ENSG00000008294	SPAG9	CT89|HLC-6|HLC4|HLC6|JIP-4|JIP4|JLP|PHET|PIG6	sperm associated antigen 9	protein-coding	0.082105	0.617464
Merged-7-17595937-4	chr7	17595579	17596252	intron (NR_110013, intron 1 of 3)	intron (NR_110013, intron 1 of 3)	2618	NR_110013	101927630	Hs.583400	NR_110013	ENSG00000236039	LOC101927630	-	uncharacterized LOC101927630	ncRNA	0.00566	0.409774	482(ACTTGACCTTGC,+,0.00)
Merged-5-83429232-3	chr5	83429030	83429495	intron (NM_005711, intron 5 of 10)	AluSx3|SINE|Alu	251423	NM_005711	10085	Hs.482730	NM_005711	ENSG00000164176	EDIL3	DEL1	EGF like repeats and discoidin domains 3	protein-coding	0	0.305732
Merged-8-62423999-3	chr8	62423753	62424262	intron (NM_004318, intron 24 of 24)	L3b|LINE|CR1	178401	NM_001164751	444	Hs.332422	NM_004318	ENSG00000198363	ASPH	AAH|BAH|CASQ2BP1|FDLAB|HAAH|JCTN|junctin	aspartate beta-hydroxylase	protein-coding	0.011173	0.416667	206(CCAAGGTCACGG,-,0.00)		53(TATAGGATTA,+,0.00),406(AATGAGCTTA,+,0.00)	166(AGTAATTGGC,-,0.00),403(GCTAATGAGC,+,0.00)
Merged-3-52004613-3	chr3	52004253	52004968	intron (NM_001254753, intron 1 of 2)	MIR|SINE|MIR	-3128	NM_001174100	57060	Hs.20930	NM_020418	ENSG00000090097	PCBP4	CBP|LIP4|MCG10	poly(rC) binding protein 4	protein-coding	0.012876	0.570513			460(AACAAGATTA,+,0.00)
Merged-3-174349838-3	chr3	174349492	174350158	Intergenic	Intergenic	-227286	NM_207015	254827	Hs.565848	NM_207015	ENSG00000177694	NAALADL2	-	N-acetylated alpha-linked acidic dipeptidase like 2	protein-coding	0.005115	0.328244	428(GCTTGACCTTGG,+,0.00)		504(AAGTGGATTA,+,0.00)
Merged-17-75602256-3	chr17	75601919	75602743	Intergenic	Intergenic	59308	NR_040050	100507351	Hs.514518	NR_040050		LOC100507351	-	uncharacterized LOC100507351	ncRNA	0.021277	0.460843
Merged-3-39460613-3	chr3	39460386	39460894	Intergenic	LTR5_Hs|LTR|ERVK	8095	NR_002324	6044	Hs.449909	NR_002324	ENSG00000202363	SNORA62	E2|E2-1|RNE2|RNU108	small nucleolar RNA, H/ACA box 62	snoRNA	NA	NA
Merged-2-33328941-3	chr2	33328487	33329231	intron (NM_206943, intron 3 of 33)	intron (NM_206943, intron 3 of 33)	-30805	NM_001166264	4052	Hs.619315	NM_000627	ENSG00000049323	LTBP1	-	latent transforming growth factor beta binding protein 1	protein-coding	0.003115	0.453416	273(TATTGCCCTTGA,+,0.00)
Merged-17-61433850-3	chr17	61433613	61434041	intron (NM_025185, intron 12 of 24)	intron (NM_025185, intron 12 of 24)	83745	NM_001330421	1534	Hs.355264	NM_001915	ENSG00000008283	CYB561	CYB561A1|FRRS2	cytochrome b561	protein-coding	0.009975	0.39801
Merged-7-150489176-3	chr7	150488851	150489449	exon (NM_001101311, exon 6 of 7)	exon (NM_001101311, exon 6 of 7)	8471	NM_001101312	28959	Hs.647090	NM_014020	ENSG00000106565	TMEM176B	LR8|MS4B2	transmembrane protein 176B	protein-coding	0.019157	0.594646	346(CCAAGGACACAA,-,0.00),355(CAATGACCTTCA,+,0.00)
Merged-2-129081916-3	chr2	129081564	129082229	Intergenic	MIRb|SINE|MIR	-5725	NM_004807	9394	Hs.512841	NM_004807	ENSG00000136720	HS6ST1	HH15|HS6ST	heparan sulfate 6-O-sulfotransferase 1	protein-coding	0.019685	0.605882	583(TTTTGCCCTTGA,+,0.00)
Merged-2-65664560-3	chr2	65664114	65665026	Intergenic	Intergenic	-4914	NM_181784	200734	Hs.59332	NM_181784	ENSG00000198369	SPRED2	Spred-2	sprouty related EVH1 domain containing 2	protein-coding	0.020732	0.473236	531(TCAAGGTCATGA,-,0.00)		88(GAATGGATTA,+,0.00)
Merged-10-90671042-3	chr10	90670870	90671202	intron (NM_020799, intron 5 of 10)	intron (NM_020799, intron 5 of 10)	-21405	NR_125373	100132116		NR_125373	ENSG00000180139	ACTA2-AS1	ZXF1|uc001kfo.1	ACTA2 antisense RNA 1	ncRNA	0.003012	0.363363	181(AGATAACCTTGA,+,0.00)	192(AGCCAGATGGCT,+,0.00)
Merged-6-14630404-3	chr6	14629939	14630742	Intergenic	Intergenic	-344655	NR_108097	102216342	Hs.563409	NR_108096	ENSG00000226673	LINC01108	LncRNA-ES1	long intergenic non-protein coding RNA 1108	ncRNA	0.021171	0.529851		410(AGCCATCTGTAA,-,0.00),609(GGGCAGATGGGC,+,0.00)	44(ACACGGCTTA,+,0.00)	542(AATAATTAGC,-,0.00)
Merged-15-70177947-3	chr15	70177460	70178366	Intergenic	Intergenic	50340	NR_026764	414926	Hs.569502	NR_026764	ENSG00000245750	LINC00593	C15orf50	long intergenic non-protein coding RNA 593	ncRNA	0.020971	0.520397			459(TAAAAGATTA,+,0.00),585(TAACAGATTA,+,0.00)
Merged-1-234698239-3	chr1	234697964	234698554	Intergenic	Intergenic	-30734	NR_038426	100506795	Hs.448989	NR_038426	ENSG00000231768	LINC01354	-	long intergenic non-protein coding RNA 1354	ncRNA	0.016949	0.450085	186(AATTGACCTTGG,+,0.00),263(ATGTGACCTTGA,+,0.00)
Merged-4-169797285-3	chr4	169797067	169797555	intron (NM_001166110, intron 1 of 11)	intron (NM_001166110, intron 1 of 11)	44155	NM_001166110	23022	Hs.151220	NM_016081	ENSG00000129116	PALLD	CGI-151|CGI151|MYN|PNCA1|SIH002	palladin, cytoskeletal associated protein	protein-coding	0.004098	0.492843		146(ACACAGATGGCT,+,0.00)
Merged-10-45407493-4	chr10	45406026	45409206	intron (NM_001345926, intron 1 of 3)	intron (NM_001345926, intron 1 of 3)	852	NM_001345926	643236	Hs.292788	NM_001123376	ENSG00000187783	TMEM72	C10orf127|KSP37	transmembrane protein 72	protein-coding	0.014498	0.542618			2081(GGACAGATTA,+,0.00)
Merged-9-4036089-3	chr9	4035931	4036231	intron (NM_001042413, intron 4 of 10)	intron (NM_001042413, intron 4 of 10)	116102	NM_152629	169792	Hs.162125	NM_152629	ENSG00000107249	GLIS3	NDH|ZNF515	GLIS family zinc finger 3	protein-coding	0.01	0.435216	141(TCAAGGTCATCT,-,0.00)
Merged-9-123023192-3	chr9	123022552	123023833	Intergenic	Intergenic	-15864	NR_029604	406939		NR_029604	ENSG00000207814	MIR147A	MIR147|MIRN147|hsa-mir-147a	microRNA 147a	ncRNA	0.003123	0.466459	244(ATCTGACCTTGG,+,0.00),279(CCAAGGACAAAG,-,0.00),311(CCAAGGACAAAG,-,0.00),343(CCAAGGACAAAG,-,0.00),375(CCAAGGACAAAG,-,0.00),407(CCAAGGACAAAG,-,0.00),439(CCAAGGACAAAG,-,0.00),471(CCAAGGACAAAG,-,0.00),503(CCAAGGACAAAG,-,0.00),535(CCAAGGACAAAG,-,0.00),567(CCAAGGACAAAG,-,0.00),599(CCAAGGACAAAG,-,0.00),631(CCAAGGACAAAG,-,0.00),663(CCAAGGACAAAG,-,0.00),695(CCAAGGACAAAG,-,0.00),727(CCAAGGACAAAG,-,0.00)…
Merged-4-95459669-3	chr4	95459518	95459827	intron (NM_001011513, intron 3 of 12)	intron (NM_001011513, intron 3 of 12)	86664	NM_001011516	10611	Hs.480311	NM_006457	ENSG00000163110	PDLIM5	ENH|ENH1|L9|LIM	PDZ and LIM domain 5	protein-coding	0	0.377419	170(TGTTGACCTTGC,+,0.00)			210(ACTAATTACA,+,0.00)
Merged-1-177871901-3	chr1	177871242	177872581	Intergenic	Intergenic	67146	NM_033127	89866	Hs.149540	NM_033127	ENSG00000120341	SEC16B	LZTR2|PGPR-p117|RGPR|RGPR-p117|SEC16S	SEC16 homolog B, endoplasmic reticulum export factor	protein-coding	0.010059	0.435511			303(GAGCAGCTTA,+,0.00),531(TAAGCCTCTC,-,0.00),705(TTGGGGATTA,+,0.00),946(TAATCTTCCC,-,0.00)
Merged-4-40598697-3	chr4	40598075	40599165	intron (NM_001098634, intron 1 of 6)	MER58B|DNA|hAT-Charlie	33263	NM_001098634	54502	Hs.518727	NM_019027	ENSG00000163694	RBM47	NET18	RNA binding motif protein 47	protein-coding	0.009412	0.461538			169(AAGAAGCTTA,+,0.00)
Merged-15-40247122-3	chr15	40246952	40247281	intron (NM_001013703, intron 5 of 38)	MIRb|SINE|MIR	20791	NM_001013703	440275	Hs.656673	NM_001013703	ENSG00000128829	EIF2AK4	GCN2|PVOD2	eukaryotic translation initiation factor 2 alpha kinase 4	protein-coding	0.012987	0.346154
Merged-6-21216208-3	chr6	21216082	21216343	intron (NM_017774, intron 15 of 15)	MLT1D|LTR|ERVL-MaLR	295911	NR_103790	100874531	Hs.112750	NR_103790	ENSG00000280989	LINC00581	linc-MBOAT1-4	long intergenic non-protein coding RNA 581	ncRNA	NA	NA
Merged-9-97806268-3	chr9	97806036	97806491	intron (NM_032823, intron 11 of 14)	MIR|SINE|MIR	-21369	NR_106729	102466518		NR_106729	ENSG00000274115	MIR6081	hsa-mir-6081	microRNA 6081	ncRNA	0.011111	0.395604		330(CACCATCTGCAT,-,0.00)
Merged-9-16077331-3	chr9	16077054	16077569	Intergenic	Intergenic	175794	NM_001271829	100129385	Hs.586441	NM_001271829	ENSG00000205549	C9orf92	Em:AL513424.1	chromosome 9 open reading frame 92	protein-coding	0.008547	0.447592
Merged-12-15462813-3	chr12	15462597	15462997	Intergenic	Intergenic	-12394	NM_030667	5800	Hs.160871	NM_002848	ENSG00000151490	PTPRO	GLEPP1|NPHS6|PTP-OC|PTP-U2|PTPROT|PTPU2|R-PTP-O	protein tyrosine phosphatase, receptor type O	protein-coding	0.005	0.359102	327(TCAAGGTCATTG,-,0.00)
Merged-19-46318919-3	chr19	46318279	46319501	promoter-TSS (NM_030785)	promoter-TSS (NM_030785)	-285	NM_030785	81492	Hs.146544	NM_030785	ENSG00000104941	RSPH6A	RSHL1|RSP4|RSP6|RSPH4B	radial spoke head 6 homolog A	protein-coding	0.068562	0.674457	649(TCAAGGTCAGCC,-,0.00),1138(CCAAGGTCAGGG,-,0.00)
Merged-2-66794031-4	chr2	66793605	66794403	intron (NM_002398, intron 9 of 12)	intron (NM_002398, intron 9 of 12)	-7158	NR_110156	100507073	Hs.667940	NR_110156	ENSG00000232046	LINC01798	-	long intergenic non-protein coding RNA 1798	ncRNA	0.005013	0.350438	299(CTGTGACCTTGC,+,0.00)			591(ACTAATTAGG,+,0.00),701(GCTAATTCCC,+,0.00)
Merged-17-48155539-3	chr17	48155117	48156042	exon (NM_002204, exon 18 of 26)	exon (NM_002204, exon 18 of 26)	-16522	NM_001199898	5164	Hs.256667	NM_002611	ENSG00000005882	PDK2	PDHK2|PDKII	pyruvate dehydrogenase kinase 2	protein-coding	0.016442	0.565672		287(TGGCAGATGGAG,+,0.00)
Merged-6-73290185-3	chr6	73289979	73290397	Intergenic	Intergenic	-41383	NM_001160132	56479	Hs.445324	NM_019842	ENSG00000185760	KCNQ5	Kv7.5|MRD46	potassium voltage-gated channel subfamily Q member 5	protein-coding	0.011962	0.386635	211(TTCTGACCTTGT,+,0.00)	273(TGCCATCTGCTG,-,0.00)
Merged-6-158033308-3	chr6	158033130	158033496	intron (NM_153746, intron 3 of 8)	L2a|LINE|L2	83149	NR_037463	100500899		NR_037463	ENSG00000266617	MIR3692	-	microRNA 3692	ncRNA	0.026087	0.560345
Merged-1-92221663-3	chr1	92221462	92221869	intron (NM_001195684, intron 5 of 17)	intron (NM_001195684, intron 5 of 17)	130171	NM_001195683	7049	Hs.482390	NM_003243	ENSG00000069702	TGFBR3	BGCAN|betaglycan	transforming growth factor beta receptor 3	protein-coding	0.009524	0.422535
Merged-5-145217983-4	chr5	145217138	145219404	Intergenic	Intergenic	-3339	NM_182960	153768	Hs.314261	NM_138492	ENSG00000186314	PRELID2	-	PRELI domain containing 2	protein-coding	0.006552	0.431837	1592(ATATGACCTTGA,+,0.00)		787(TAATCTCCGG,-,0.00)
Merged-2-47500288-3	chr2	47499402	47501069	intron (NR_110207, intron 1 of 2)	intron (NR_110207, intron 1 of 2)	71978	NR_110207	101927043	Hs.515976	NR_110207	ENSG00000234690	LOC101927043	-	uncharacterized LOC101927043	ncRNA	0.042735	0.581554	492(CCAAGGGCACTT,-,0.00),1040(TCAAGGTCAAGG,-,0.00),1046(TCAAGGACACAC,-,0.00),1092(TGATGACCTTGA,+,0.00),1101(TGATGACCTTGT,+,0.00)	1120(CACCATCTGTTT,-,0.00)		685(TTTCATTAGC,-,0.00)
Merged-1-114157516-3	chr1	114157064	114158010	intron (NM_001142782, intron 7 of 20)	intron (NM_001142782, intron 7 of 20)	144240	NM_006608	10745	Hs.655824	NM_006608	ENSG00000116793	PHTF1	PHTF	putative homeodomain transcription factor 1	protein-coding	0.001138	0.367764	372(CATTGACCTTGG,+,0.00)			610(CATAATTATC,-,0.00)
Merged-4-31878248-3	chr4	31878052	31878449	Intergenic	L2a|LINE|L2	-120751	NR_125936	102723828	Hs.575118	NR_125936	ENSG00000251129	LINC02506	-	long intergenic non-protein coding RNA 2506	ncRNA	0	0.387931	165(CAATGACCTTGA,+,0.00)
Merged-1-15704764-3	chr1	15704404	15705107	intron (NM_052929, intron 27 of 30)	AluSz6|SINE|Alu	-31636	NM_024329	79180	Hs.465374	NM_024329	ENSG00000142634	EFHD2	SWS1	EF-hand domain family member D2	protein-coding	0.014634	0.553398
Merged-1-42301842-3	chr1	42301662	42302006	intron (NM_024503, intron 1 of 8)	intron (NM_024503, intron 1 of 8)	82544	NM_024503	59269	Hs.403972	NM_024503	ENSG00000127124	HIVEP3	KBP-1|KBP1|KRC|SHN3|Schnurri-3|ZAS3|ZNF40C	human immunodeficiency virus type I enhancer binding protein 3	protein-coding	0.011628	0.53913	168(CAATGACCTTCA,+,0.00)
Merged-9-14455625-3	chr9	14455290	14455863	Intergenic	Intergenic	-56594	NM_001190738	4781	Hs.644095	NM_005596	ENSG00000147862	NFIB	CTF|HMGIC/NFIB|NF-I/B|NF1-B|NFI-B|NFI-RED|NFIB2|NFIB3	nuclear factor I B	protein-coding	0.005769	0.37428			296(AGGCAGATTA,+,0.00),328(GAACGGATTA,+,0.00),458(AACAAGATTA,+,0.00)
Merged-21-35884255-3	chr21	35883832	35884897	promoter-TSS (NM_001270402)	promoter-TSS (NM_001270402)	209	NM_000219	3753	Hs.121495	NM_000219	ENSG00000180509	KCNE1	ISK|JLNS|JLNS2|LQT2/5|LQT5|MinK	potassium voltage-gated channel subfamily E regulatory subunit 1	protein-coding	0.010811	0.561828	383(TCAAGGTGACCT,-,0.00),386(AGGTGACCTTGC,+,0.00)
Merged-2-238637209-3	chr2	238637012	238637413	intron (NM_001137550, intron 8 of 23)	intron (NM_001137550, intron 8 of 23)	36405	NM_004735	9208	Hs.471779	NM_004735	ENSG00000124831	LRRFIP1	FLAP-1|FLAP1|FLIIAP1|GCF-2|GCF2|HUFI-1|TRIP	LRR binding FLII interacting protein 1	protein-coding	0.007481	0.430348
Merged-2-46099524-3	chr2	46099068	46099818	intron (NM_005400, intron 2 of 14)	L2a|LINE|L2	220400	NM_005400	5581	Hs.580351	NM_005400	ENSG00000171132	PRKCE	PKCE|nPKC-epsilon	protein kinase C epsilon	protein-coding	0.021277	0.5
Merged-4-25639805-3	chr4	25639598	25639990	Intergenic	Intergenic	-17641	NM_006424	10568	Hs.479372	NM_006424	ENSG00000157765	SLC34A2	NAPI-3B|NAPI-IIb|NPTIIb	solute carrier family 34 member 2	protein-coding	0.016461	0.483607	230(TCAAGGGCATTC,-,0.00)
Merged-4-41363783-3	chr4	41363538	41363985	intron (NM_001112717, intron 1 of 25)	intron (NM_001112717, intron 1 of 25)	1113	NM_001330787	22998	Hs.335163	NM_014988	ENSG00000064042	LIMCH1	LIMCH1A|LMO7B	LIM and calponin homology domains 1	protein-coding	0.042506	0.558036
Merged-6-152595005-3	chr6	152594790	152595255	intron (NM_182961, intron 98 of 145)	intron (NM_182961, intron 98 of 145)	-88509	NM_001347701	23345	Hs.12967	NM_015293	ENSG00000131018	SYNE1	8B|ARCA1|C6orf98|CPG2|EDMD4|KASH1|MYNE1|Nesp1|SCAR8|dJ45H2.2	spectrin repeat containing nuclear envelope protein 1	protein-coding	0.008197	0.395918			228(TAATCCCTCT,-,0.00)
Merged-7-129928844-3	chr7	129928644	129929121	intron (NM_001869, intron 10 of 10)	intron (NM_001869, intron 10 of 10)	-4092	NM_001163446	51200	Hs.93764	NM_016352	ENSG00000128510	CPA4	CPA3	carboxypeptidase A4	protein-coding	0.012579	0.493724			419(TAATCCCTCC,-,0.00)
Merged-14-75105112-3	chr14	75104839	75105397	Intergenic	Intergenic	-26084	NM_000428	4053	Hs.512776	NM_000428	ENSG00000119681	LTBP2	C14orf141|GLC3D|LTBP3|MSPKA|MSTP031|WMS3	latent transforming growth factor beta binding protein 2	protein-coding	0.024155	0.53012		232(CAACAGATGGCA,+,0.00)	148(TAAGCTCCTG,-,0.00)
Merged-5-119974136-3	chr5	119973785	119974474	intron (NM_001308088, intron 3 of 3)	intron (NM_001308088, intron 3 of 3)	106970	NM_001308088	51334	Hs.157461	NM_016644	ENSG00000184838	PRR16	DSC54|LARGEN	proline rich 16	protein-coding	0.008734	0.340517	226(CCAAGGTCATGC,-,0.00)
Merged-8-35165999-3	chr8	35165710	35166267	intron (NM_080872, intron 1 of 16)	MER124|DNA?|DNA?	73013	NM_080872	137970	Hs.238889	NM_080872	ENSG00000156687	UNC5D	PRO34692|Unc5h4	unc-5 netrin receptor D	protein-coding	0	0.409692	152(CCAAGGACACTC,-,0.00)			53(AGTAATTAAC,-,0.00)
Merged-8-59584967-3	chr8	59584703	59585209	Intergenic	LTR5_Hs|LTR|ERVK	-12552	NM_003580	8439	Hs.372000	NM_003580	ENSG00000035681	NSMAF	FAN|GRAMD5	neutral sphingomyelinase activation associated factor	protein-coding	NA	NA
Merged-21-46676954-3	chr21	46676578	46677248	intron (NR_135279, intron 2 of 2)	intron (NR_135279, intron 2 of 2)	22658	NR_135279	114042	Hs.375832	NR_135279	ENSG00000182586	LINC00334	C21orf89|NCRNA00334	long intergenic non-protein coding RNA 334	ncRNA	0.031343	0.627422			512(TAATCTCTGC,-,0.00)
Merged-3-9288317-3	chr3	9288053	9288655	intron (NM_001033117, intron 1 of 21)	intron (NM_001033117, intron 1 of 21)	3015	NM_014850	9901	Hs.654743	NM_014850	ENSG00000196220	SRGAP3	ARHGAP14|MEGAP|SRGAP2|WRP	SLIT-ROBO Rho GTPase activating protein 3	protein-coding	0.008114	0.424242	398(ACCTGACCTTGT,+,0.00)	79(TGCCATCTGCTG,-,0.00)
Merged-3-120353726-3	chr3	120353373	120354073	intron (NM_000187, intron 12 of 13)	intron (NM_000187, intron 12 of 13)	38595	NM_004547	4710	Hs.304613	NM_004547	ENSG00000065518	NDUFB4	B15|CI-B15	NADH:ubiquinone oxidoreductase subunit B4	protein-coding	0.001495	0.38806
Merged-1-50696661-3	chr1	50696520	50696813	Intergenic	Intergenic	121378	NM_001324215	1996	Hs.213050	NM_021952	ENSG00000162374	ELAVL4	HUD|PNEM	ELAV like RNA binding protein 4	protein-coding	0.010239	0.469388	151(CCAAGGTCACCT,-,0.00)		90(ACAGAGATTA,+,0.00)
Merged-12-26746994-3	chr12	26746639	26747509	intron (NM_002223, intron 32 of 56)	intron (NM_002223, intron 32 of 56)	239057	NM_002223	3709	Hs.512235	NM_002223	ENSG00000123104	ITPR2	ANHD|CFAP48|INSP3R2|IP3R2	inositol 1,4,5-trisphosphate receptor type 2	protein-coding	0.008046	0.376579	204(ATGTGACCTTGA,+,0.00),388(ACAAGGTCAATG,-,0.00)		169(AAATCCTTTC,-,0.00),272(TAATCTCTTT,-,0.00),802(TAATCTTTCT,-,0.00)
Merged-1-199417252-3	chr1	199417120	199417378	Intergenic	L1PA8A|LINE|L1	299523	NR_147896	400800	Hs.369324	NR_147896	ENSG00000231718	LOC400800	-	uncharacterized LOC400800	ncRNA	NA	NA
Merged-10-71892590-3	chr10	71892161	71892891	5' UTR (NM_032797, exon 1 of 9)	5' UTR (NM_032797, exon 1 of 9)	164	NM_032797	84883	Hs.650680	NM_032797	ENSG00000042286	AIFM2	AMID|PRG3	apoptosis inducing factor, mitochondria associated 2	protein-coding	0.088924	0.646967		589(GGCCAGATGTCG,+,0.00)	33(TAAGCCCATC,-,0.00),246(TAATCCGCTC,-,0.00)
Merged-20-35487853-3	chr20	35487462	35488256	intron (NM_080627, intron 1 of 14)	intron (NM_080627, intron 1 of 14)	417	NM_199181	140710	Hs.460807	NM_080627	ENSG00000149639	SOGA1	C20orf117|KIAA0889|SOGA	suppressor of glucose, autophagy associated 1	protein-coding	0.010969	0.520947	365(CCAAGGTCAGGC,-,0.00)
Merged-3-37977126-3	chr3	37976917	37977403	intron (NM_001008392, intron 1 of 7)	intron (NM_001008392, intron 1 of 7)	-33735	NR_029499	407015		NR_029499	ENSG00000199075	MIR26A1	MIR26A|MIRN26A1|mir-26a-1	microRNA 26a-1	ncRNA	0.003205	0.455414
Merged-1-88996508-3	chr1	88996195	88996785	Intergenic	Intergenic	-153337	NM_001320708	5586	Hs.440833	NM_006256	ENSG00000065243	PKN2	PAK2|PRK2|PRKCL2|PRO2042|Pak-2|STK7	protein kinase N2	protein-coding	0.00339	0.384095	294(TCAAGGACAAAG,-,0.00)	189(TCCCATCTGCTC,-,0.00)	157(TAATCCTCTA,-,0.00)	326(TGTAATAAGC,-,0.00)
Merged-8-124335488-3	chr8	124335301	124335647	intron (NM_014109, intron 26 of 27)	intron (NM_014109, intron 26 of 27)	24896	NR_030382	693130		NR_030382	ENSG00000283172	MIR548D1	MIRN548D1	microRNA 548d-1	ncRNA	0	0.37464	192(CCTTGACCTTGA,+,0.00)		183(TAATCCTGGC,-,0.00),329(CAGGGGATTT,+,0.00)
Merged-11-114781210-3	chr11	114781007	114781420	Intergenic	Intergenic	232013	NM_182495	120406	Hs.446760	NM_182495	ENSG00000204361	NXPE2	FAM55B	neurexophilin and PC-esterase domain family member 2	protein-coding	0.007264	0.475845	158(CAGTGACCTTGA,+,0.00)	117(TGACAGATGGAC,+,0.00)
Merged-12-13730262-3	chr12	13730036	13730480	intron (NM_000834, intron 9 of 12)	intron (NM_000834, intron 9 of 12)	-200579	NR_036555	283422	Hs.448717	NM_182558	ENSG00000180861	LINC01559	C12orf36	long intergenic non-protein coding RNA 1559	ncRNA	0.004505	0.501124			205(TAATCTCATT,-,0.00)
Merged-11-83316707-3	chr11	83316542	83316882	intron (NM_001364, intron 14 of 22)	MIR|SINE|MIR	76756	NM_001142702	1740	Hs.367656	NM_001364	ENSG00000150672	DLG2	PPP1R58|PSD-93|PSD93|chapsyn-110	discs large MAGUK scaffold protein 2	protein-coding	0	0.378205
Merged-7-141948643-3	chr7	141948262	141949056	Intergenic	Intergenic	-1773	NR_024346	100289017	Hs.641504	NR_024346	ENSG00000240268	MOXD2P	MOXD2	monooxygenase, DBH-like 2, pseudogene	pseudo	0.006897	0.548831	297(CACTGACCTTGA,+,0.00)	216(AGCCATCTGGAA,-,0.00),452(TGCAATCTGTCC,-,0.00)	230(AAGAGGCTTA,+,0.00)
Merged-22-26852408-3	chr22	26851943	26852812	intron (NM_001349902, intron 11 of 11)	AluSc|SINE|Alu	23270	NR_073136	89781	Hs.474436	NM_022081	ENSG00000100099	HPS4	BLOC3S2|LE	HPS4, biogenesis of lysosomal organelles complex 3 subunit 2	protein-coding	0.013405	0.512	755(CACTGCCCTTGA,+,0.00)
Merged-2-46818915-3	chr2	46818766	46819076	intron (NM_173074, intron 5 of 6)	MIR|SINE|MIR	-11544	NR_104182	100506142	Hs.658541	NR_104182	ENSG00000250116	LOC100506142	-	uncharacterized LOC100506142	ncRNA	0.012346	0.341463
Merged-7-64254595-3	chr7	64254246	64254898	promoter-TSS (NM_006524)	promoter-TSS (NM_006524)	-194	NM_001271637	7697	Hs.184080	NM_006524	ENSG00000197008	ZNF138	pHZ-32	zinc finger protein 138	protein-coding	0.034409	0.521459		426(GCACATCTGTCA,-,0.00)
Merged-3-193277057-3	chr3	193276888	193277233	Intergenic	MIRc|SINE|MIR	-4149	NM_032279	84239	Hs.674423	NM_032279	ENSG00000127249	ATP13A4	-	ATPase 13A4	protein-coding	0	0.353191
Merged-18-46490239-3	chr18	46490016	46490463	Intergenic	Intergenic	-13158	NM_005904	4092	Hs.465087	NM_005904	ENSG00000101665	SMAD7	CRCS3|MADH7|MADH8	SMAD family member 7	protein-coding	0.017897	0.549107
Merged-7-24425820-3	chr7	24425638	24425979	Intergenic	L1MD3|LINE|L1	102001	NM_000905	4852	Hs.1832	NM_000905	ENSG00000122585	NPY	PYY4	neuropeptide Y	protein-coding	NA	NA
Merged-6-34691123-3	chr6	34690788	34691470	Intergenic	Intergenic	26407	NR_134626	101929243	Hs.643498	NR_134625	ENSG00000272288	LOC101929243	-	uncharacterized LOC101929243	ncRNA	0.009975	0.418317
Merged-3-77169171-4	chr3	77168832	77169487	intron (NM_001290039, intron 2 of 26)	intron (NM_001290039, intron 2 of 26)	21996	NM_001128929	6092	Hs.13305	NM_002942	ENSG00000185008	ROBO2	SAX3	roundabout guidance receptor 2	protein-coding	0.009615	0.3296	278(AAATGTCCTTGA,+,0.00)
Merged-15-68849760-3	chr15	68848867	68850641	intron (NM_001324014, intron 2 of 12)	intron (NM_001324014, intron 2 of 12)	-21554	NM_006091	10391	Hs.551213	NM_006091	ENSG00000103647	CORO2B	CLIPINC	coronin 2B	protein-coding	0.013449	0.544164	271(ACGTGACCTTGT,+,0.00),750(CCAAGGTCATAG,-,0.00),790(TCAAGGTCATAG,-,0.00),830(TCAAGGTCATAG,-,0.00),870(TCAAGGTCATAA,-,0.00),921(ACAAGGTCAAGG,-,0.00)
Merged-3-136841789-3	chr3	136841629	136841950	Intergenic	MLT1B|LTR|ERVL-MaLR	165082	NM_144717	53833	Hs.61232	NM_144717	ENSG00000174564	IL20RB	DIRS1|FNDC6|IL-20R2	interleukin 20 receptor subunit beta	protein-coding	NA	NA
Merged-6-123961882-4	chr6	123961387	123962439	Intergenic	Intergenic	-3675	NM_006073	10345	Hs.144744	NM_006073	ENSG00000186439	TRDN	CPVT5|TDN|TRISK	triadin	protein-coding	0.008114	0.347166	177(ATTTGACCTTGA,+,0.00),817(ATATGACCTTCA,+,0.00)		448(CATCTGATTA,+,0.00)
Merged-2-181276835-4	chr2	181276333	181277272	Intergenic	Intergenic	-280029	NR_104323	101669767		NR_104319	ENSG00000281131	SCHLAP1	LINC00913|PCAT11|PCAT114	SWI/SNF complex antagonist associated with prostate cancer 1 (non-protein coding)	ncRNA	0.008264	0.361264	428(TCAAGGTCATTT,-,0.00)	731(TTCCAGATGGAA,+,0.00)
Merged-9-91756134-3	chr9	91755889	91756420	intron (NM_016848, intron 1 of 11)	MER41-int|LTR|ERV1	37528	NM_016848	53358	Hs.292737	NM_016848	ENSG00000148082	SHC3	N-Shc|NSHC|RAI|SHCC	SHC adaptor protein 3	protein-coding	NA	NA
Merged-9-123422260-3	chr9	123422087	123422442	intron (NM_001080497, intron 1 of 5)	intron (NM_001080497, intron 1 of 5)	54501	NM_001080497	1955	Hs.744903	NM_001080497	ENSG00000106780	MEGF9	EGFL5	multiple EGF like domains 9	protein-coding	0.002915	0.348837	167(TCAAGGTCATAC,-,0.00)		108(TAATCCCACT,-,0.00),142(CAGATGATTA,+,0.00)	25(CTGAATTAGA,-,0.00)
Merged-13-51710142-3	chr13	51709943	51710317	intron (NR_102431, intron 1 of 4)	LTR33A_|LTR|ERVL	-24766	NM_001351589	647166	Hs.195052	NM_001351589	ENSG00000226792	C13orf42	LINC00371|LINC00372	chromosome 13 open reading frame 42	protein-coding	0.019608	0.601942	223(CCAAGGTCACGG,-,0.00)
Merged-12-107169030-3	chr12	107167718	107169650	promoter-TSS (NR_040246)	promoter-TSS (NR_040246)	-75	NR_040246	100287944	Hs.742087	NR_040246	ENSG00000257545	LOC100287944	-	uncharacterized LOC100287944	ncRNA	0.062299	0.577835	222(GCATGCCCTTGG,+,0.00)		870(TGAGGGATTA,+,0.00)
Merged-4-121916729-3	chr4	121916531	121916920	Intergenic	ERVL-E-int|LTR|ERVL	-72704	NM_018699	11107	Hs.666782	NM_018699	ENSG00000138738	PRDM5	BCS2|PFM2	PR/SET domain 5	protein-coding	0	0.45679
Merged-6-20403590-3	chr6	20403133	20404041	promoter-TSS (NM_001243076)	promoter-TSS (NM_001243076)	-323	NM_001243076	1871	Hs.269408	NM_001949	ENSG00000112242	E2F3	E2F-3	E2F transcription factor 3	protein-coding	0.084195	0.716176
Merged-5-124751760-3	chr5	124751426	124752126	Intergenic	Intergenic	-77178	NR_109887	101927460	Hs.407582	NR_109887	ENSG00000260192	LINC02240	-	long intergenic non-protein coding RNA 2240	ncRNA	0.004211	0.381551	321(CTATGACCTTGA,+,0.00)		396(TAATCCTTAT,-,0.00)	627(GATAATTACT,+,0.00)
Merged-8-62567042-3	chr8	62566857	62567239	intron (NM_001164753, intron 4 of 13)	intron (NM_001164753, intron 4 of 13)	35360	NM_001164751	444	Hs.332422	NM_004318	ENSG00000198363	ASPH	AAH|BAH|CASQ2BP1|FDLAB|HAAH|JCTN|junctin	aspartate beta-hydroxylase	protein-coding	0.007853	0.357702	210(TCAAGGTGATGT,-,0.00)
Merged-18-8687154-3	chr18	8686934	8687376	Intergenic	MIRb|SINE|MIR	20464	NR_120598	100287082	Hs.439434	NR_120598	ENSG00000265962	GACAT2	MTCL1-AS1|MTCL1AS1	gastric cancer associated transcript 2 (non-protein coding)	ncRNA	0.018433	0.334862	235(CGAAGGTCATTC,-,0.00)
Merged-1-203113835-3	chr1	203113659	203114026	intron (NM_000674, intron 3 of 3)	MIRc|SINE|MIR	17006	NM_000674	134	Hs.77867	NM_000674	ENSG00000163485	ADORA1	RDC7	adenosine A1 receptor	protein-coding	0.006993	0.590278
Merged-3-170018070-3	chr3	170017927	170018192	intron (NM_002740, intron 17 of 17)	intron (NM_002740, intron 17 of 17)	-57414	NM_005414	6498	Hs.536655	NM_005414	ENSG00000136603	SKIL	SNO|SnoA|SnoI|SnoN	SKI like proto-oncogene	protein-coding	0.005848	0.453488	120(ACGTGACCTTGC,+,0.00)
Merged-20-57174673-3	chr20	57174380	57175021	intron (NR_034147, intron 6 of 6)	intron (NR_034147, intron 6 of 6)	-35128	NR_125359	79160	Hs.280135	NR_125359	ENSG00000268941	LINC01711	-	long intergenic non-protein coding RNA 1711	ncRNA	0.015038	0.481481
Merged-4-21769128-3	chr4	21768963	21769298	intron (NM_147182, intron 1 of 8)	intron (NM_147182, intron 1 of 8)	-69812	NM_001035003	80333	Hs.655705	NM_025221	ENSG00000185774	KCNIP4	CALP|KCHIP4	potassium voltage-gated channel interacting protein 4	protein-coding	0	0.264368	198(CTATGACCTTGA,+,0.00)			173(GCCAATTATG,+,0.00),230(GTTAATTAGC,-,0.00)
Merged-1-116829422-3	chr1	116829023	116829739	Intergenic	Intergenic	-86414	NM_000701	476	Hs.371889	NM_000701	ENSG00000163399	ATP1A1	-	ATPase Na+/K+ transporting subunit alpha 1	protein-coding	0.001493	0.433036	272(TGAAGGTCACTG,-,0.00)
Merged-20-25215236-3	chr20	25214919	25215504	Intergenic	LTR5_Hs|LTR|ERVK	-13495	NM_002862	5834	Hs.368157	NM_002862	ENSG00000100994	PYGB	GPBB	glycogen phosphorylase B	protein-coding	NA	NA
Merged-10-126578901-3	chr10	126578674	126579127	Intergenic	Zaphod|DNA|hAT-Tip100	-51792	NM_017580	54764	Hs.595158	NM_017580	ENSG00000019995	ZRANB1	TRABID	zinc finger RANBP2-type containing 1	protein-coding	NA	NA
Merged-12-116796807-3	chr12	116796513	116797062	Intergenic	Intergenic	69336	NR_039683	100616309		NR_039683	ENSG00000264037	MIR4472-2	-	microRNA 4472-2	ncRNA	0.020036	0.483636	385(GGATAACCTTGA,+,0.00)			147(GATAATTAAA,+,0.00)
Merged-14-59496676-3	chr14	59496551	59496805	Intergenic	MIR|SINE|MIR	-158703	NM_001270520	23002	Hs.19156	NM_014992	ENSG00000100592	DAAM1	-	dishevelled associated activator of morphogenesis 1	protein-coding	NA	NA
Merged-5-56890821-3	chr5	56890635	56890978	intron (NR_120607, intron 4 of 5)	intron (NR_120607, intron 4 of 5)	24637	NR_120607	100996645	Hs.582496	NR_120607		LINCR-0003	-	uncharacterized LincR-0003	ncRNA	0.004505	0.345291	177(TCAAGGTGACCT,-,0.00),180(AGGTGACCTTGA,+,0.00)			221(TTTAATTAGG,-,0.00)
Merged-1-36193072-3	chr1	36192817	36193333	intron (NM_001330490, intron 24 of 24)	LTR16A|LTR|ERVL	-8285	NM_152374	127703	Hs.112023	NM_152374	ENSG00000142686	C1orf216	-	chromosome 1 open reading frame 216	protein-coding	0.016129	0.481283
Merged-10-24403717-3	chr10	24403523	24403903	intron (NM_001098500, intron 2 of 18)	L2a|LINE|L2	-94007	NM_019590	56243	Hs.445885	NM_019590	ENSG00000120549	KIAA1217	ETL4|SKT	KIAA1217	protein-coding	0	0
Merged-7-84631046-3	chr7	84630802	84631272	intron (NM_152754, intron 16 of 16)	intron (NM_152754, intron 16 of 16)	120210	NM_152754	223117	Hs.201340	NM_152754	ENSG00000153993	SEMA3D	Sema-Z2|coll-2	semaphorin 3D	protein-coding	0.002128	0.329087			226(TGGGGGATTA,+,0.00)	365(GGTTATTAGC,-,0.00)
Merged-12-48592562-3	chr12	48591779	48593304	Intergenic	CpG	4534	NM_001004134	121275	Hs.446790	NM_001004134	ENSG00000172640	OR10AD1	OR10AD1P|OR12-1	olfactory receptor family 10 subfamily AD member 1	protein-coding	0.061511	0.569676				330(TCTAATTAGG,+,0.00),613(GTTAATTACA,+,0.00)
Merged-2-13623627-3	chr2	13623386	13623839	Intergenic	AluSz|SINE|Alu	-476474	NR_038434	100506474	Hs.242196	NR_038434	ENSG00000225649	LOC100506474	-	uncharacterized LOC100506474	ncRNA	0.012422	0.435583
Merged-12-110603647-3	chr12	110603416	110603901	intron (NM_001347947, intron 10 of 17)	MIRc|SINE|MIR	41518	NM_031473	28981	Hs.528382	NM_014055	ENSG00000122970	IFT81	CDV-1|CDV-1R|CDV1|CDV1R|DV1|SRTD19	intraflagellar transport 81	protein-coding	0	0.405405			306(TAATCATTTG,-,0.00)
Merged-2-148130993-3	chr2	148130739	148131433	Intergenic	MIR3|SINE|MIR	-471000	NM_001278579	92	Hs.470174	NM_001616	ENSG00000121989	ACVR2A	ACTRII|ACVR2	activin A receptor type 2A	protein-coding	0	0.339383	205(CCATGACCTTGA,+,0.00)
Merged-4-24417940-3	chr4	24417759	24418195	intron (NR_148983, intron 1 of 15)	intron (NR_148983, intron 1 of 15)	56475	NM_001330752	10891	Hs.527078	NM_013261	ENSG00000109819	PPARGC1A	LEM6|PGC-1(alpha)|PGC-1alpha|PGC-1v|PGC1|PGC1A|PPARGC1	PPARG coactivator 1 alpha	protein-coding	0.006515	0.483766
Merged-9-93209055-3	chr9	93208721	93209404	Intergenic	Intergenic	-13291	NR_109795	101927873	Hs.598482	NR_109795	ENSG00000231107	LINC01508	-	long intergenic non-protein coding RNA 1508	ncRNA	0.006803	0.41629				44(TTTAATTATC,-,0.00),310(CATAATTATC,-,0.00)
Merged-1-33684820-3	chr1	33684620	33685012	Intergenic	MIRb|SINE|MIR	-37145	NM_018207	55223	Hs.656006	NM_018207	ENSG00000116525	TRIM62	DEAR1	tripartite motif containing 62	protein-coding	0.025105	0.518672
Merged-16-59791231-3	chr16	59790911	59791470	Intergenic	MLT1D|LTR|ERVL-MaLR	-2095	NR_028471	644649	Hs.250392	NR_028471		APOOP5	-	apolipoprotein O pseudogene 5	pseudo	0.006849	0.333333
Merged-14-57649562-3	chr14	57649166	57649834	Intergenic	Intergenic	-86106	NM_018229	55745	Hs.597349	NM_018229	ENSG00000053770	AP5M1	C14orf108|MUDENG|Mu5|MuD	adaptor related protein complex 5 subunit mu 1	protein-coding	0.002146	0.450855		558(GAACAGATGTAC,+,0.00)
Merged-11-111410462-3	chr11	111410181	111410722	promoter-TSS (NM_001258391)	promoter-TSS (NM_001258391)	-554	NM_001318799	143903	Hs.503831	NM_178834	ENSG00000204381	LAYN	-	layilin	protein-coding	0.012939	0.45941		417(GGACAGATGGCT,+,0.00)
Merged-1-164617889-3	chr1	164617613	164618092	intron (NM_001353131, intron 2 of 7)	MIRb|SINE|MIR	88893	NM_001353130	5087	Hs.557097	NM_002585	ENSG00000185630	PBX1	CAKUHED	PBX homeobox 1	protein-coding	0.012739	0.474684	331(GCTTGCCCTTGG,+,0.00)		407(GCAGAGATTA,+,0.00)
Merged-2-235885392-3	chr2	235885027	235885772	intron (NM_014521, intron 1 of 5)	L1MC3|LINE|L1	24771	NM_014521	23677	Hs.516777	NM_014521	ENSG00000130147	SH3BP4	BOG25|TTP	SH3 domain binding protein 4	protein-coding	0.032	0.545817
Merged-5-83645130-3	chr5	83644933	83645325	intron (NM_005711, intron 1 of 10)	intron (NM_005711, intron 1 of 10)	35556	NM_005711	10085	Hs.482730	NM_005711	ENSG00000164176	EDIL3	DEL1	EGF like repeats and discoidin domains 3	protein-coding	0.010204	0.384224		318(AACCATCTGCTG,-,0.00)	308(TAATCCACTT,-,0.00)
Merged-8-95968386-3	chr8	95968127	95968671	intron (NR_148904, intron 2 of 5)	MIRb|SINE|MIR	6591	NR_148908	137682	Hs.435500	NM_152416	ENSG00000156170	NDUFAF6	C8orf38	NADH:ubiquinone oxidoreductase complex assembly factor 6	protein-coding	0.005682	0.410112
Merged-7-39741480-3	chr7	39741347	39741629	intron (NM_005402, intron 4 of 4)	intron (NM_005402, intron 4 of 4)	-31679	NR_026999	349114	Hs.414183	NM_198284		LINC00265	NCRNA00265	long intergenic non-protein coding RNA 265	ncRNA	0.006024	0.389222	149(CAGTGACCTTGT,+,0.00)	265(TAACAGATGTCC,+,0.00)
Merged-10-121688528-3	chr10	121688352	121688726	intron (NM_007190, intron 13 of 18)	MIR|SINE|MIR	-29486	NR_039830	100616322		NR_039830	ENSG00000265370	MIR4682	-	microRNA 4682	ncRNA	0.008	0.251969
Merged-16-27891745-3	chr16	27891157	27892223	intron (NM_001323901, intron 2 of 5)	intron (NM_001323901, intron 2 of 5)	7788	NM_144675	146395	Hs.91910	NM_144675	ENSG00000169181	GSG1L	PRO19651	GSG1 like	protein-coding	0.005083	0.525982	157(CACTGACCTTGG,+,0.00)	181(CAGCAGATGTCA,+,0.00)	478(AAATCCTTTC,-,0.00),986(GAGGGGATTT,+,0.00)
Merged-19-44139371-3	chr19	44139085	44139653	intron (NM_145296, intron 1 of 8)	intron (NM_145296, intron 1 of 8)	4622	NM_145296	199731	Hs.370984	NM_145296	ENSG00000105767	CADM4	IGSF4C|NECL4|Necl-4|TSLL2|synCAM4	cell adhesion molecule 4	protein-coding	0.038235	0.609971	256(TCAAGGTCATAG,-,0.00)
Merged-8-93691974-3	chr8	93691833	93692106	Intergenic	MIR|SINE|MIR	-24247	NR_125827	102724710	Hs.125714	NR_125827	ENSG00000253634	LOC102724710	-	uncharacterized LOC102724710	ncRNA	0.012658	0.333333
Merged-19-16772416-3	chr19	16771678	16772990	intron (NM_024074, intron 1 of 5)	CpG-13185	396	NM_024074	79041	Hs.436068	NM_024074	ENSG00000072954	TMEM38A	TRIC-A|TRICA	transmembrane protein 38A	protein-coding	0.068276	0.641729	860(CCTTGACCTTGG,+,0.00)
Merged-2-3065923-4	chr2	3065128	3066868	intron (NR_110228, intron 3 of 6)	intron (NR_110228, intron 3 of 6)	63800	NR_110228	101927554	Hs.638446	NR_110228	ENSG00000234423	LINC01250	-	long intergenic non-protein coding RNA 1250	ncRNA	0.016154	0.530675	332(TCAAGGTCAAGG,-,0.00),338(TCAAGGTCAGGC,-,0.00)		1399(GGGGAGATTA,+,0.00)
Merged-15-101171918-3	chr15	101171640	101172301	intron (NM_198243, intron 5 of 5)	MIR|SINE|MIR	29215	NM_024708	140460	Hs.31845	NM_024708	ENSG00000183475	ASB7	-	ankyrin repeat and SOCS box containing 7	protein-coding	0.025263	0.48847	409(TCAAGGTGAAGT,-,0.00)		439(GGGGGGATTA,+,0.00)
Merged-1-31014428-3	chr1	31014106	31014677	Intergenic	Intergenic	-177228	NR_034182	100129196	Hs.659751	NR_034182	ENSG00000186056	MATN1-AS1	-	MATN1 antisense RNA 1	ncRNA	0.002268	0.528217	505(CCAAGGACACTG,-,0.00)
Merged-1-175247585-3	chr1	175247365	175247764	Intergenic	Intergenic	-85335	NM_001319230	9674	Hs.518138	NM_014656	ENSG00000235750	KIAA0040	-	KIAA0040	protein-coding	0.010025	0.44		206(TAGCAGATGGCA,+,0.00),256(AAGCAGATTGTC,+,0.00)
Merged-16-8944151-3	chr16	8943699	8944488	TTS (NM_000303)	TTS (NM_000303)	767	NR_147908	100130283	Hs.735515	NR_147908		LOC100130283	-	uncharacterized LOC100130283	ncRNA	0.015314	0.545038	28(CCAAGGGCATCG,-,0.00),536(TCAAGGTCACCC,-,0.00)	761(GGGCAGATGTTG,+,0.00)
Merged-10-98376973-3	chr10	98376601	98377325	intron (NM_152309, intron 12 of 16)	intron (NM_152309, intron 12 of 16)	-30154	NM_020123	56889	Hs.500674	NM_020123	ENSG00000077147	TM9SF3	EP70-P-iso|SMBP	transmembrane 9 superfamily member 3	protein-coding	0.004724	0.485086	212(CCCTGACCTTCA,+,0.00)
Merged-2-186779735-3	chr2	186779518	186779950	Intergenic	L2a|LINE|L2	-114856	NR_144454	107985781	Hs.397593	NR_144453	ENSG00000231646	FSIP2-AS1	-	FSIP2 antisense RNA 1	ncRNA	0	0.22807
Merged-6-14429089-3	chr6	14428664	14429400	Intergenic	LTR16C|LTR|ERVL	-143347	NR_108097	102216342	Hs.563409	NR_108096	ENSG00000226673	LINC01108	LncRNA-ES1	long intergenic non-protein coding RNA 1108	ncRNA	0	0.364583
Merged-4-181513917-3	chr4	181513600	181514245	Intergenic	Intergenic	566380	NR_033918	728081	Hs.535735	NR_033918	ENSG00000248197	LINC00290	NCRNA00290	long intergenic non-protein coding RNA 290	ncRNA	0.008021	0.389333	311(ATGTGACCTTCG,+,0.00)
Merged-3-58983883-3	chr3	58983419	58984398	intron (NR_147235, intron 4 of 6)	intron (NR_147235, intron 4 of 6)	51850	NR_147235	200844	Hs.368434	NM_198463	ENSG00000163689	C3orf67	-	chromosome 3 open reading frame 67	protein-coding	0.004511	0.430285	239(GCAAGGTCAAGA,-,0.00),445(TCAAGGTCATGG,-,0.00)		501(TAAGCTCATT,-,0.00)	504(GCTCATTAAG,+,0.00)
Merged-15-74595148-3	chr15	74594396	74595757	intron (NM_025055, intron 11 of 18)	intron (NM_025055, intron 11 of 18)	-15806	NM_001287181	80125	Hs.383206	NM_025055	ENSG00000140481	CCDC33	CT61|HP11097	coiled-coil domain containing 33	protein-coding	0.016114	0.614731			1037(CAGGTGATTA,+,0.00)
Merged-1-165539473-3	chr1	165538961	165539786	intron (NR_026744, intron 3 of 6)	L1ME5|LINE|L1	12019	NR_026744	400794	Hs.374847	NR_026744	ENSG00000237463	LOC400794	-	uncharacterized LOC400794	ncRNA	0.006711	0.444444		501(GCCCATCTGTTG,-,0.00)
Merged-17-50354681-3	chr17	50354503	50354850	Intergenic	Intergenic	-113206	NR_146898	105371830		NR_146898	ENSG00000263317	LINC01982	-	long intergenic non-protein coding RNA 1982	ncRNA	0.00625	0.347826	120(ACAAGGTCATTG,-,0.00)
Merged-14-77705433-3	chr14	77705194	77705685	intron (NM_020431, intron 10 of 23)	intron (NM_020431, intron 10 of 23)	-27122	NR_031661	100302236		NR_031661	ENSG00000221754	MIR1260A	MIR1260|MIRN1260|hsa-mir-1260|hsa-mir-1260a|mir-1260a	microRNA 1260a	ncRNA	0.010183	0.544715	260(CCAAGGACACTG,-,0.00)			280(GCTAATTATC,+,0.00),280(GCTAATTATC,-,0.00)
Merged-9-34498836-3	chr9	34498628	34499054	intron (NM_001281428, intron 10 of 19)	intron (NM_001281428, intron 10 of 19)	24196	NM_198573	375704	Hs.522085	NM_198573	ENSG00000168913	ENHO	C9orf165|UNQ470	energy homeostasis associated	protein-coding	0.007042	0.477752	227(AAACGACCTTGA,+,0.00)
Merged-17-42402569-6	chr17	42401130	42404124	promoter-TSS (NM_001321240)	promoter-TSS (NM_001321240)	-389	NM_016016	51629	Hs.744880	NM_016016	ENSG00000013306	SLC25A39	CGI-69|CGI69	solute carrier family 25 member 39	protein-coding	0.092043	0.648345	2021(GCGTGACCTTGG,+,0.00)
Merged-17-71544833-3	chr17	71544303	71545247	intron (NM_001144952, intron 1 of 44)	intron (NM_001144952, intron 1 of 44)	34953	NR_135635	101928251	Hs.434726	NR_135635	ENSG00000264985	LOC101928251	-	uncharacterized LOC101928251	ncRNA	0.012941	0.599295	531(AAATGACCTTGG,+,0.00)
Merged-12-1881372-3	chr12	1881211	1881506	intron (NM_024551, intron 2 of 7)	intron (NM_024551, intron 2 of 7)	-48075	NM_001039029	654429	Hs.585579	NM_001039029	ENSG00000166159	LRTM2	-	leucine rich repeats and transmembrane domains 2	protein-coding	0	0.319149		101(TACCAGATTGTC,+,0.00)
Merged-X-69653941-3	chrX	69653592	69654297	TTS (NM_017711)	TTS (NM_017711)	-10761	NM_021120	1741	Hs.721586	NM_020730	ENSG00000082458	DLG3	MRX|MRX90|NEDLG|PPP1R82|SAP102|XLMR	discs large MAGUK scaffold protein 3	protein-coding	0.062411	0.628895	47(ACACGACCTTGA,+,0.00),312(TCGTGTCCTTGA,+,0.00)
Merged-4-53527135-3	chr4	53526993	53527330	non-coding (NR_125363, exon 2 of 2)	non-coding (NR_125363, exon 2 of 2)	1588	NR_125363	643783	Hs.631514	NR_125363	ENSG00000248866	USP46-AS1	-	USP46 antisense RNA 1	ncRNA	0.008658	0.435345	260(TCAAGGTCAGGA,-,0.00)
Merged-4-129752239-3	chr4	129751972	129752573	intron (NM_001287443, intron 1 of 10)	MIR3|SINE|MIR	19273	NM_001287443	79960	Hs.12420	NM_024900	ENSG00000077684	JADE1	PHF17	jade family PHD finger 1	protein-coding	0.011442	0.453303
Merged-17-26286546-3	chr17	26286193	26286797	intron (NR_146896, intron 2 of 4)	L2b|LINE|L2	32238	NR_146896	105371708	Hs.385535	NR_146896		LINC01992	-	long intergenic non-protein coding RNA 1992	ncRNA	0.008043	0.430851			486(TAATCCTCTT,-,0.00)	470(GATCATTAGC,-,0.00)
Merged-14-51481991-3	chr14	51481618	51482314	intron (NM_052978, intron 3 of 6)	intron (NM_052978, intron 3 of 6)	-70718	NM_002863	5836	Hs.282417	NM_002863	ENSG00000100504	PYGL	GSD6	glycogen phosphorylase L	protein-coding	0.001667	0.400998	219(TAAAGGTCATTT,-,0.00),492(CCATGACCTTGA,+,0.00)	148(CACCATCTGTTC,-,0.00)		461(GTTAATTAGG,-,0.00)
Merged-1-236017743-3	chr1	236017303	236018171	intron (NM_001301365, intron 1 of 52)	L2|LINE|L2	-1377	NR_031718	100302139		NR_031718	ENSG00000222831	MIR1537	MIRN1537|hsa-mir-1537|mir-1537	microRNA 1537	ncRNA	0.002762	0.396175
Merged-1-208374897-3	chr1	208374711	208375196	intron (NM_025179, intron 3 of 31)	intron (NM_025179, intron 3 of 31)	42712	NM_025179	5362	Hs.497626	NM_025179	ENSG00000076356	PLXNA2	OCT|PLXN2	plexin A2	protein-coding	0.009174	0.462006	164(GTCTGACCTTGC,+,0.00)		66(AGCAGGATTA,+,0.00)
Merged-7-76961575-3	chr7	76961306	76961929	intron (NM_001350897, intron 18 of 29)	intron (NM_001350897, intron 18 of 29)	-82898	NR_110073	101927243	Hs.547753	NR_110073		LOC101927243	-	uncharacterized LOC101927243	ncRNA	0.005141	0.468031			296(AAATCCCTTT,-,0.00)
Merged-1-189238323-3	chr1	189238151	189238504	Intergenic	LTR25-int|LTR|ERV1	1206813	NM_001317188	339479	Hs.65765	NM_199051	ENSG00000162670	BRINP3	DBCCR1L|DBCCR1L1|FAM5C	BMP/retinoic acid inducible neural specific 3	protein-coding	0	0.245283
Merged-22-41779658-3	chr22	41779419	41779949	intron (NM_003216, intron 1 of 3)	intron (NM_003216, intron 1 of 3)	1751	NM_003216	7008	Hs.181159	NM_003216	ENSG00000167074	TEF	-	TEF, PAR bZIP transcription factor	protein-coding	0.003067	0.463415		503(GGCCATCTGGCC,-,0.00)
Merged-7-135735171-4	chr7	135734853	135735472	Intergenic	Intergenic	-72958	NM_001128619	767558	Hs.602015	NM_001128619	ENSG00000267697	LUZP6	MPD6|MTPNUT	leucine zipper protein 6	protein-coding	0.017771	0.403226			372(TAATCTTTCT,-,0.00)	493(GCTATTTATG,+,0.00)
Merged-9-119536702-3	chr9	119536273	119537158	intron (NM_014010, intron 12 of 21)	intron (NM_014010, intron 12 of 21)	87134	NM_012210	22954	Hs.591910	NM_012210	ENSG00000119401	TRIM32	BBS11|HT2A|LGMD2H|TATIP	tripartite motif containing 32	protein-coding	0.001821	0.416667
Merged-11-19515146-3	chr11	19514981	19515383	intron (NM_001111018, intron 1 of 37)	intron (NM_001111018, intron 1 of 37)	13594	NR_049725	100874012	Hs.434602	NR_049725	ENSG00000255043	NAV2-AS5	-	NAV2 antisense RNA 5	ncRNA	0.007463	0.48139
Merged-6-40723780-3	chr6	40723287	40724147	Intergenic	MIRb|SINE|MIR	-168514	NM_020737	57497	Hs.250015	NM_020737	ENSG00000156564	LRFN2	FIGLER2|KIAA1246|SALM1	leucine rich repeat and fibronectin type III domain containing 2	protein-coding	0.01626	0.512156
Merged-8-28742524-3	chr8	28742140	28742957	intron (NM_001145159, intron 1 of 15)	intron (NM_001145159, intron 1 of 15)	4884	NM_001172562	55756	Hs.162397	NM_018250	ENSG00000104299	INTS9	CPSF2L|INT9|RC74	integrator complex subunit 9	protein-coding	0.01072	0.40916	371(AACTGACCTTGG,+,0.00)	485(CTCCATCTGTTT,-,0.00)	334(GTGAGGATTA,+,0.00),756(CAAAGGATTA,+,0.00)
Merged-3-53057222-3	chr3	53057013	53057440	intron (NM_016329, intron 1 of 20)	intron (NM_016329, intron 1 of 20)	22863	NM_016329	51460	Hs.343679	NM_016329	ENSG00000163935	SFMBT1	RU1|SFMBT|hSFMBT	Scm like with four mbt domains 1	protein-coding	0.002342	0.371495			170(TAATCAGATC,-,0.00)	25(GCTTATTAAT,+,0.00)
Merged-1-100565463-3	chr1	100565057	100565822	intron (NM_001304829, intron 13 of 15)	intron (NM_001304829, intron 13 of 15)	33212	NM_194292	163786	Hs.591447	NM_194292	ENSG00000156876	SASS6	MCPH14|SAS-6|SAS6	SAS-6 centriolar assembly protein	protein-coding	0.008264	0.426804	453(GTTTGACCTTGA,+,0.00)		351(TAAGCCTTTC,-,0.00),361(AACCAGATTA,+,0.00),436(TAATCTCCTT,-,0.00)
Merged-11-45943418-4	chr11	45942785	45944256	promoter-TSS (NM_001300721)	promoter-TSS (NM_001300721)	348	NM_001300722	120071	Hs.86543	NM_152312	ENSG00000165905	LARGE2	GYLTL1B|PP5656	LARGE xylosyl- and glucuronyltransferase 2	protein-coding	0.06038	0.672442			622(CATGGGATTA,+,0.00)	606(GAGAATTAGC,-,0.00)
Merged-3-34055612-3	chr3	34055287	34056045	Intergenic	MIRb|SINE|MIR	215603	NM_013374	10015	Hs.475896	NM_013374	ENSG00000170248	PDCD6IP	AIP1|ALIX|DRIP4|HP95	programmed cell death 6 interacting protein	protein-coding	0.008319	0.422886	182(TGTTGACCTTGC,+,0.00)		606(CTGGGGATTA,+,0.00)	614(TATAATGAGC,-,0.00)
Merged-15-68195224-3	chr15	68194912	68195519	Intergenic	LTR8|LTR|ERV1	-62832	NR_125730	103625684		NR_125730	ENSG00000207357	RNU6-2	U6-2	RNA, U6 small nuclear 2	snRNA	NA	NA
Merged-18-42431853-3	chr18	42431574	42432158	intron (NM_015559, intron 2 of 5)	intron (NM_015559, intron 2 of 5)	118265	NR_036203	100422829		NR_036203	ENSG00000265957	MIR4319	-	microRNA 4319	ncRNA	0.016216	0.532374		161(TGCCATCTGCCC,-,0.00)	458(TAATCACTTT,-,0.00),475(AAATGGATTA,+,0.00)
Merged-13-96224273-3	chr13	96224072	96224477	intron (NM_006984, intron 3 of 4)	intron (NM_006984, intron 3 of 4)	19327	NM_006984	9071	Hs.534377	NM_006984	ENSG00000134873	CLDN10	CPETRL3|HELIX|OSP-L|OSPL	claudin 10	protein-coding	0.011396	0.385269				45(GGTAATTGGA,-,0.00),393(CTTAATGAGC,-,0.00)
Merged-3-107466278-3	chr3	107466009	107466503	intron (NM_020235, intron 8 of 16)	MIRb|SINE|MIR	130659	NR_024276	151658	Hs.159043	NR_015414	ENSG00000241469	LINC00635	-	long intergenic non-protein coding RNA 635	ncRNA	0.004975	0.446078
Merged-1-225768088-3	chr1	225767740	225768529	intron (NM_001008493, intron 1 of 14)	MLT1F2|LTR|ERVL-MaLR	72711	NM_001008493	55740	Hs.497893	NM_018212	ENSG00000154380	ENAH	ENA|MENA|NDPP1	ENAH, actin regulator	protein-coding	0.005848	0.375723			89(TAATCTCCAC,-,0.00)
Merged-17-72311454-3	chr17	72311102	72311773	TTS (NM_001172810)	TTS (NM_001172810)	-10914	NM_153209	124602	Hs.372773	NM_153209	ENSG00000196169	KIF19	KIF19A	kinesin family member 19	protein-coding	0.01083	0.55914	335(AGGTGACCTTGG,+,0.00),357(AAGTGCCCTTGA,+,0.00),370(AAATGCCCTTGA,+,0.00)
Merged-7-90585101-3	chr7	90584865	90585406	intron (NM_001287135, intron 9 of 14)	intron (NM_001287135, intron 9 of 14)	246005	NM_001287136	5218	Hs.258576	NM_012395	ENSG00000058091	CDK14	PFTAIRE1|PFTK1	cyclin dependent kinase 14	protein-coding	0.007394	0.415129	11(TATTAACCTTGA,+,0.00),56(GTTTGACCTTTA,+,0.00)			431(TCTAATTAGA,+,0.00),431(TCTAATTAGA,-,0.00)
Merged-2-148413382-3	chr2	148413183	148413634	Intergenic	L2|LINE|L2	-188678	NM_001278579	92	Hs.470174	NM_001616	ENSG00000121989	ACVR2A	ACTRII|ACVR2	activin A receptor type 2A	protein-coding	0.003448	0.438356
Merged-12-90454069-3	chr12	90453757	90454362	Intergenic	Intergenic	112589	NR_135019	105369891	Hs.148998	NR_135019	ENSG00000257725	LINC02399	-	long intergenic non-protein coding RNA 2399	ncRNA	0.001653	0.366337	286(ATTTGACCTTGA,+,0.00)		140(AAGAGGATTT,+,0.00),432(AAAGAGCTTA,+,0.00)	311(CTTAATTACC,-,0.00)
Merged-21-35296275-3	chr21	35295711	35296622	Intergenic	Intergenic	-7260	NR_134559	100506334	Hs.532855	NM_207472	ENSG00000237945	LINC00649	-	long intergenic non-protein coding RNA 649	ncRNA	0.014286	0.460166	301(AAGTGCCCTTGA,+,0.00),723(TCAAGGTCACCG,-,0.00)
Merged-17-8368574-3	chr17	8368366	8368773	intron (NM_001025579, intron 9 of 9)	intron (NM_001025579, intron 9 of 9)	29399	NM_001330129	81565	Hs.372123	NM_030808	ENSG00000166579	NDEL1	EOPA|MITAP1|NDE1L1|NDE2|NUDEL	nudE neurodevelopment protein 1 like 1	protein-coding	0.009828	0.519608	224(CTGTGACCTTGG,+,0.00)	149(AGACAGATGGAG,+,0.00)
Merged-2-179309922-3	chr2	179309694	179310115	intron (NM_003690, intron 3 of 7)	intron (NM_003690, intron 3 of 7)	5451	NM_001139518	8575	Hs.570274	NM_003690	ENSG00000180228	PRKRA	DYT16|HSD14|PACT|RAX	protein activator of interferon induced protein kinase EIF2AK2	protein-coding	0.002375	0.36019			61(ATACAGATTA,+,0.00),147(TAATCCTCTA,-,0.00),213(GTGGGGATTA,+,0.00)
Merged-1-199590239-3	chr1	199590008	199590444	Intergenic	MamGypLTR1a|LTR|Gypsy	-406504	NM_205860	2494	Hs.33446	NM_003822	ENSG00000116833	NR5A2	B1F|B1F2|CPF|FTF|FTZ-F1|FTZ-F1beta|LRH-1|LRH1|hB1F-2	nuclear receptor subfamily 5 group A member 2	protein-coding	0	0.376068
Merged-10-71081766-3	chr10	71081487	71082070	intron (NM_000188, intron 1 of 17)	intron (NM_000188, intron 1 of 17)	3175	NM_000188	3098	Hs.370365	NM_000188	ENSG00000156515	HK1	HK|HK1-ta|HK1-tb|HK1-tc|HKD|HKI|HMSNR|HXK1|RP79|hexokinase	hexokinase 1	protein-coding	0.010292	0.452055		242(AGACATCTGCCA,-,0.00)	435(AGAAAGATTA,+,0.00)
Merged-4-116483748-3	chr4	116483505	116484031	Intergenic	MLT1E2|LTR|ERVL-MaLR	-448736	NM_022569	64579	Hs.591700	NM_022569	ENSG00000138653	NDST4	N-HSST|N-HSST 4|NDST-4|NHSST4	N-deacetylase and N-sulfotransferase 4	protein-coding	0	0.482759
Merged-1-203187286-3	chr1	203186817	203187688	intron (NR_045784, intron 9 of 12)	intron (NR_045784, intron 9 of 12)	11608	NM_001256125	1118	Hs.201688	NM_003465	ENSG00000133063	CHIT1	CHI3|CHIT|CHITD	chitinase 1	protein-coding	0.013777	0.559633	527(TCAAGGTCAAGG,-,0.00),533(TCAAGGTCAAGG,-,0.00)
Merged-4-141828793-3	chr4	141828475	141829089	intron (NM_020724, intron 6 of 6)	intron (NM_020724, intron 6 of 6)	-151311	NM_015130	23158	Hs.480819	NM_015130	ENSG00000109436	TBC1D9	GRAMD9|MDR1	TBC1 domain family member 9	protein-coding	0	0.340206	191(AAATGACCTTGA,+,0.00)	155(GGCAATCTGTTC,-,0.00)
Merged-4-107376452-3	chr4	107376293	107376620	Intergenic	Intergenic	21675	NR_147150	105377355	Hs.253188	NR_147150	ENSG00000249613	LINC02173	-	long intergenic non-protein coding RNA 2173	ncRNA	0.003058	0.320122		41(CTCCATCTGCAT,-,0.00)	70(AAAGAGATTA,+,0.00),92(GTGGAGATTA,+,0.00),100(TAAGAGATTA,+,0.00),118(AAAGAGATTA,+,0.00),273(AAAGAGATTA,+,0.00)
Merged-8-140583453-3	chr8	140583310	140583626	Intergenic	Intergenic	131831	NM_001282534	51305	Hs.493037	NM_001282534	ENSG00000169427	KCNK9	K2p9.1|KT3.2|TASK-3|TASK3	potassium two pore domain channel subfamily K member 9	protein-coding	0	0.277778
Merged-19-37861775-3	chr19	37861330	37862225	promoter-TSS (NM_032453)	promoter-TSS (NM_032453)	-282	NM_032453	84503	Hs.590940	NM_032453	ENSG00000189164	ZNF527	-	zinc finger protein 527	protein-coding	0.079843	0.624837	484(TCAAGGTCACTG,-,0.00)
Merged-12-45742725-3	chr12	45742250	45743202	intron (NM_001025356, intron 6 of 19)	MIR|SINE|MIR	56260	NM_001142678	196527	Hs.505339	NM_001025356	ENSG00000177119	ANO6	BDPLT7|SCTS|TMEM16F	anoctamin 6	protein-coding	0.007669	0.374046		672(TAACAGATGTTA,+,0.00)	694(GAAAAGATTA,+,0.00)	3(GTTAATTACA,+,0.00)
Merged-4-174107377-3	chr4	174107092	174107645	intron (NM_017423, intron 1 of 11)	intron (NM_017423, intron 1 of 11)	-16565	NR_134242	101930370	Hs.563191	NR_134241	ENSG00000245213	LOC101930370	-	uncharacterized LOC101930370	ncRNA	0.007853	0.380208	137(ACAAGGTCATGG,-,0.00),315(CCAAGGACAAGG,-,0.00)	327(TGGCAGCTGGCG,+,0.00)	238(TAATCCTTAT,-,0.00),334(TGGCGGATTA,+,0.00)
Merged-4-2298508-3	chr4	2298101	2298899	intron (NM_001172659, intron 8 of 12)	intron (NM_001172659, intron 8 of 12)	-34761	NM_006454	10608	Hs.655020	NM_006454	ENSG00000123933	MXD4	MAD4|MST149|MSTP149|bHLHc12	MAX dimerization protein 4	protein-coding	0.035088	0.617021	369(TCAAGGTCACAG,-,0.00)		102(TAATCTGTTT,-,0.00)	120(TCTAATTAAT,+,0.00)
Merged-20-56039858-3	chr20	56039381	56040399	Intergenic	Intergenic	60033	NM_001269044	140690	Hs.131543	NM_080618	ENSG00000124092	CTCFL	BORIS|CT27|CTCF-T|HMGB1L1|dJ579F20.2	CCCTC-binding factor like	protein-coding	0.02809	0.558042	397(CACTGACCTTGA,+,0.00),415(CACTGACCTTGA,+,0.00),433(CACTGACCTTGA,+,0.00),451(CATTGACCTTGA,+,0.00),469(CACTGACCTTGG,+,0.00),505(CACTGACCTTGA,+,0.00),523(TATTGACCTTGA,+,0.00),541(CATTGACCTTGA,+,0.00)
Merged-6-97345612-3	chr6	97345174	97346346	promoter-TSS (NM_001323258)	promoter-TSS (NM_001323258)	7	NM_014165	29078	Hs.512144	NM_014165	ENSG00000123545	NDUFAF4	C6orf66|HRPAP20|HSPC125|My013|bA22L21.1	NADH:ubiquinone oxidoreductase complex assembly factor 4	protein-coding	0.074468	0.598456	951(AGTTGACCTTGA,+,0.00)		371(TAATCTGCTC,-,0.00),750(GCGGGGCTTA,+,0.00)
Merged-15-48401179-3	chr15	48400875	48401472	Intergenic	Intergenic	-11996	NM_205850	283652	Hs.710240	NM_205850	ENSG00000188467	SLC24A5	JSX|NCKX5|OCA6|SHEP4	solute carrier family 24 member 5	protein-coding	0.023451	0.518395	315(GCCTGCCCTTGA,+,0.00)		460(AAAAAGATTA,+,0.00)
Merged-18-50099113-3	chr18	50098825	50099463	intron (NM_005215, intron 1 of 28)	intron (NM_005215, intron 1 of 28)	232602	NM_005215	1630	Hs.162025	NM_005215	ENSG00000187323	DCC	CRC18|CRCR1|HGPPS2|IGDCC1|MRMV1|NTN1R1	DCC netrin 1 receptor	protein-coding	0.012539	0.466354			367(TAATCCCTAT,-,0.00)
Merged-2-1366316-3	chr2	1365857	1366969	intron (NM_018968, intron 16 of 16)	intron (NM_018968, intron 16 of 16)	-50820	NM_001206744	7173	Hs.467554	NM_000547	ENSG00000115705	TPO	MSA|TDH2A|TPX	thyroid peroxidase	protein-coding	0.038423	0.454545	54(CGAAGGTCACCG,-,0.00),132(CGAAGGTCACCA,-,0.00),210(TGAAGGTCACCG,-,0.00),288(TGAAGGTCACCA,-,0.00),366(TGAAGGTCACCG,-,0.00),405(CGAAGGTCACCG,-,0.00),483(TGAAGGTCACCG,-,0.00),522(TGAAGGTCACCG,-,0.00),600(TGAAGGTCACCG,-,0.00),678(CGAAGGTCACCG,-,0.00),834(CGAAGGTCACCG,-,0.00)
Merged-12-18968960-3	chr12	18968711	18969170	Intergenic	Intergenic	77895	NM_033328	93661	Hs.131288	NM_033328	ENSG00000177938	CAPZA3	CAPPA3|Gsg3|HEL-S-86	capping actin protein of muscle Z-line subunit alpha 3	protein-coding	0.004608	0.387615			52(TAATCTCTGT,-,0.00)
Merged-7-149552046-3	chr7	149551828	149552239	intron (NM_001099220, intron 5 of 7)	MLT1E2|LTR|ERVL-MaLR	16577	NM_001099220	643641	Hs.731923	NM_001099220	ENSG00000106479	ZNF862	-	zinc finger protein 862	protein-coding	0	1
Merged-22-40371597-3	chr22	40371442	40371727	Intergenic	Intergenic	-19369	NM_138435	113828	Hs.197680	NM_138435	ENSG00000133477	FAM83F	-	family with sequence similarity 83 member F	protein-coding	0.016949	0.409836
Merged-3-24207206-3	chr3	24206905	24207569	intron (NM_000461, intron 4 of 9)	intron (NM_000461, intron 4 of 9)	14422	NR_121667	101927854	Hs.570625	NR_121667		LOC101927854	-	uncharacterized LOC101927854	ncRNA	0.010542	0.404511				494(GTTTATTAGC,-,0.00),525(AGTAATGAGC,-,0.00)
Merged-1-57794926-3	chr1	57794652	57795198	intron (NM_001353980, intron 4 of 5)	MIRb|SINE|MIR	94838	NM_001353986	1600	Hs.477370	NM_021080	ENSG00000173406	DAB1	SCA37	DAB1, reelin adaptor protein	protein-coding	0.008949	0.405345				524(TCTAATTATG,+,0.00)
Merged-7-123306691-3	chr7	123306503	123306907	Intergenic	Intergenic	10844	NM_207163	442721	Hs.592260	NM_207163	ENSG00000170807	LMOD2	C-LMOD|CLMOD	leiomodin 2	protein-coding	0.002475	0.441975				353(GGTAATTACA,+,0.00)
Merged-2-36682580-3	chr2	36682399	36682744	intron (NM_016441, intron 4 of 16)	MIR|SINE|MIR	99201	NM_016441	51232	Hs.699247	NM_016441	ENSG00000150938	CRIM1	CRIM-1|S52	cysteine rich transmembrane BMP regulator 1	protein-coding	0.02	0.431373
Merged-1-212071014-3	chr1	212070764	212071272	Intergenic	MER85|DNA|PiggyBac	66715	NR_135820	102723727	Hs.147656	NR_135818	ENSG00000229258	LOC102723727	-	uncharacterized LOC102723727	ncRNA	NA	NA
Merged-9-111607466-3	chr9	111607117	111607759	Intergenic	Intergenic	10837	NM_006686	10880	Hs.534390	NM_006686	ENSG00000148156	ACTL7B	Tact1	actin like 7B	protein-coding	0.005556	0.374539	431(AAGTGACCTTGA,+,0.00)	467(TGGCAGATGGAG,+,0.00)	145(AAAGGGATTT,+,0.00)
Merged-5-109014581-3	chr5	109014306	109014850	Intergenic	Intergenic	-10489	NM_002372	4124	Hs.432822	NM_002372	ENSG00000112893	MAN2A1	AMan II|GOLIM7|MANA2|MANII	mannosidase alpha class 2A member 1	protein-coding	0.003914	0.374269	312(TCAAGGTCAAAA,-,0.00)		469(TAATCTTTTA,-,0.00)	508(TGTAATTTGC,-,0.00)
Merged-1-226759904-3	chr1	226759679	226760144	intron (NM_001003665, intron 1 of 3)	intron (NM_001003665, intron 1 of 3)	23410	NM_001003665	375057	Hs.116827	NM_001003665	ENSG00000203685	STUM	C1orf95	stum, mechanosensory transduction mediator homolog	protein-coding	0.008602	0.469957	248(TCAAGGTCATTG,-,0.00),267(ATTTGACCTTGG,+,0.00)
Merged-14-63122107-3	chr14	63121892	63122292	Intergenic	Intergenic	389864	NM_139318	27133	Hs.27043	NM_139318	ENSG00000140015	KCNH5	EAG2|H-EAG2|Kv10.2|hEAG2	potassium voltage-gated channel subfamily H member 5	protein-coding	0.01	0.391521			158(TAATCCCTTT,-,0.00),312(TAATCTTCCC,-,0.00)	41(TTTTATTAGC,-,0.00),75(TCTAATTCAG,+,0.00)
Merged-10-33991662-3	chr10	33991420	33991956	Intergenic	Intergenic	69920	NR_038932	100505583	Hs.568804	NR_038932	ENSG00000261683	LINC00838	-	long intergenic non-protein coding RNA 838	ncRNA	0.009328	0.428305	171(GCTTGACCTTGA,+,0.00)
Merged-1-15298649-3	chr1	15298212	15299055	intron (NM_001017999, intron 2 of 7)	intron (NM_001017999, intron 2 of 7)	26218	NM_001017999	23254	Hs.368823	NM_015209	ENSG00000189337	KAZN	KAZ	kazrin, periplakin interacting protein	protein-coding	0.020661	0.565337	526(ACATGACCTTGA,+,0.00)
Merged-9-346364-3	chr9	346094	346638	intron (NM_001193536, intron 13 of 46)	intron (NM_001193536, intron 13 of 46)	73318	NM_001193536	81704	Hs.132599	NM_203447	ENSG00000107099	DOCK8	HEL-205|MRD2|ZIR8	dedicator of cytokinesis 8	protein-coding	0.016544	0.488073	291(TCAAGGGCATCC,-,0.00)	223(CACCAGCTGCTT,-,0.00)	86(AAAAGGATTA,+,0.00)	353(TGTAATGAGC,-,0.00)
Merged-2-59858155-3	chr2	59857970	59858347	Intergenic	Intergenic	413315	NR_110219	101927285	Hs.570209	NR_110219	ENSG00000222030	LINC01793	-	long intergenic non-protein coding RNA 1793	ncRNA	0	0.436508				74(ATTCATTAGC,-,0.00)
Merged-2-239299458-3	chr2	239299105	239299779	intron (NM_001139490, intron 13 of 14)	MIR|SINE|MIR	-36127	NM_001040445	51665	Hs.516788	NM_016114	ENSG00000065802	ASB1	ASB-1	ankyrin repeat and SOCS box containing 1	protein-coding	0.013468	0.448161
Merged-11-39043277-3	chr11	39043116	39043414	Intergenic	Intergenic	372857	NR_120553	101928536	Hs.144776	NR_120553	ENSG00000254562	LINC01493	-	long intergenic non-protein coding RNA 1493	ncRNA	0.018587	0.407407			172(AGTGAGATTA,+,0.00)
Merged-16-31549204-3	chr16	31548837	31549525	Intergenic	CpG	9883	NM_001318222	51327	Hs.274309	NM_016633	ENSG00000169877	AHSP	EDRF|ERAF	alpha hemoglobin stabilizing protein	protein-coding	0.091566	0.702638				350(GCAAATTAAG,+,0.00)
Merged-8-140316238-3	chr8	140316044	140316490	Intergenic	Intergenic	-390018	NM_152888	169044	Hs.117169	NM_152888	ENSG00000169436	COL22A1	-	collagen type XXII alpha 1 chain	protein-coding	0	0.216216
Merged-2-39351228-3	chr2	39350711	39351752	Intergenic	Intergenic	-3627	NM_005633	6654	Hs.709893	NM_005633	ENSG00000115904	SOS1	GF1|GGF1|GINGF|HGF|NS4|SOS-1	SOS Ras/Rac guanine nucleotide exchange factor 1	protein-coding	0.076336	0.606599
Merged-11-30555671-3	chr11	30555444	30555943	intron (NM_001584, intron 2 of 5)	MIRb|SINE|MIR	46347	NM_001584	744	Hs.289795	NM_001584	ENSG00000066382	MPPED2	239FB|C11orf8	metallophosphoesterase domain containing 2	protein-coding	0.006042	0.333333			460(AAAGAGATTA,+,0.00)
Merged-17-14683665-3	chr17	14683428	14683894	Intergenic	Intergenic	-234461	NR_135638	101928475	Hs.638944	NR_135638	ENSG00000232058	LOC101928475	-	uncharacterized LOC101928475	ncRNA	0.025751	0.543897			138(GGGGGGATTA,+,0.00)
Merged-19-19322493-3	chr19	19322128	19322860	promoter-TSS (NM_004386)	promoter-TSS (NM_004386)	-288	NM_004386	1463	Hs.169047	NM_004386	ENSG00000130287	NCAN	CSPG3	neurocan	protein-coding	0.068085	0.598309
Merged-16-4258578-3	chr16	4258178	4258978	intron (NM_001323668, intron 1 of 6)	intron (NM_001323668, intron 1 of 6)	33503	NM_001098814	6345	Hs.10041	NM_001098814	ENSG00000185739	SRL	SAR	sarcalumenin	protein-coding	0.022355	0.542348	232(CCCTGACCTTCA,+,0.00)		502(TAAGGGATTA,+,0.00)
Merged-15-63496006-3	chr15	63495720	63496272	intron (NM_016530, intron 1 of 7)	MIR|SINE|MIR	14268	NM_016530	51762	Hs.389733	NM_016530	ENSG00000166128	RAB8B	-	RAB8B, member RAS oncogene family	protein-coding	0.01227	0.478659
Merged-1-162901706-3	chr1	162901400	162901977	Intergenic	Intergenic	-63083	NM_178550	339512	Hs.407631	NM_178550	ENSG00000185860	CCDC190	C1orf110	coiled-coil domain containing 190	protein-coding	0.006711	0.336667		177(TCCCATCTGTTT,-,0.00)
Merged-1-49162251-3	chr1	49161731	49163060	intron (NR_136623, intron 5 of 12)	intron (NR_136623, intron 5 of 12)	80246	NM_001349794	79656	Hs.475348	NM_024603	ENSG00000162373	BEND5	C1orf165	BEN domain containing 5	protein-coding	0.01223	0.520188	298(CCAAGGTCACTC,-,0.00)			108(CTCAATTAGC,-,0.00)
Merged-2-151342463-3	chr2	151342133	151342736	intron (NM_001254738, intron 2 of 4)	CpG	1775	NM_005168	390	Hs.6838	NM_005168	ENSG00000115963	RND3	ARHE|Rho8|RhoE|memB	Rho family GTPase 3	protein-coding	0.069652	0.63245
Merged-2-115822033-3	chr2	115821742	115822369	promoter-TSS (NM_001178037)	promoter-TSS (NM_001178037)	-192	NM_001178037	57628	Hs.580539	NM_020868	ENSG00000175497	DPP10	DPL2|DPPY|DPRP-3|DPRP3	dipeptidyl peptidase like 10	protein-coding	0.006579	0.405229
Merged-11-12710927-3	chr11	12710634	12711191	intron (NM_021961, intron 2 of 12)	intron (NM_021961, intron 2 of 12)	14943	NM_021961	7003	Hs.655331	NM_021961	ENSG00000187079	TEAD1	AA|NTEF-1|REF1|TCF-13|TCF13|TEAD-1|TEF-1	TEA domain transcription factor 1	protein-coding	0.002538	0.419192				475(GCTAATTATG,+,0.00)
Merged-11-103166602-3	chr11	103166475	103166743	intron (NM_001080463, intron 76 of 89)	LTR76|LTR|ERV1	186449	NM_001080463	79659	Hs.503721	NM_001377	ENSG00000187240	DYNC2H1	ATD3|DHC1b|DHC2|DNCH2|DYH1B|SRPS2B|SRTD3|hdhc11	dynein cytoplasmic 2 heavy chain 1	protein-coding	NA	NA
Merged-2-98920738-3	chr2	98920301	98921049	intron (NM_001345864, intron 20 of 21)	intron (NM_001345864, intron 20 of 21)	-41943	NM_001298	1261	Hs.234785	NM_001298	ENSG00000144191	CNGA3	ACHM2|CCNC1|CCNCa|CCNCalpha|CNCG3|CNG3	cyclic nucleotide gated channel alpha 3	protein-coding	0.008021	0.464619	546(CCATGACCTTGG,+,0.00),560(TCAAGGTCATAC,-,0.00)	153(ATCCATCTGGTT,-,0.00)	18(TAATCTGTTT,-,0.00)	258(TCTAATTAAG,+,0.00)
Merged-6-112295533-3	chr6	112295371	112295719	Intergenic	Intergenic	-64945	NR_149099	105377946		NR_149099		LINC02527	-	long intergenic non-protein coding RNA 2527	ncRNA	0.009934	0.342105	207(CCAAGGTCACCT,-,0.00)
Merged-10-76830862-3	chr10	76830546	76831258	Intergenic	MIR|SINE|MIR	-12561	NM_001003892	338599	Hs.535090	NM_001003892	ENSG00000188716	DUPD1	DUSP27|FMDSP	dual specificity phosphatase and pro isomerase domain containing 1	protein-coding	0.020408	0.611789		121(CACCATCTGCTC,-,0.00)	108(GAGGAGATTA,+,0.00),667(TAAGCCCCTC,-,0.00)
Merged-12-51441888-3	chr12	51441536	51442319	promoter-TSS (NR_045019)	promoter-TSS (NR_045019)	-76	NR_147098	25875	Hs.655272	NM_015416	ENSG00000050426	LETMD1	1110019O13Rik|HCCR|HCCR-1|HCCR-2|HCCR1|HCCR2|HCRR-2|SLC55A3	LETM1 domain containing 1	protein-coding	0.060026	0.594388		194(TGACATCTGCTA,-,0.00)
Merged-19-18319418-3	chr19	18319227	18319643	3' UTR (NM_001330172, exon 16 of 16)	3' UTR (NM_001330172, exon 16 of 16)	3895	NR_134910	102725254	Hs.437211	NR_134910	ENSG00000268650	LOC102725254	-	uncharacterized LOC102725254	ncRNA	0.045977	0.56
Merged-3-169480986-3	chr3	169480758	169481212	Intergenic	AluSx|SINE|Alu	1863	NR_001566	7012	Hs.436182	NR_001566	ENSG00000277925	TERC	DKCA1|PFBMFT2|SCARNA19|TR|TRC3|hTR	telomerase RNA component	ncRNA	0.009662	0.413462
Merged-3-32153132-3	chr3	32152816	32153480	intron (NM_015141, intron 1 of 7)	GA-rich|Low_complexity|Low_complexity	5145	NM_015141	23171	Hs.82432	NM_015141	ENSG00000152642	GPD1L	GPD1-L	glycerol-3-phosphate dehydrogenase 1 like	protein-coding	0.004854	0.456522	353(GAGTGTCCTTGG,+,0.00),427(CGAAGGTCAAGG,-,0.00)
Merged-18-7393350-3	chr18	7393037	7393727	Intergenic	Intergenic	162280	NM_001105581	339291	Hs.647588	NM_001105581	ENSG00000206422	LRRC30	-	leucine rich repeat containing 30	protein-coding	0.02029	0.525326	218(TTTTGACCTTGT,+,0.00)		205(AAGCAGCTTA,+,0.00)
Merged-2-68318961-3	chr2	68318807	68319120	Intergenic	Intergenic	-28804	NM_001190265	10438	Hs.602900	NM_006333	ENSG00000197223	C1D	LRP1|Rrp47|SUN-CoR|SUNCOR|hC1D	C1D nuclear receptor corepressor	protein-coding	0.003968	0.387352			100(TAATCTGATT,-,0.00),101(AATCTGATTA,+,0.00)	118(GATAATTACA,+,0.00)
Merged-1-9422121-3	chr1	9421666	9422733	intron (NM_025106, intron 2 of 2)	intron (NM_025106, intron 2 of 2)	66776	NR_104623	100506022	Hs.131775	NR_104622	ENSG00000284693	LOC100506022	-	uncharacterized LOC100506022	ncRNA	0.029923	0.587669	295(CCCTGACCTTGT,+,0.00)
Merged-18-25653667-3	chr18	25653414	25654003	intron (NM_001792, intron 2 of 15)	MIRb|SINE|MIR	-37159	NM_001308176	1000	Hs.464829	NM_001792	ENSG00000170558	CDH2	CD325|CDHN|CDw325|NCAD	cadherin 2	protein-coding	0.004184	0.318182				522(TATCATTAGC,-,0.00)
Merged-10-66753982-3	chr10	66753819	66754148	Intergenic	Intergenic	-69707	NR_134456	101928887	Hs.463900	NR_134456	ENSG00000224714	LOC101928887	-	uncharacterized LOC101928887	ncRNA	0.009119	0.354545	110(CAATGACCTTGA,+,0.00)	55(TAGCAGATGGGT,+,0.00)
Merged-8-12441201-3	chr8	12440955	12441516	intron (NR_047662, intron 6 of 8)	intron (NR_047662, intron 6 of 8)	81885	NR_047662	729732	Hs.322761	NR_047662	ENSG00000283674	LOC729732	-	uncharacterized LOC729732	ncRNA	0.024615	0.490798
Merged-2-227710628-3	chr2	227710216	227710961	intron (NM_001167608, intron 3 of 8)	intron (NM_001167608, intron 3 of 8)	9957	NM_001349072	84236	Hs.471514	NM_032276	ENSG00000144468	RHBDD1	RHBDL4|RRP4	rhomboid domain containing 1	protein-coding	0.002685	0.355228	452(GTTTGACCTTGT,+,0.00)			393(TGTTATTAGC,-,0.00)
Merged-1-175568235-3	chr1	175567725	175568888	intron (NM_003285, intron 1 of 22)	intron (NM_003285, intron 1 of 22)	144446	NM_003285	7143	Hs.659864	NM_003285	ENSG00000116147	TNR	TN-R	tenascin R	protein-coding	0.052682	0.601914	449(CCAAGGTCACAC,-,0.00)	615(TGCCAGATGGGA,+,0.00)		909(AGTAATTCGC,-,0.00)
Merged-3-184322197-3	chr3	184321812	184322628	Intergenic	CpG	42633	NM_004443	2049	Hs.2913	NM_004443	ENSG00000182580	EPHB3	EK2|ETK2|HEK2|TYRO6	EPH receptor B3	protein-coding	0.074607	0.674935	407(CCAAGGTCAATC,-,0.00)			662(ACTAATTAGG,+,0.00)
Merged-12-52348682-4	chr12	52348309	52349117	intron (NM_020327, intron 1 of 8)	intron (NM_020327, intron 1 of 8)	1549	NM_020327	91	Hs.438918	NM_004302	ENSG00000135503	ACVR1B	ACTRIB|ACVRLK4|ALK4|SKR2	activin A receptor type 1B	protein-coding	0.009146	0.404255		57(GAACAGATGTGA,+,0.00)		513(GCTAATCAAA,+,0.00)
Merged-13-72209168-3	chr13	72208936	72209442	intron (NM_080759, intron 3 of 11)	L2b|LINE|L2	232141	NM_004392	1602	Hs.129452	NM_004392	ENSG00000276644	DACH1	DACH	dachshund family transcription factor 1	protein-coding	0	0.347578			171(AGTAGGATTA,+,0.00)	93(TTTAATAAGC,-,0.00)
Merged-9-36990618-3	chr9	36990323	36990973	intron (NM_001280553, intron 4 of 7)	L2b|LINE|L2	43828	NM_001280550	5079	Hs.654464	NM_016734	ENSG00000196092	PAX5	ALL3|BSAP	paired box 5	protein-coding	0.020548	0.47973	376(CAGTGACCTTGA,+,0.00)			481(GCTAATTTAA,+,0.00)
Merged-9-94178556-3	chr9	94178366	94178724	intron (NM_001290000, intron 1 of 1)	MIR3|SINE|MIR	7599	NM_005384	4783	Hs.79334	NM_005384	ENSG00000165030	NFIL3	E4BP4|IL3BP1|NF-IL3A|NFIL3A	nuclear factor, interleukin 3 regulated	protein-coding	0.007905	0.329412			107(TAATCTGTTT,-,0.00)	8(TCTAATTATG,+,0.00)
Merged-3-37477279-3	chr3	37477161	37477405	TTS (NM_178339)	TTS (NM_178339)	-16530	NM_002207	3680	Hs.113157	NM_002207	ENSG00000144668	ITGA9	ALPHA-RLC|ITGA4L|RLC	integrin subunit alpha 9	protein-coding	0.008368	0.516667	122(GCAAGGTCAAGT,-,0.00)
Merged-3-32822985-3	chr3	32822149	32823402	Intergenic	CpG	-36735	NM_001039111	131405	Hs.113170	NM_001039111	ENSG00000206557	TRIM71	LIN-41|LIN41	tripartite motif containing 71	protein-coding	0.071861	0.594991			75(TAATCCCGTC,-,0.00)
Merged-8-41030673-3	chr8	41030314	41031009	Intergenic	Intergenic	98001	NR_049801	100847068		NR_049801	ENSG00000263372	MIR548AO	-	microRNA 548ao	ncRNA	0.017266	0.477011	257(TGGTGACCTTGA,+,0.00)
Merged-8-23183452-3	chr8	23183077	23183736	intron (NM_002318, intron 6 of 13)	intron (NM_002318, intron 6 of 13)	-10315	NR_038323	100507156	Hs.661130	NR_038323	ENSG00000253837	LOC100507156	-	uncharacterized LOC100507156	ncRNA	0.003413	0.506757
Merged-15-75247174-3	chr15	75246830	75247470	TTS (NM_017793)	TTS (NM_017793)	2625	NM_017793	54913	Hs.8562	NM_017793	ENSG00000178718	RPP25	-	ribonuclease P and MRP subunit p25	protein-coding	0.009375	0.577223			141(GAGAAGCTTA,+,0.00)
Merged-11-87222879-3	chr11	87222615	87223175	Intergenic	Intergenic	207408	NR_135090	105369423	Hs.125442	NR_135090	ENSG00000255183	LOC105369423	-	uncharacterized LOC105369423	ncRNA	0.014245	0.480114	315(GGCTGACCTTGG,+,0.00)
Merged-7-449297-3	chr7	448938	449659	Intergenic	Intergenic	29907	NR_033960	442497	Hs.704269	NR_033960	ENSG00000249574	LOC442497	-	uncharacterized LOC442497	ncRNA	0.040419	0.607463			178(TAATCCGGGC,-,0.00),270(TAATCCCCAC,-,0.00),447(TCTGGGATTA,+,0.00)	268(GCTAATCCCC,+,0.00),439(GGTAATTATC,-,0.00),449(TGGGATTAGC,-,0.00)
Merged-5-9321012-3	chr5	9320763	9321251	intron (NM_003966, intron 4 of 22)	intron (NM_003966, intron 4 of 22)	-190438	NR_109935	101929338	Hs.675861	NR_109935	ENSG00000251370	SEMA5A-AS1	CTD-2201E9.1	SEMA5A antisense RNA 1	ncRNA	0.009479	0.481132	200(GTGTGACCTTGA,+,0.00)		277(GCGGGGCTTA,+,0.00)
Merged-12-120680724-3	chr12	120680119	120681130	intron (NM_001080855, intron 1 of 11)	AluSz|SINE|Alu	7340	NM_025157	5829	Hs.446336	NM_002859	ENSG00000089159	PXN	-	paxillin	protein-coding	0.015152	0.507538	641(GCAAGGTCATCC,-,0.00)	14(ACCCATCTGCAC,-,0.00)		720(TTTGATTAGC,-,0.00)
Merged-3-42845545-3	chr3	42844812	42846511	intron (NM_001099669, intron 1 of 3)	CpG	273	NM_001099668	25994	Hs.593134	NM_014056	ENSG00000181061	HIGD1A	HIG1|RCF1a	HIG1 hypoxia inducible domain family member 1A	protein-coding	0.071378	0.618207	649(CTGTGACCTTGT,+,0.00)		335(GTGGGGATTA,+,0.00)
Merged-14-85163878-3	chr14	85163559	85164333	Intergenic	Intergenic	-574330	NR_145983	26843		NR_145983		SNORD3P3	RNU3P3|U3|U3.5|u3.7	small nucleolar RNA, C/D box 3 pseudogene 3	snoRNA	0.002347	0.318501			136(CACAGGATTA,+,0.00),455(GAGAGGATTT,+,0.00)	98(CCTAATAAGC,-,0.00)
Merged-3-123794889-3	chr3	123794570	123795413	Intergenic	Intergenic	-18537	NM_001322991	8997	Hs.8004	NM_003947	ENSG00000160145	KALRN	ARHGEF24|CHD5|CHDS5|DUET|DUO|HAPIP|TRAD	kalirin RhoGEF kinase	protein-coding	0.01898	0.517773
Merged-9-75108781-4	chr9	75108033	75109427	Intergenic	Intergenic	-27987	NM_138691	117531	Hs.670211	NM_138691	ENSG00000165091	TMC1	DFNA36|DFNB11|DFNB7	transmembrane channel like 1	protein-coding	0.004711	0.410317	1069(TTTTGACCTTCA,+,0.00)		1098(TAATCCCCTT,-,0.00),1183(AAGCAGATTA,+,0.00)
Merged-8-9348074-3	chr8	9347889	9348242	Intergenic	MIRc|SINE|MIR	-65380	NM_003747	8658	Hs.370267	NM_003747	ENSG00000173273	TNKS	ARTD5|PARP-5a|PARP5A|PARPL|TIN1|TINF1|TNKS1|pART5	tankyrase	protein-coding	0	0.420455
Merged-14-77396503-3	chr14	77396261	77396753	Intergenic	L3|LINE|CR1	-29474	NR_133913	105370578	Hs.574184	NR_133913	ENSG00000258602	LINC01629	linc-KIAA1737-2	long intergenic non-protein coding RNA 1629	ncRNA	0.2	0.666667
Merged-19-45439279-3	chr19	45438872	45439708	Intergenic	Intergenic	-6205	NR_037932	100533990	Hs.731599	NR_037932		APOC4-APOC2	-	APOC4-APOC2 readthrough (NMD candidate)	ncRNA	0.011029	0.543956	354(GAATGACCTTCA,+,0.00),435(TGCTGACCTTGG,+,0.00)		126(CAGAAGATTA,+,0.00)
Merged-11-73266018-3	chr11	73265765	73266237	intron (NM_015159, intron 1 of 7)	intron (NM_015159, intron 1 of 7)	43233	NM_015159	23201	Hs.475334	NM_015159	ENSG00000054965	FAM168A	KIAA0280|TCRP1	family with sequence similarity 168 member A	protein-coding	0.003436	0.428082			60(AAATCCCATC,-,0.00)
Merged-9-131986016-3	chr9	131985531	131986364	Intergenic	Intergenic	-45407	NM_203434	389792	Hs.529857	NM_203434	ENSG00000188483	IER5L	bA247A12.2	immediate early response 5 like	protein-coding	0.026769	0.596958		565(AAACAGATGGCC,+,0.00)
Merged-4-106062314-3	chr4	106062132	106062475	Intergenic	Intergenic	-4729	NM_017628	54790	Hs.367639	NM_017628	ENSG00000168769	TET2	KIAA1546|MDS	tet methylcytosine dioxygenase 2	protein-coding	0.015385	0.404908	175(TCAAGGGCAGGT,-,0.00)			308(GCTTATTACA,+,0.00)
Merged-1-243501047-4	chr1	243500264	243501654	intron (NM_001350248, intron 11 of 18)	MIRb|SINE|MIR	-8519	NR_039824	100616343		NR_039824	ENSG00000265201	MIR4677	mir-4677	microRNA 4677	ncRNA	0.003049	0.404834
Merged-11-110563199-3	chr11	110562812	110563715	intron (NM_001258416, intron 1 of 15)	intron (NM_001258416, intron 1 of 15)	19510	NM_001258415	57569	Hs.6136	NM_020809	ENSG00000137727	ARHGAP20	RARHOGAP	Rho GTPase activating protein 20	protein-coding	0.00159	0.39557	409(CTTTGACCTTGA,+,0.00),768(GGTTGACCTTGG,+,0.00)	441(TTACATCTGCTT,-,0.00)	63(TAATCCTCAG,-,0.00)
Merged-19-10124874-3	chr19	10124423	10125407	intron (NM_015725, intron 1 of 5)	intron (NM_015725, intron 1 of 5)	990	NM_015725	50700	Hs.675522	NM_015725	ENSG00000080511	RDH8	PRRDH|SDR28C2	retinol dehydrogenase 8	protein-coding	0.011416	0.52164	330(TCCTGACCTTGG,+,0.00)	637(GGGCAGATGGGT,+,0.00)	314(TAAGCTTCTT,-,0.00)
Merged-8-124086956-3	chr8	124086650	124087247	intron (NM_001145088, intron 1 of 19)	intron (NM_001145088, intron 1 of 19)	2028	NM_145647	93594	Hs.492716	NM_145647	ENSG00000156787	TBC1D31	Gm85|WDR67	TBC1 domain family member 31	protein-coding	0.012685	0.365546
Merged-7-133455336-3	chr7	133455021	133455562	intron (NM_021807, intron 10 of 17)	intron (NM_021807, intron 10 of 17)	54350	NR_120513	101928861	Hs.675747	NR_120513		LOC101928861	-	uncharacterized LOC101928861	ncRNA	0.006944	0.352941			263(TAATCAGATT,-,0.00)	199(CTTAACTAGC,-,0.00)
Merged-8-139261433-3	chr8	139261173	139261704	intron (NM_015912, intron 6 of 19)	intron (NM_015912, intron 6 of 19)	-165650	NM_001354876	401478	Hs.654931	NM_001354876		LOC401478	-	uncharacterized LOC401478	protein-coding	0.008421	0.464286	366(CCAAGGTCAGGT,-,0.00)		174(TAATCCCAGG,-,0.00)	172(GCTAATCCCA,+,0.00)
Merged-6-91635222-3	chr6	91635021	91635412	Intergenic	Intergenic	-338196	NM_145331	6885	Hs.594838	NM_003188	ENSG00000135341	MAP3K7	CSCF|FMD2|MEKK7|TAK1|TGF1a	mitogen-activated protein kinase kinase kinase 7	protein-coding	0.005115	0.369898	201(CTTTGACCTTCA,+,0.00)		221(TAATCTCATT,-,0.00)	40(GCTAATCAAA,+,0.00)
Merged-1-150480414-3	chr1	150480133	150480667	promoter-TSS (NM_001202858)	promoter-TSS (NM_001202858)	-87	NM_004425	1893	Hs.81071	NM_004425	ENSG00000143369	ECM1	URBWD	extracellular matrix protein 1	protein-coding	0.007491	0.519626	263(TGAAGGTCATAA,-,0.00)
Merged-3-14659083-3	chr3	14658645	14659414	Intergenic	MIRb|SINE|MIR	-34224	NR_135523	51244	Hs.517820	NM_016474	ENSG00000154781	CCDC174	C3orf19|HSPC212|IHPM|IHPMR	coiled-coil domain containing 174	protein-coding	0.012422	0.521472
Merged-8-124169250-3	chr8	124168833	124169665	Intergenic	CpG	-22038	NM_207006	84985	Hs.379821	NM_032899	ENSG00000147689	FAM83A	BJ-TSA-9	family with sequence similarity 83 member A	protein-coding	0.06184	0.588589
Merged-10-83456939-3	chr10	83456669	83457310	Intergenic	L1PA8A|LINE|L1	-178081	NM_001165972	10718	Hs.125119	NM_001010848	ENSG00000185737	NRG3	HRG3|pro-NRG3	neuregulin 3	protein-coding	NA	NA
Merged-15-61199649-3	chr15	61199397	61199895	intron (NM_134261, intron 1 of 10)	MIR3|SINE|MIR	225878	NR_120319	100996876	Hs.511626	NR_120318		RORA-AS2	-	RORA antisense RNA 2	ncRNA	0.003356	0.45		140(TTCCATCTGTCA,-,0.00)
Merged-1-59165291-3	chr1	59164809	59165949	intron (NM_001085487, intron 1 of 19)	intron (NM_001085487, intron 1 of 19)	368	NM_001085487	114803	Hs.744921	NM_001085487	ENSG00000162601	MYSM1	2A-DUB|2ADUB	Myb like, SWIRM and MPN domains 1	protein-coding	0.053616	0.581366
Merged-20-8687433-3	chr20	8687160	8687730	intron (NM_182734, intron 11 of 32)	MIRb|SINE|MIR	-362256	NM_001172646	5332	Hs.472101	NM_000933	ENSG00000101333	PLCB4	ARCND2|PI-PLC	phospholipase C beta 4	protein-coding	0	0.353383
Merged-8-62715721-3	chr8	62715573	62715881	Intergenic	THE1B|LTR|ERVL-MaLR	-86671	NR_149085	111082988	Hs.521600	NR_149085	ENSG00000254120	LINC02155	-	long intergenic non-protein coding RNA 2155	ncRNA	0	0.3375				23(TGTAAATAGC,-,0.00)
Merged-19-39144011-3	chr19	39143665	39144304	intron (NM_004924, intron 1 of 20)	intron (NM_004924, intron 1 of 20)	5728	NM_004924	81	Hs.270291	NM_004924	ENSG00000130402	ACTN4	ACTININ-4|FSGS|FSGS1	actinin alpha 4	protein-coding	0.012478	0.414591				457(TATAATTAGT,-,0.00)
Merged-1-66809797-3	chr1	66809589	66810034	intron (NM_001037339, intron 1 of 9)	intron (NM_001037339, intron 1 of 9)	-10250	NM_001297442	5142	Hs.198072	NM_002600	ENSG00000184588	PDE4B	DPDE4|PDEIVB	phosphodiesterase 4B	protein-coding	0	0.412556	428(GAGTGTCCTTGA,+,0.00)		126(ACAAGGATTA,+,0.00)
Merged-7-80488072-3	chr7	80487924	80488244	intron (NM_001350120, intron 2 of 17)	intron (NM_001350120, intron 2 of 17)	60583	NM_006379	10512	Hs.269109	NM_006379	ENSG00000075223	SEMA3C	SEMAE|SemE	semaphorin 3C	protein-coding	0.003125	0.34891	161(TTGTGACCTTGG,+,0.00)
Merged-4-100823843-3	chr4	100823618	100824072	intron (NM_001031723, intron 7 of 7)	MIR|SINE|MIR	-8142	NR_024170	8649	Hs.433332	NM_021970	ENSG00000109270	LAMTOR3	MAP2K1IP1|MAPBP|MAPKSP1|MP1|PRO0633|Ragulator3	late endosomal/lysosomal adaptor, MAPK and MTOR activator 3	protein-coding	0.007407	0.42029
Merged-18-47531369-3	chr18	47531232	47531501	intron (NM_001080467, intron 4 of 39)	intron (NM_001080467, intron 4 of 39)	121567	NR_036204	100422865		NR_036204	ENSG00000283343	MIR4320	-	microRNA 4320	ncRNA	0.00578	0.405714
Merged-8-17484519-3	chr8	17484185	17484841	intron (NM_006207, intron 4 of 6)	intron (NM_006207, intron 4 of 6)	49497	NM_001330470	57509	Hs.7946	NM_020749	ENSG00000129422	MTUS1	ATBP|ATIP|ATIP3|ICIS|MP44|MTSG1	microtubule associated scaffold protein 1	protein-coding	0.010671	0.465753		501(CAGCAGATGGTT,+,0.00)
Merged-7-79084592-3	chr7	79084366	79084800	intron (NR_038344, intron 2 of 4)	MIRb|SINE|MIR	1307	NR_038344	100505881	Hs.31474	NR_038343	ENSG00000234456	MAGI2-AS3	-	MAGI2 antisense RNA 3	ncRNA	0.011765	0.412791
Merged-8-131322804-3	chr8	131322517	131323393	intron (NM_001247996, intron 4 of 30)	intron (NM_001247996, intron 4 of 30)	-14176	NR_002765	29065	Hs.639318	NR_002765		ASAP1-IT1	ASAP1-IT|ASAP1IT|ASAP1IT1|DDEF1IT1|HSPC054|NCRNA00050	ASAP1 intronic transcript 1	ncRNA	0.003425	0.378563
Merged-5-155786522-3	chr5	155786375	155786666	intron (NM_000337, intron 3 of 8)	MIR|SINE|MIR	32753	NM_001128209	6444	Hs.387207	NM_000337	ENSG00000170624	SGCD	35DAG|CMD1L|DAGD|SG-delta|SGCDP|SGD	sarcoglycan delta	protein-coding	0	0.477273
Merged-9-97853393-3	chr9	97852867	97854081	Intergenic	Intergenic	-5098	NR_036109	100422842		NR_036109	ENSG00000207617	MIR3074	mir-3074	microRNA 3074	ncRNA	0.021417	0.586831	313(AGGTGACCTTGC,+,0.00),856(TGGTGCCCTTGG,+,0.00),1020(CAGTGACCTTGG,+,0.00)
Merged-8-137471198-3	chr8	137471019	137471369	Intergenic	MLT1B|LTR|ERVL-MaLR	-71847	NR_147196	107986980	Hs.549694	NR_147196	ENSG00000254101	LINC02055	-	long intergenic non-protein coding RNA 2055	ncRNA	NA	NA
Merged-3-127661684-3	chr3	127661479	127661935	intron (NM_207335, intron 3 of 4)	MSTB2|LTR|ERVL-MaLR	19805	NM_207335	166348	Hs.132087	NM_207335	ENSG00000187715	KBTBD12	KLHDC6	kelch repeat and BTB domain containing 12	protein-coding	NA	NA
Merged-3-47613218-3	chr3	47613049	47613372	intron (NM_006574, intron 3 of 4)	intron (NM_006574, intron 3 of 4)	7149	NM_001206943	10675	Hs.45127	NM_006574	ENSG00000114646	CSPG5	NGC	chondroitin sulfate proteoglycan 5	protein-coding	0.012384	0.524691		106(CAACAGATGGTG,+,0.00)	190(AGGGGGATTA,+,0.00)
Merged-13-45793552-3	chr13	45793340	45793810	intron (NM_004128, intron 5 of 7)	intron (NM_004128, intron 5 of 7)	-18400	NM_198404	386618	Hs.23406	NM_198404	ENSG00000180332	KCTD4	bA321C24.3	potassium channel tetramerization domain containing 4	protein-coding	0.010582	0.340369	203(GAATGACCTTCA,+,0.00)	168(GAGCAGCTGGTA,+,0.00)
Merged-10-133865824-3	chr10	133865492	133866140	Intergenic	L1MEg|LINE|L1	-13655	NM_001323090	282973	Hs.106254	NM_194303	ENSG00000188385	JAKMIP3	C10orf14|C10orf39|Jamip3|NECC2|bA140A10.5	Janus kinase and microtubule interacting protein 3	protein-coding	0	0.6
Merged-17-67464446-3	chr17	67464142	67464789	intron (NM_002758, intron 1 of 11)	L2c|LINE|L2	17208	NR_145982	105371880		NR_145982		LOC105371880	-	uncharacterized LOC105371880	ncRNA	0.007246	0.457143
Merged-1-169076346-4	chr1	169074010	169078880	intron (NM_001677, intron 1 of 5)	intron (NM_001677, intron 1 of 5)	498	NM_001677	481	Hs.291196	NM_001677	ENSG00000143153	ATP1B1	ATP1B	ATPase Na+/K+ transporting subunit beta 1	protein-coding	0.044754	0.552088	177(GGATGCCCTTGA,+,0.00),352(GGTTGACCTTGG,+,0.00),3397(TCAAGGTGAAGC,-,0.00),4223(GGATGCCCTTGG,+,0.00),4245(GGATGCCCTTGG,+,0.00)		159(TAAGCTGTTC,-,0.00),294(AGAAGGATTA,+,0.00),320(TAATCAGTTC,-,0.00),4079(AAATCCCCTT,-,0.00)	2412(GGTAATTTGC,-,0.00),3822(GCTCATTCCA,+,0.00)
Merged-17-27398078-3	chr17	27397652	27398515	Intergenic	Intergenic	4544	NM_004740	9220	Hs.462590	NM_004740	ENSG00000221995	TIAF1	MAJN|SPR210	TGFB1-induced anti-apoptotic factor 1	protein-coding	0.015064	0.527778			335(GGAGAGATTA,+,0.00)
Merged-9-122351451-3	chr9	122350937	122351822	Intergenic	Intergenic	-219640	NM_014618	1620	Hs.532316	NM_014618	ENSG00000078725	BRINP1	DBC1|DBCCR1|FAM5A	BMP/retinoic acid inducible neural specific 1	protein-coding	0.016304	0.49458	707(CTGTAACCTTGA,+,0.00)		421(TAATCTTCTT,-,0.00)
Merged-19-56660695-3	chr19	56660143	56661311	intron (NM_001253792, intron 3 of 4)	intron (NM_001253792, intron 3 of 4)	8192	NM_018337	55311	Hs.24545	NM_018337	ENSG00000167685	ZNF444	EZF-2|EZF2|ZSCAN17	zinc finger protein 444	protein-coding	0.01626	0.584	556(CTCTGACCTTGA,+,0.00)
Merged-11-45016229-3	chr11	45015924	45016701	Intergenic	MIRc|SINE|MIR	20859	NR_026681	221122	Hs.551656	NR_026681	ENSG00000254654	LOC221122	-	uncharacterized LOC221122	ncRNA	0.017268	0.565625	161(GGGTGACCTTGG,+,0.00)
Merged-8-11291663-3	chr8	11291162	11292234	intron (NR_026814, intron 4 of 6)	intron (NR_026814, intron 4 of 6)	32578	NM_053279	83648	Hs.124299	NM_053279	ENSG00000154319	FAM167A	C8orf13|D8S265	family with sequence similarity 167 member A	protein-coding	0.01763	0.53816			230(TAATCTCTTT,-,0.00)
Merged-15-68373374-3	chr15	68373170	68373633	intron (NM_001320687, intron 2 of 14)	intron (NM_001320687, intron 2 of 14)	26487	NM_001320687	8554	Hs.162458	NM_016166	ENSG00000033800	PIAS1	DDXBP1|GBP|GU/RH-II|ZMIZ3	protein inhibitor of activated STAT 1	protein-coding	0.008798	0.356725			51(TAATCCTGTA,-,0.00)	167(GCTAATGAGA,+,0.00)
Merged-12-24051447-3	chr12	24051191	24051710	intron (NM_152989, intron 4 of 17)	intron (NM_152989, intron 4 of 17)	51187	NM_006940	6660	Hs.434948	NM_006940	ENSG00000134532	SOX5	L-SOX5|L-SOX5B|L-SOX5F|LAMSHF	SRY-box 5	protein-coding	0.008955	0.321429	212(CTATGACCTTCA,+,0.00)
Merged-3-144497180-3	chr3	144496788	144497641	Intergenic	Intergenic	805047	NM_001134470	205428	Hs.288954	NM_173552	ENSG00000181744	C3orf58	DIA1|GoPro49|HASF	chromosome 3 open reading frame 58	protein-coding	0.005862	0.387588			20(CAGGAGATTA,+,0.00),215(TAATCTGATT,-,0.00),216(AATCTGATTA,+,0.00)
Merged-12-111601713-3	chr12	111601522	111601898	intron (NM_015267, intron 1 of 21)	intron (NM_015267, intron 1 of 21)	129882	NM_015267	23316	Hs.124953	NM_015267	ENSG00000111249	CUX2	CDP2|CUTL2	cut like homeobox 2	protein-coding	0.0125	0.552795
Merged-18-20674244-3	chr18	20673554	20674920	Intergenic	Intergenic	-40291	NR_023359	91768	Hs.11108	NM_138375	ENSG00000134508	CABLES1	CABL1|CABLES|HsT2563|IK3-1	Cdk5 and Abl enzyme substrate 1	protein-coding	0.014381	0.462983	854(TCAAGGTCACGG,-,0.00)		1094(TAATCCTTTA,-,0.00)	600(GCTAATTGAA,+,0.00)
Merged-6-92627801-3	chr6	92627494	92628072	Intergenic	Intergenic	-227637	NR_104154	101929083	Hs.586238	NR_104154		CASC6	-	cancer susceptibility 6 (non-protein coding)	ncRNA	0.008651	0.397237			89(ACAAGGATTA,+,0.00)
Merged-11-46410130-3	chr11	46409520	46410631	Intergenic	Intergenic	-1917	NM_000741	1132	Hs.248100	NM_000741	ENSG00000180720	CHRM4	HM4|M4R	cholinergic receptor muscarinic 4	protein-coding	0.021521	0.592857
Merged-2-50744861-3	chr2	50744679	50745046	intron (NM_001330084, intron 8 of 18)	intron (NM_001330084, intron 8 of 18)	-169968	NM_138735	9378	Hs.637685	NM_004801	ENSG00000179915	NRXN1	Hs.22998|PTHSL2|SCZD17	neurexin 1	protein-coding	0.00545	0.361413	273(ATGTGACCTTGG,+,0.00)
Merged-4-82177384-3	chr4	82177176	82177656	Intergenic	Intergenic	-41145	NM_006259	5593	Hs.232044	NM_006259	ENSG00000138669	PRKG2	PKG2|PRKGR2|cGK2|cGKII	protein kinase cGMP-dependent 2	protein-coding	0.01084	0.518817	169(TTTTGACCTTGT,+,0.00)
Merged-3-9228393-3	chr3	9228145	9228699	intron (NM_001033117, intron 1 of 21)	intron (NM_001033117, intron 1 of 21)	-5755	NR_121664	101927416	Hs.475364	NR_121663	ENSG00000228723	SRGAP3-AS2	-	SRGAP3 antisense RNA 2	ncRNA	0.01676	0.438889			338(TAAGCTGCTC,-,0.00)	419(GTTAATTAGC,-,0.00)
Merged-1-193012648-3	chr1	193012436	193012942	intron (NR_146930, intron 3 of 12)	MER77B|LTR|ERVL	13856	NR_135615	107397392		NR_135615	ENSG00000238754	SCARNA18B	-	small Cajal body-specific RNA 18B	ncRNA	0	0.416667
Merged-12-15349459-3	chr12	15349260	15349652	intron (NM_032918, intron 2 of 4)	intron (NM_032918, intron 2 of 4)	24955	NM_001190726	85004	Hs.199487	NM_032918	ENSG00000134533	RERG	-	RAS like estrogen regulated growth inhibitor	protein-coding	0.010204	0.407125	197(TGAAGGTCAATC,-,0.00)			34(GATAATTAAC,+,0.00),51(GCTTATTACA,+,0.00)
Merged-3-61102074-3	chr3	61101941	61102246	intron (NR_148921, intron 2 of 4)	intron (NR_148921, intron 2 of 4)	135042	NM_001320899	2272	Hs.655995	NM_002012	ENSG00000189283	FHIT	AP3Aase|FRA3B	fragile histidine triad	protein-coding	0.006024	0.323353
Merged-6-13575185-3	chr6	13574218	13575795	intron (NM_012241, intron 1 of 9)	CpG	147	NM_012241	23408	Hs.567431	NM_012241	ENSG00000124523	SIRT5	SIR2L5	sirtuin 5	protein-coding	0.07196	0.631188	1365(AGACGACCTTGA,+,0.00)		21(AAATCCTCTC,-,0.00),830(TAATCCCACC,-,0.00)
Merged-17-38268153-4	chr17	38267361	38268821	Intergenic	Intergenic	-10699	NM_001012241	339287	Hs.532786	NM_001012241	ENSG00000188895	MSL1	MSL-1|hMSL1	male specific lethal 1 homolog	protein-coding	0.010236	0.527887	1271(CTATGACCTTGG,+,0.00)
Merged-12-52022047-3	chr12	52021792	52022390	intron (NM_014191, intron 1 of 26)	intron (NM_014191, intron 1 of 26)	37071	NM_001330260	6334	Hs.436550	NM_014191	ENSG00000196876	SCN8A	BFIS5|CERIII|CIAT|EIEE13|MED|NaCh6|Nav1.6|PN4	sodium voltage-gated channel alpha subunit 8	protein-coding	0.001672	0.415693	206(TAAAGGTCAAAT,-,0.00),221(TAAAGGTCAAAT,-,0.00)		145(TGGAGGATTA,+,0.00)	470(AAGAATTAGC,-,0.00)
Merged-3-96964141-3	chr3	96963958	96964354	intron (NM_001080448, intron 5 of 17)	MLT1B|LTR|ERVL-MaLR	-194281	NM_001278300	285220	Hs.272208	NM_173655	ENSG00000080224	EPHA6	EHK-2|EHK2|EK12|EPA6|HEK12|PRO57066	EPH receptor A6	protein-coding	0	0.25
Merged-1-23481915-3	chr1	23481759	23482071	intron (NM_033631, intron 1 of 4)	MIRb|SINE|MIR	13436	NM_001142546	7798	Hs.257900	NM_033631	ENSG00000169641	LUZP1	LUZP	leucine zipper protein 1	protein-coding	0	0.313433
Merged-8-59860551-3	chr8	59860178	59860907	intron (NM_014729, intron 2 of 8)	intron (NM_014729, intron 2 of 8)	171225	NM_014729	9760	Hs.491805	NM_014729	ENSG00000198846	TOX	TOX1	thymocyte selection associated high mobility group box	protein-coding	0.005747	0.459885	299(GCAAGGTCAGGC,-,0.00),331(TCAAGGGCAAGA,-,0.00)		576(TCAGGGATTA,+,0.00)
Merged-10-70383311-3	chr10	70383069	70383563	intron (NM_030625, intron 3 of 11)	L3|LINE|CR1	63199	NM_030625	80312	Hs.258855	NM_030625	ENSG00000138336	TET1	CXXC6|LCX|bA119F7.1	tet methylcytosine dioxygenase 1	protein-coding	0.009615	0.417197		275(ACACAGATGGCC,+,0.00)	257(CAACGGCTTA,+,0.00)	350(CATAATTAGT,-,0.00)
Merged-7-92842433-3	chr7	92842014	92842782	intron (NM_001039372, intron 3 of 9)	intron (NM_001039372, intron 3 of 9)	6510	NM_001288810	253012	Hs.443169	NM_198151	ENSG00000188175	HEPACAM2	MIKI	HEPACAM family member 2	protein-coding	0.002604	0.375813		398(GAGCAGATGGTA,+,0.00)		193(GATAATTCCA,+,0.00)
Merged-21-47145242-3	chr21	47144927	47145519	intron (NM_001348238, intron 2 of 16)	intron (NM_001348238, intron 2 of 16)	-22705	NM_001348243	54039	Hs.474049	NM_020528	ENSG00000183570	PCBP3	ALPHA-CP3|PCBP3-OT1|PCBP3OT	poly(rC) binding protein 3	protein-coding	0.013514	0.504216		265(GAGCAGATGGTT,+,0.00)	529(TAAGCCTCTG,-,0.00)
Merged-10-50837747-3	chr10	50837400	50838141	intron (NM_001142934, intron 8 of 15)	intron (NM_001142934, intron 8 of 15)	15687	NM_001142934	1103	Hs.302002	NM_020549	ENSG00000070748	CHAT	CHOACTASE|CMS1A|CMS1A2|CMS6	choline O-acetyltransferase	protein-coding	0.020243	0.519192			394(TAATCCGATT,-,0.00)	209(CTTTATTAGC,-,0.00)
Merged-7-3919705-3	chr7	3919444	3919984	intron (NM_152744, intron 5 of 44)	intron (NM_152744, intron 5 of 44)	-249603	NM_001079653	221935	Hs.653013	NM_152744	ENSG00000146555	SDK1	-	sidekick cell adhesion molecule 1	protein-coding	0.02037	0.430684	264(CCAAGGTCAATC,-,0.00)	456(GAACAGCTGGTT,+,0.00)	136(TAATCACTTG,-,0.00),182(TAATCTTCTC,-,0.00)
Merged-1-10158650-3	chr1	10158408	10158888	intron (NM_001105562, intron 3 of 27)	MLT1I|LTR|ERVL-MaLR	65607	NM_006048	10277	Hs.593974	NM_006048	ENSG00000130939	UBE4B	E4|HDNB1|UBOX3|UFD2|UFD2A	ubiquitination factor E4B	protein-coding	0	0.5
Merged-5-34594886-3	chr5	34594112	34595422	Intergenic	MLT2B2|LTR|ERVL	-61666	NM_015577	26064	Hs.431400	NM_015577	ENSG00000039560	RAI14	NORPEG|RAI13	retinoic acid induced 14	protein-coding	0.007776	0.417702	901(ATTTGACCTTGA,+,0.00)	813(GTCCATCTGTGC,-,0.00)		859(TCTAATGACA,+,0.00)
Merged-5-98465673-3	chr5	98465076	98466240	Intergenic	Intergenic	200820	NR_036530	100289230	Hs.552095	NR_036530		LOC100289230	-	uncharacterized LOC100289230	ncRNA	0.011811	0.422481
Merged-6-142215548-3	chr6	142215364	142215726	Intergenic	MIR|SINE|MIR	194391	NM_002511	4829	Hs.552106	NM_002511	ENSG00000135577	NMBR	BB1|BB1R|NMB-R	neuromedin B receptor	protein-coding	0.013986	0.351724
Merged-7-139569500-3	chr7	139569244	139569733	intron (NM_001061, intron 1 of 12)	MLT1C|LTR|ERVL-MaLR	40536	NM_001314028	6916	Hs.520757	NM_001061	ENSG00000059377	TBXAS1	BDPLT14|CYP5|CYP5A1|GHOSAL|THAS|TS|TXAS|TXS	thromboxane A synthase 1	protein-coding	0.008621	0.504274
Merged-7-80356327-3	chr7	80356097	80356557	Intergenic	Intergenic	80358	NM_001289908	948	Hs.120949	NM_000072	ENSG00000135218	CD36	BDPLT10|CHDS7|FAT|GP3B|GP4|GPIV|PASIV|SCARB3	CD36 molecule	protein-coding	0.006522	0.418655	202(TCAAGGTCACTG,-,0.00)	133(TGCCATCTGTCA,-,0.00)	349(GCTGAGATTA,+,0.00)
Merged-14-32292766-3	chr14	32292607	32292932	intron (NM_025152, intron 7 of 10)	intron (NM_025152, intron 7 of 10)	108994	NM_001201574	80224	Hs.288981	NM_025152	ENSG00000151413	NUBPL	C14orf127|IND1|huInd1	nucleotide binding protein like	protein-coding	0.004184	0.366667			159(AATAAGATTA,+,0.00)
Merged-19-31016511-3	chr19	31016083	31016857	intron (NM_001352260, intron 2 of 5)	L2a|LINE|L2	153170	NM_001352260	9745	Hs.378901	NM_014717	ENSG00000198597	ZNF536	-	zinc finger protein 536	protein-coding	0.009836	0.521173		164(CACCAGCTGCTC,-,0.00)
Merged-5-71241394-3	chr5	71241101	71241673	Intergenic	Intergenic	-161708	NM_005909	4131	Hs.335079	NM_005909	ENSG00000131711	MAP1B	FUTSCH|MAP5|PPP1R102	microtubule associated protein 1B	protein-coding	0.020231	0.491379	293(TCAAGGGCAACT,-,0.00)			229(GCCAATTAAG,+,0.00)
Merged-3-120593269-4	chr3	120592922	120593732	Intergenic	Intergenic	-33723	NR_145517	9515	Hs.477315	NM_014980	ENSG00000145087	STXBP5L	LLGL4	syntaxin binding protein 5 like	protein-coding	0.007874	0.390625			418(AGGAGGATTA,+,0.00)
Merged-10-55460593-3	chr10	55460171	55460990	Intergenic	L2c|LINE|L2	-785410	NR_134503	105378311	Hs.623892	NR_134503	ENSG00000234173	LOC105378311	-	uncharacterized LOC105378311	ncRNA	0.005068	0.353535
Merged-2-41369880-3	chr2	41369503	41370249	Intergenic	Intergenic	-630301	NM_001112802	6546	Hs.31961	NM_021097	ENSG00000183023	SLC8A1	NCX1	solute carrier family 8 member A1	protein-coding	0.005362	0.4083	262(TCAAGGACAATC,-,0.00),273(CCAAGGACAAAT,-,0.00)			107(TGTGATTAGA,-,0.00)
Merged-17-36860263-3	chr17	36859883	36860752	Intergenic	CpG	-1556	NM_005937	4302	Hs.91531	NM_005937	ENSG00000275023	MLLT6	AF17	MLLT6, PHD finger containing	protein-coding	0.056671	0.618375	248(TCAAGGACAAGT,-,0.00),607(GGGTGACCTTTA,+,0.00)
Merged-11-116387898-3	chr11	116387582	116388231	Intergenic	Intergenic	-122233	NR_135069	101929011	Hs.733911	NR_135069	ENSG00000237937	LOC101929011	-	uncharacterized LOC101929011	ncRNA	0.009524	0.481043		108(AGGCAGATGGGT,+,0.00)
Merged-11-116386701-3	chr11	116386304	116387106	Intergenic	Intergenic	-123434	NR_135069	101929011	Hs.733911	NR_135069	ENSG00000237937	LOC101929011	-	uncharacterized LOC101929011	ncRNA	0.011222	0.516812	413(TCAAGGTCAAAC,-,0.00)	279(GGCCAGCTGCCT,-,0.00)	73(AGAAAGATTA,+,0.00)
Merged-4-186029596-3	chr4	186029393	186029740	Intergenic	MER4D1|LTR|ERV1	-34851	NM_001151	291	Hs.246506	NM_001151	ENSG00000151729	SLC25A4	AAC1|ANT|ANT 1|ANT1|MTDPS12|MTDPS12A|PEO2|PEO3|PEOA2|T1	solute carrier family 25 member 4	protein-coding	0	0.318182
Merged-11-86236154-3	chr11	86235833	86236470	intron (NM_001014811, intron 3 of 13)	MIRb|SINE|MIR	147089	NR_147831	10873	Hs.199743	NM_006680	ENSG00000151376	ME3	NADP-ME	malic enzyme 3	protein-coding	0.005405	0.38172			36(GAAAGGATTA,+,0.00)
Merged-22-24199601-3	chr22	24199272	24200187	promoter-TSS (NM_001024939)	promoter-TSS (NM_001024939)	-311	NM_001024939	66035	Hs.661910	NM_030807	ENSG00000133460	SLC2A11	GLUT10|GLUT11	solute carrier family 2 member 11	protein-coding	0.089617	0.66048	299(AGATGACCTTGG,+,0.00)
Merged-8-106717189-3	chr8	106717003	106717379	intron (NM_012082, intron 5 of 7)	intron (NM_012082, intron 5 of 7)	355540	NR_125797	102723356	Hs.571413	NR_125796		ZFPM2-AS1	-	ZFPM2 antisense RNA 1	ncRNA	0.003247	0.393548
Merged-10-117930521-3	chr10	117930214	117930828	intron (NM_001145453, intron 4 of 9)	intron (NM_001145453, intron 4 of 9)	23780	NR_145811	109623470		NR_145811		SNORD158	-	small nucleolar RNA, C/D box 158	snoRNA	0.009772	0.385366			296(TAATCTTTCT,-,0.00),412(TAATCCTTTA,-,0.00),492(TAATCCTAGG,-,0.00)
Merged-2-168408709-3	chr2	168408584	168408851	Intergenic	MIR3|SINE|MIR	-266465	NM_020981	8708	Hs.735833	NM_020981	ENSG00000172318	B3GALT1	beta3Gal-T1	beta-1,3-galactosyltransferase 1	protein-coding	0	0.41791				226(GGTAAATAGC,-,0.00)
Merged-2-137327300-3	chr2	137326839	137327712	Intergenic	Intergenic	-195857	NM_001316349	80731	Hs.68533	NM_001080427	ENSG00000144229	THSD7B	-	thrombospondin type 1 domain containing 7B	protein-coding	0.004219	0.42216	441(TCAAGGTCAGGT,-,0.00)	374(AGCCATCTGGAC,-,0.00)		367(GCTGATTAGC,-,0.00),476(GCCAATTACA,+,0.00)
Merged-16-7014953-3	chr16	7014690	7015229	intron (NM_001142334, intron 1 of 13)	MIRb|SINE|MIR	191149	NM_001142334	54715	Hs.459842	NM_018723	ENSG00000078328	RBFOX1	2BP1|A2BP1|FOX-1|FOX1|HRNBP1	RNA binding fox-1 homolog 1	protein-coding	0.005571	0.462604	451(CCAAGGGCAACT,-,0.00)		100(GAAAAGCTTA,+,0.00),316(GAAATGATTA,+,0.00)
Merged-14-93599207-3	chr14	93598803	93599697	Intergenic	MER58B|DNA|hAT-Charlie	-16986	NM_001142593	3705	Hs.308122	NM_014216	ENSG00000100605	ITPK1	ITRPK1	inositol-tetrakisphosphate 1-kinase	protein-coding	0.012987	0.426752
Merged-18-25035726-3	chr18	25035548	25035917	Intergenic	Intergenic	-113112	NR_134589	105372038	Hs.722107	NR_134589	ENSG00000264151	LOC105372038	-	uncharacterized LOC105372038	ncRNA	0.008032	0.366534
Merged-10-72191622-3	chr10	72191458	72191813	TTS (NM_018055)	TTS (NM_018055)	9830	NM_018055	4838	Hs.370414	NM_018055	ENSG00000156574	NODAL	HTX5	nodal growth differentiation factor	protein-coding	0.004098	0.461224
Merged-9-121274683-3	chr9	121274353	121275093	Intergenic	Intergenic	-167226	NR_151725	111216287		NR_151725		LINC02578	-	long intergenic non-protein coding RNA 2578	ncRNA	0.001631	0.404878	258(CAATGACCTTCA,+,0.00)			548(GCTCATTCCA,+,0.00)
Merged-1-228349602-3	chr1	228349138	228350322	Intergenic	Intergenic	2819	NR_103539	574432	Hs.568467	NR_103539	ENSG00000203684	IBA57-DT	C1orf148|IBA57-AS1	IBA57 divergent transcript	ncRNA	0.022059	0.596577		622(CGCCATCTGCTA,-,0.00),1121(GGCCAGCTGCTC,-,0.00)
Merged-7-107658443-3	chr7	107658136	107658767	Intergenic	Intergenic	-14647	NM_002291	3912	Hs.650585	NM_002291	ENSG00000091136	LAMB1	CLM|LIS5	laminin subunit beta 1	protein-coding	0.005168	0.455013
Merged-17-35314512-3	chr17	35314141	35314804	intron (NM_012138, intron 4 of 11)	MIRb|SINE|MIR	8297	NM_012138	26574	Hs.195740	NM_012138	ENSG00000275700	AATF	BFR2|CHE-1|CHE1|DED	apoptosis antagonizing transcription factor	protein-coding	0.004695	0.342593
Merged-2-24714590-4	chr2	24713632	24715189	Intergenic	CpG	-92936	NM_147223	8648	Hs.596314	NM_003743	ENSG00000084676	NCOA1	F-SRC-1|KAT13A|RIP160|SRC1|bHLHe42|bHLHe74	nuclear receptor coactivator 1	protein-coding	0.114004	0.71123	1264(CCGTGACCTTGG,+,0.00)	924(GAGCAGCTGGCG,+,0.00)
Merged-1-6359309-3	chr1	6358874	6359883	intron (NM_007274, intron 6 of 8)	intron (NM_007274, intron 6 of 8)	-38343	NM_207370	387509	Hs.531581	NM_207370	ENSG00000158292	GPR153	PGR1	G protein-coupled receptor 153	protein-coding	0.016731	0.554417		473(GGACATCTGTTG,-,0.00)	901(AAGGGGCTTA,+,0.00)
Merged-13-51172651-3	chr13	51172276	51172980	Intergenic	Intergenic	-71043	NR_125753	103689915	Hs.722230	NR_125753	ENSG00000229323	DLEU1-AS1	LINC01308	DLEU1 antisense RNA 1	ncRNA	0.006652	0.454746
Merged-6-107349713-3	chr6	107349194	107350170	5' UTR (NM_001142468, exon 1 of 4)	5' UTR (NM_001142468, exon 1 of 4)	306	NM_001142468	51250	Hs.486084	NM_016487	ENSG00000130349	C6orf203	HSPC230|PRED31	chromosome 6 open reading frame 203	protein-coding	0.077939	0.623684	541(CTTTGACCTTGG,+,0.00)
Merged-3-13135860-3	chr3	13135700	13136034	Intergenic	Intergenic	-21250	NM_001134382	9922	Hs.475506	NM_014869	ENSG00000144711	IQSEC1	ARF-GEP100|ARFGEP100|BRAG2|GEP100	IQ motif and Sec7 domain 1	protein-coding	0.008982	0.516418	151(GGCTGACCTTGA,+,0.00)	118(TTCCAGATGGAA,+,0.00)
Merged-9-85613354-4	chr9	85613013	85613651	exon (NM_152573, exon 13 of 17)	exon (NM_152573, exon 13 of 17)	64711	NM_152573	158158	Hs.129136	NM_152573	ENSG00000165105	RASEF	RAB45	RAS and EF-hand domain containing	protein-coding	0.00995	0.413223	472(ACATGACCTTTA,+,0.00),488(GAGTGACCTTCA,+,0.00)	539(CACCATCTGCAG,-,0.00)	37(AAGAAGCTTA,+,0.00)
Merged-10-127387204-3	chr10	127386927	127387439	intron (NR_033848, intron 2 of 4)	intron (NR_033848, intron 2 of 4)	15371	NR_033848	283038	Hs.144911	NR_033848	ENSG00000228021	LOC283038	-	uncharacterized LOC283038	ncRNA	0.017578	0.516569	239(ACAAGGTCATCC,-,0.00)		226(TAATCAGCTC,-,0.00),319(TAATCTGCCC,-,0.00)	224(TGTAATCAGC,-,0.00)
Merged-11-10947346-3	chr11	10947061	10947644	Intergenic	Intergenic	67588	NR_034137	729013	Hs.726427	NR_034137	ENSG00000247271	ZBED5-AS1	-	ZBED5 antisense RNA 1	ncRNA	0.014706	0.543796
Merged-7-132296689-3	chr7	132296241	132297099	intron (NM_181775, intron 2 of 4)	MLT1J|LTR|ERVL-MaLR	-35347	NM_020911	91584	Hs.511454	NM_020911	ENSG00000221866	PLXNA4	FAYV2820|PLEXA4|PLXNA4A|PLXNA4B|PRO34003	plexin A4	protein-coding	0.009494	0.490566	300(CTGTGACCTTGA,+,0.00)
Merged-20-48078297-3	chr20	48077625	48078904	intron (NM_004975, intron 1 of 1)	intron (NM_004975, intron 1 of 1)	20917	NM_004975	3745	Hs.84244	NM_004975	ENSG00000158445	KCNB1	DRK1|Kv2.1	potassium voltage-gated channel subfamily B member 1	protein-coding	0.011894	0.488139	566(TTCTGACCTTGA,+,0.00),753(TTGTGACCTTGA,+,0.00)		834(TAATCTCTAC,-,0.00),928(TAAGCTTTTC,-,0.00)	1265(GCTAATCAAT,+,0.00)
Merged-1-29508888-3	chr1	29508467	29509456	promoter-TSS (NM_005626)	promoter-TSS (NM_005626)	-324	NM_005626	6429	Hs.469970	NM_005626	ENSG00000116350	SRSF4	SFRS4|SRP75	serine and arginine rich splicing factor 4	protein-coding	0.104294	0.64939
Merged-7-142033416-3	chr7	142033145	142033609	Intergenic	Intergenic	-61309	NR_036483	207147	Hs.604069	NR_036483	ENSG00000186163	TRY2P	-	trypsinogen-like pseudogene	pseudo	0.012931	0.464516		289(GCACAGATGGAA,+,0.00)
Merged-10-71045577-3	chr10	71045298	71045810	intron (NM_033498, intron 2 of 20)	intron (NM_033498, intron 2 of 20)	7302	NM_001358263	3098	Hs.370365	NM_000188	ENSG00000156515	HK1	HK|HK1-ta|HK1-tb|HK1-tc|HKD|HKI|HMSNR|HXK1|RP79|hexokinase	hexokinase 1	protein-coding	0.011719	0.463938	313(GAATGACCTTCA,+,0.00)		426(TAATCTTCTC,-,0.00)
Merged-14-32970952-3	chr14	32970675	32971205	intron (NM_004274, intron 2 of 13)	intron (NM_004274, intron 2 of 13)	172461	NM_004274	9472	Hs.509083	NM_004274	ENSG00000151320	AKAP6	ADAP100|ADAP6|AKAP100|PRKA6|mAKAP	A-kinase anchoring protein 6	protein-coding	0.009646	0.370607
Merged-12-28721721-3	chr12	28721322	28722033	Intergenic	MIRc|SINE|MIR	-378006	NR_148936	729291	Hs.129278	NR_148936		LOC729291	-	uncharacterized LOC729291	ncRNA	0.019231	0.461832	494(GATTAACCTTGA,+,0.00)	534(ATGCAGATGGAG,+,0.00)
Merged-5-137911241-3	chr5	137910727	137911731	promoter-TSS (NM_004134)	promoter-TSS (NM_004134)	89	NM_004134	3313	Hs.184233	NM_004134	ENSG00000113013	HSPA9	CRP40|CSA|EVPLS|GRP-75|GRP75|HEL-S-124m|HSPA9B|MOT|MOT2|MTHSP75|PBP74|SAAN|SIDBA4	heat shock protein family A (Hsp70) member 9	protein-coding	0.083665	0.631841	647(TCAAGGTCACAC,-,0.00)
Merged-4-78904580-3	chr4	78904354	78904812	Intergenic	SVA_D|Other|Other	-74141	NM_001166133	80144	Hs.369448	NM_020875	ENSG00000138759	FRAS1	FRASRS1	Fraser extracellular matrix complex subunit 1	protein-coding	NA	NA
Merged-20-56484293-3	chr20	56483963	56484764	Intergenic	Intergenic	13913	NR_039757									0.018727	0.477556	215(TCAAGGTCAGAT,-,0.00)	632(TCCCATCTGGAA,-,0.00)	163(TAATCTTCTC,-,0.00)
Merged-17-64836466-3	chr17	64836193	64836749	Intergenic	Intergenic	-36920	NM_145811	27091	Hs.278907	NM_014404	ENSG00000075429	CACNG5	-	calcium voltage-gated channel auxiliary subunit gamma 5	protein-coding	0.012	0.572854		200(TGCCATCTGCTG,-,0.00),490(ACCCATCTGGCA,-,0.00)
Merged-10-122558715-3	chr10	122558588	122558874	intron (NR_033850, intron 1 of 2)	SVA_B|Other|Other	-51956	NM_018117	55717	Hs.144447	NM_018117	ENSG00000120008	WDR11	BRWD2|DR11|HH14|SRI1|WDR15	WD repeat domain 11	protein-coding	0	0
Merged-5-11495667-3	chr5	11495462	11495886	intron (NM_001288715, intron 2 of 20)	intron (NM_001288715, intron 2 of 20)	93355	NM_001288715	1501	Hs.314543	NM_001332	ENSG00000169862	CTNND2	GT24|NPRAP	catenin delta 2	protein-coding	0.005089	0.44557	196(AACTGCCCTTGA,+,0.00)			132(GCTAATTCTA,+,0.00)
Merged-1-214482110-3	chr1	214481696	214482542	intron (NM_020197, intron 2 of 11)	MIR3|SINE|MIR	27554	NM_020197	56950	Hs.66170	NM_020197	ENSG00000143499	SMYD2	HSKM-B|KMT3C|ZMYND14	SET and MYND domain containing 2	protein-coding	0.009472	0.470985		343(CAGCAGATGGTG,+,0.00)		274(AGTAATTAAC,-,0.00)
Merged-3-192989161-3	chr3	192988682	192989625	TTS (NM_020386)	TTS (NM_020386)	29585	NR_026877	84789	Hs.676481	NM_032703		MGC2889	-	uncharacterized protein MGC2889	ncRNA	0.004242	0.376059	509(TTTTAACCTTGA,+,0.00)		726(CCTAGGATTA,+,0.00)
Merged-8-69902191-4	chr8	69901549	69902930	intron (NR_039986, intron 2 of 4)	L2b|LINE|L2	114186	NR_039986	100505718	Hs.122386	NR_039986	ENSG00000253658	LINC01592	-	long intergenic non-protein coding RNA 1592	ncRNA	0.011662	0.407514			1026(TAAGCTTCTT,-,0.00),1071(AATGAGCTTA,+,0.00)
Merged-4-7073299-3	chr4	7072517	7074073	Intergenic	Intergenic	-3358	NM_025196	80273	Hs.443723	NM_025196	ENSG00000109519	GRPEL1	GrpE|HMGE|mt-GrpE#1	GrpE like 1, mitochondrial	protein-coding	0.02533	0.520833		438(GTGCAGATGGTC,+,0.00)
Merged-3-100117627-3	chr3	100117441	100117869	intron (NM_014820, intron 1 of 11)	intron (NM_014820, intron 1 of 11)	-2382	NM_001085451	348801	Hs.591294	NM_001085451	ENSG00000206535	LNP1	NP3	leukemia NUP98 fusion partner 1	protein-coding	0.003472	0.365517
Merged-11-63703476-3	chr11	63703216	63703789	Intergenic	L2a|LINE|L2	-2940	NM_024771	79829	Hs.523753	NM_024771	ENSG00000110583	NAA40	NAT11|NatD|PATT1|hNatD	N(alpha)-acetyltransferase 40, NatD catalytic subunit	protein-coding	0	0.571429
Merged-16-21720830-3	chr16	21720456	21721128	intron (NM_170664, intron 2 of 18)	intron (NM_170664, intron 2 of 18)	4508	NM_170664	146183	Hs.408336	NM_144672	ENSG00000155719	OTOA	CT108|DFNB22	otoancorin	protein-coding	0.008108	0.392473	404(TCAAGGTCACCA,-,0.00)		325(ACACAGATTA,+,0.00)
Merged-11-134738843-3	chr11	134738522	134739180	Intergenic	Intergenic	-116395	NR_135050	100507548	Hs.639995	NR_135050		LOC100507548	-	uncharacterized LOC100507548	ncRNA	0.035398	0.561765
Merged-19-7804470-3	chr19	7804131	7804950	TTS (NM_001144894)	TTS (NM_001144894)	-7483	NM_198492	339390	Hs.220649	NM_198492	ENSG00000182566	CLEC4G	DTTR431|LP2698|LSECtin|UNQ431	C-type lectin domain family 4 member G	protein-coding	0.005848	0.404624	327(TGAAGGTCAACT,-,0.00)
Merged-21-43787069-3	chr21	43786656	43787643	promoter-TSS (NM_003225)	promoter-TSS (NM_003225)	-505	NM_003225	7031	Hs.162807	NM_003225	ENSG00000160182	TFF1	BCEI|D21S21|HP1.A|HPS2|pNR-2|pS2	trefoil factor 1	protein-coding	0.021523	0.49835	386(CCGTGACCTTGC,+,0.00)		90(TAATCTCCAC,-,0.00)	444(GCTAATTCTT,+,0.00)
Merged-3-108134654-3	chr3	108134461	108134835	intron (NM_014981, intron 30 of 41)	L2|LINE|L2	104016	NM_001282557	11148	Hs.225968	NM_007072	ENSG00000114455	HHLA2	B7-H5|B7-H7|B7H7|B7y	HERV-H LTR-associating 2	protein-coding	0.013072	0.393548
Merged-6-43110980-3	chr6	43110409	43111536	intron (NR_072997, intron 12 of 18)	intron (NR_072997, intron 12 of 18)	-28061	NM_003131	6722	Hs.520140	NM_003131	ENSG00000112658	SRF	MCM1	serum response factor	protein-coding	0.025732	0.564716	570(GTTTGACCTTGG,+,0.00)	639(GGCCATCTGTTA,-,0.00)
Merged-15-78442260-4	chr15	78441336	78442963	intron (NM_005530, intron 1 of 10)	CpG	430	NM_005530	3419	Hs.591110	NM_005530	ENSG00000166411	IDH3A	-	isocitrate dehydrogenase 3 (NAD(+)) alpha	protein-coding	0.082203	0.648352	667(TCAAGGTCAAGG,-,0.00)
Merged-2-26840575-3	chr2	26840230	26840935	intron (NM_001029881, intron 3 of 6)	intron (NM_001029881, intron 3 of 6)	23654	NM_001029881	130106	Hs.591579	NM_001029881	ENSG00000157884	CIB4	KIP4	calcium and integrin binding family member 4	protein-coding	0.012048	0.562201			326(AGGAGGATTA,+,0.00)
Merged-1-154563887-3	chr1	154563709	154564078	intron (NM_001025107, intron 6 of 14)	intron (NM_001025107, intron 6 of 14)	14883	NM_001193495	103	Hs.12341	NM_001111	ENSG00000160710	ADAR	ADAR1|AGS6|DRADA|DSH|DSRAD|G1P1|IFI-4|IFI4|K88DSRBP|P136	adenosine deaminase, RNA specific	protein-coding	0.018182	0.507553
Merged-6-7174617-3	chr6	7174125	7175064	intron (NM_001003698, intron 1 of 11)	intron (NM_001003698, intron 1 of 11)	66508	NM_001003699	6239	Hs.298248	NM_002955	ENSG00000124782	RREB1	FINB|HNT|LZ321|RREB-1|Zep-1	ras responsive element binding protein 1	protein-coding	0.013294	0.456554	454(CCAAGGGCAAGA,-,0.00),477(TCAAGGTCAAGT,-,0.00)		15(TAATCTTCTG,-,0.00)
Merged-7-131659538-3	chr7	131659046	131659909	Intergenic	L2a|LINE|L2	64498	NR_110836	101928782	Hs.571369	NR_110836	ENSG00000224865	LOC101928782	-	uncharacterized LOC101928782	ncRNA	NA	NA
Merged-6-41383891-4	chr6	41382907	41384880	Intergenic	Intergenic	80365	NM_004828	9436	Hs.194721	NM_004828	ENSG00000096264	NCR2	CD336|LY95|NK-p44|NKP44|dJ149M18.1	natural cytotoxicity triggering receptor 2	protein-coding	0.017138	0.505532		1203(TGGCAGCTGGCA,+,0.00)	1035(GAGGGGATTA,+,0.00),1043(TAATCTCTTA,-,0.00)
Merged-10-52337919-3	chr10	52337405	52338428	intron (NM_147156, intron 2 of 10)	intron (NM_147156, intron 2 of 10)	45821	NM_147156	259230	Hs.654698	NM_147156	ENSG00000198964	SGMS1	MOB|MOB1|SMS1|TMEM23|hmob33	sphingomyelin synthase 1	protein-coding	0.007992	0.39681	429(CCAAGGTCAGTT,-,0.00),666(TCAAGGACAAAT,-,0.00)		743(CTAAGGATTA,+,0.00)
Merged-9-28616449-3	chr9	28616276	28616616	intron (NM_152570, intron 2 of 6)	intron (NM_152570, intron 2 of 6)	102857	NM_152570	158038	Hs.444665	NM_152570	ENSG00000174482	LINGO2	LERN3|LRRN6C	leucine rich repeat and Ig domain containing 2	protein-coding	0.002941	0.387097				209(AGTAATCAGC,-,0.00)
Merged-9-118257400-3	chr9	118257053	118257753	Intergenic	L2c|LINE|L2	249115	NR_109805	101928775	Hs.522362	NR_109805	ENSG00000228714	LOC101928775	-	uncharacterized LOC101928775	ncRNA	0.011962	0.383886				102(GATAATCACA,+,0.00)
Merged-1-22940899-3	chr1	22940476	22941212	Intergenic	(TCTG)n|Simple_repeat|Simple_repeat	19015	NR_106742	102466615		NR_106742	ENSG00000276835	MIR6127	hsa-mir-6127	microRNA 6127	ncRNA	0.015652	0.611785	577(CCAAGGTCACTC,-,0.00)	139(AGCCATCTGCCA,-,0.00)	116(AAGGGGCTTA,+,0.00)
Merged-4-2062150-3	chr4	2061622	2062584	intron (NM_178557, intron 1 of 2)	CpG-19495	864	NM_178557	339983	Hs.318529	NM_178557	ENSG00000185818	NAT8L	CML3|NACED|NAT8-LIKE	N-acetyltransferase 8 like	protein-coding	0.084254	0.730399				894(GCTCATTCCA,+,0.00)
Merged-5-111070092-3	chr5	111069720	111070357	non-coding (NR_040093, exon 6 of 7)	non-coding (NR_040093, exon 6 of 7)	21910	NM_001142483	9315	Hs.36053	NM_004772	ENSG00000134986	NREP	C5orf13|D4S114|P311|PRO1873|PTZ17|SEZ17	neuronal regeneration related protein	protein-coding	0.009419	0.456113	453(CCTTGACCTTCA,+,0.00)	625(TAACAGCTGGGG,+,0.00)
Merged-13-42127427-3	chr13	42127249	42127605	Intergenic	Intergenic	15104	NR_049803	100847026		NR_049803	ENSG00000284584	MIR5006	-	microRNA 5006	ncRNA	0.014778	0.514706	143(GCATGACCTTGG,+,0.00),165(TCAAGGTCAAGG,-,0.00)	61(TTGCAGATGGCT,+,0.00)
Merged-1-186951454-3	chr1	186951195	186951754	intron (NM_024420, intron 17 of 17)	MIRb|SINE|MIR	-110500	NR_126347	104169671		NR_126347	ENSG00000230426	LINC01036	-	long intergenic non-protein coding RNA 1036	ncRNA	0.003106	0.391975	212(ACAAGGTCATGG,-,0.00)		436(ATGGGGATTA,+,0.00)
Merged-5-125824508-3	chr5	125824192	125824771	intron (NM_001146322, intron 12 of 13)	intron (NM_001146322, intron 12 of 13)	23694	NM_001146322	65983	Hs.363558	NM_023927	ENSG00000155324	GRAMD2B	GRAMD3|NS3TP2	GRAM domain containing 2B	protein-coding	0.013258	0.402647		307(CACCATCTGGCC,-,0.00)	459(TCAGGGATTA,+,0.00)
Merged-6-92755804-3	chr6	92755569	92755977	Intergenic	Intergenic	-355627	NR_104154	101929083	Hs.586238	NR_104154		CASC6	-	cancer susceptibility 6 (non-protein coding)	ncRNA	0.010204	0.262626
Merged-10-80844849-3	chr10	80844631	80845132	intron (NM_020338, intron 1 of 24)	intron (NM_020338, intron 1 of 24)	16089	NM_020338	57178	Hs.193118	NM_020338	ENSG00000108175	ZMIZ1	MIZ|RAI17|TRAFIP10|ZIMP10	zinc finger MIZ-type containing 1	protein-coding	0.01996	0.635458
Merged-11-8365423-3	chr11	8365219	8365621	Intergenic	Intergenic	-75238	NM_001270428	4004	Hs.654426	NM_002315	ENSG00000166407	LMO1	RBTN1|RHOM1|TTG1	LIM domain only 1	protein-coding	0.012626	0.566751				240(TCTAATCACC,+,0.00)
Merged-20-14707133-3	chr20	14706855	14707521	intron (NM_001351663, intron 5 of 17)	intron (NM_001351663, intron 5 of 17)	172158	NR_104193	140848	Hs.570367	NR_104193	ENSG00000227927	MACROD2-IT1	C20orf68|NCRNA00227|bA467D7.4	MACROD2 intronic transcript 1	ncRNA	0.011312	0.38964	54(ATATAACCTTGA,+,0.00)		256(TAAGCTTCTT,-,0.00)
Merged-12-99466317-3	chr12	99465936	99466744	intron (NM_001352187, intron 16 of 25)	intron (NM_001352187, intron 16 of 25)	-20797	NR_110095	101928937	Hs.555499	NR_110095	ENSG00000258039	LOC101928937	-	uncharacterized LOC101928937	ncRNA	0.006803	0.37037			414(AAGTGGATTA,+,0.00)
Merged-14-81103650-3	chr14	81103450	81103848	intron (NM_152446, intron 18 of 23)	MLT1D|LTR|ERVL-MaLR	302235	NM_152446	145508	Hs.162889	NM_152446	ENSG00000100629	CEP128	C14orf145|C14orf61|LEDP/132	centrosomal protein 128	protein-coding	0.009709	0.32381
Merged-11-45284694-3	chr11	45284486	45284876	intron (NM_001247987, intron 2 of 7)	intron (NM_001247987, intron 2 of 7)	23203	NM_020826	57586	Hs.436643	NM_020826	ENSG00000019505	SYT13	-	synaptotagmin 13	protein-coding	0.014388	0.535714		206(AGACAGATGGCA,+,0.00)
Merged-10-86327242-3	chr10	86326854	86327837	Intergenic	MLT1D|LTR|ERVL-MaLR	142407	NM_001284242	54462	Hs.461988	NM_018999	ENSG00000107771	CCSER2	FAM190B|Gcap14|KIAA1128|bA486O22.1	coiled-coil serine rich protein 2	protein-coding	0.016949	0.311475			12(AACGAGATTA,+,0.00)
Merged-2-160739104-3	chr2	160738453	160739540	intron (NM_001198760, intron 6 of 37)	intron (NM_001198760, intron 6 of 37)	22271	NM_002349	4065	Hs.153563	NM_002349	ENSG00000054219	LY75	CD205|CLEC13B|DEC-205|GP200-MR6|LY-75	lymphocyte antigen 75	protein-coding	0.009891	0.410079	756(CTCTGTCCTTGA,+,0.00)	212(CCACATCTGCTA,-,0.00),954(AGACAGATGGTC,+,0.00)	94(TAAGCTTTTC,-,0.00),147(TAAGCCTCTC,-,0.00),766(GAGAAGATTA,+,0.00),1020(TAATCTTTCC,-,0.00)	234(GCTGATTAGG,+,0.00),970(TGGAATTAGT,-,0.00)
Merged-9-101468694-3	chr9	101468252	101469253	intron (NM_005458, intron 1 of 18)	intron (NM_005458, intron 1 of 18)	2727	NM_005458	9568	Hs.198612	NM_005458	ENSG00000136928	GABBR2	EIEE59|GABABR2|GPR51|GPRC3B|HG20|HRIHFB2099|NDPLHS	gamma-aminobutyric acid type B receptor subunit 2	protein-coding	0.016393	0.460784
Merged-20-46955873-3	chr20	46955400	46956334	Intergenic	MLT1C|LTR|ERVL-MaLR	-32787	NR_026958	284749	Hs.299080	NR_026958	ENSG00000235621	LINC00494	-	long intergenic non-protein coding RNA 494	ncRNA	0.022587	0.533742	747(TGAAGGTCACAT,-,0.00)	19(AGGCAGATGGGG,+,0.00)
Merged-11-116196220-3	chr11	116195984	116196492	Intergenic	MIRb|SINE|MIR	-313901	NR_135069	101929011	Hs.733911	NR_135069	ENSG00000237937	LOC101929011	-	uncharacterized LOC101929011	ncRNA	0.002899	0.368876			34(TAATCCCAGA,-,0.00)
Merged-5-71454926-3	chr5	71454703	71455197	intron (NM_005909, intron 2 of 6)	MIRb|SINE|MIR	-10344	NR_039967	100616377		NR_039967	ENSG00000264099	MIR4803	-	microRNA 4803	ncRNA	0	0.378289
Merged-2-36162248-3	chr2	36162047	36162418	Intergenic	Intergenic	420481	NR_037631	100288911	Hs.432924	NR_037631		LOC100288911	-	uncharacterized LOC100288911	ncRNA	0	0.382353
Merged-12-15703876-3	chr12	15703614	15704107	intron (NM_030667, intron 14 of 26)	intron (NM_030667, intron 14 of 26)	4582	NM_030668	5800	Hs.160871	NM_002848	ENSG00000151490	PTPRO	GLEPP1|NPHS6|PTP-OC|PTP-U2|PTPROT|PTPU2|R-PTP-O	protein tyrosine phosphatase, receptor type O	protein-coding	0.008114	0.40081		308(GTGCAGATGGAA,+,0.00),383(CAGCAGATGGTA,+,0.00)
Merged-7-148171296-3	chr7	148170834	148171807	Intergenic	Intergenic	-116337	NM_145304	202865	Hs.352212	NM_145304	ENSG00000170279	C7orf33	-	chromosome 7 open reading frame 33	protein-coding	0.017472	0.468172	382(TTTTGACCTTCA,+,0.00)
Merged-11-110401828-3	chr11	110401355	110402223	Intergenic	Intergenic	101128	NM_004109	2230	Hs.744	NM_004109	ENSG00000137714	FDX1	ADX|FDX|LOH11CR1D	ferredoxin 1	protein-coding	0.006339	0.467615	432(TCAAGGACAGAG,-,0.00),584(CCCTGACCTTGT,+,0.00)		642(TAATCTTCCC,-,0.00),674(AAGATGATTA,+,0.00)
Merged-4-187112595-3	chr4	187112262	187112919	promoter-TSS (NM_207352)	promoter-TSS (NM_207352)	54	NR_046264	651430	Hs.727796	NR_046264	ENSG00000279943	FLJ38576	-	uncharacterized LOC651430	ncRNA	0.117199	0.717325
Merged-6-7146505-3	chr6	7146309	7146715	intron (NM_001003698, intron 1 of 11)	intron (NM_001003698, intron 1 of 11)	38426	NM_001003699	6239	Hs.298248	NM_002955	ENSG00000124782	RREB1	FINB|HNT|LZ321|RREB-1|Zep-1	ras responsive element binding protein 1	protein-coding	0.018568	0.55409		154(TGCCATCTGTTT,-,0.00)
Merged-2-74740516-3	chr2	74740245	74740776	Intergenic	CpG	-1086	NM_016170	3196	Hs.168586	NM_016170	ENSG00000115297	TLX2	HOX11L1|NCX	T cell leukemia homeobox 2	protein-coding	0.064128	0.642715	362(ACAAGGTCACCA,-,0.00)		373(AAGCGGCTTA,+,0.00)
Merged-3-193788565-3	chr3	193788023	193789351	promoter-TSS (NR_136179)	promoter-TSS (NR_136179)	72	NR_136179	285389	Hs.157102	NR_136179	ENSG00000230102	LINC02028	-	long intergenic non-protein coding RNA 2028	ncRNA	0.075704	0.667544
Merged-13-27522875-3	chr13	27522713	27523039	Intergenic	Intergenic	-176794	NR_046547	100874070	Hs.524923	NR_046547		USP12-AS1	-	USP12 antisense RNA 1	ncRNA	0	0.547988	136(TCAAGGTGACCT,-,0.00),282(TCAAGGGCAGGT,-,0.00)		233(GCCAGGATTA,+,0.00)
Merged-14-77499299-3	chr14	77498834	77499951	Intergenic	CpG	-4350	NM_024496	64207	Hs.179260	NM_024496	ENSG00000119669	IRF2BPL	C14orf4|EAP1	interferon regulatory factor 2 binding protein like	protein-coding	0.055506	0.593023		207(TGCCATCTGGGC,-,0.00)	25(GAAAGGATTT,+,0.00),820(TAATCCCGGT,-,0.00)
Merged-12-15693739-3	chr12	15693524	15693956	intron (NM_030667, intron 12 of 26)	intron (NM_030667, intron 12 of 26)	-5538	NM_030669	5800	Hs.160871	NM_002848	ENSG00000151490	PTPRO	GLEPP1|NPHS6|PTP-OC|PTP-U2|PTPROT|PTPU2|R-PTP-O	protein tyrosine phosphatase, receptor type O	protein-coding	0.00463	0.401848	159(GGAAGGTCACTT,-,0.00)		211(TAATCCAATC,-,0.00)
Merged-13-113765076-3	chr13	113764442	113765643	exon (NM_019616, exon 2 of 8)	exon (NM_019616, exon 2 of 8)	4940	NM_001267554	2155	Hs.36989	NM_000131	ENSG00000057593	F7	SPCA	coagulation factor VII	protein-coding	0.118235	0.720466
Merged-13-114542367-3	chr13	114541879	114542882	intron (NR_044995, intron 4 of 4)	intron (NR_044995, intron 4 of 4)	23797	NR_044995	650669	Hs.369201	NM_001039799		GAS6-AS1	-	GAS6 antisense RNA 1	ncRNA	0.022931	0.618526
Merged-7-134240502-3	chr7	134239894	134240927	intron (NM_001080538, intron 1 of 11)	HERVS71-int|LTR|ERV1	6561	NM_001080538	441282	Hs.729418	NM_001080538	ENSG00000227471	AKR1B15	AKR1B10L|AKR1B10L, AK1R1B7|AKR1R1B7	aldo-keto reductase family 1 member B15	protein-coding	NA	NA
Merged-1-1234598-3	chr1	1234273	1234909	intron (NM_030649, intron 10 of 23)	intron (NM_030649, intron 10 of 23)	-3041	NR_106784	102465434		NR_106784	ENSG00000278073	MIR6726	hsa-mir-6726	microRNA 6726	ncRNA	0.036164	0.676609	348(AGGTGTCCTTGG,+,0.00),365(AAGTGCCCTTGG,+,0.00)	183(CGCCATCTGGCA,-,0.00),399(CCCCATCTGGTC,-,0.00)
Merged-4-62869215-3	chr4	62869041	62869357	intron (NM_001322246, intron 20 of 25)	MIRb|SINE|MIR	158284	NR_110595	101927186	Hs.723269	NR_110595		ADGRL3-AS1	LPHN3-AS1	adhesion G protein-coupled receptor L3 antisense RNA 1	ncRNA	0.008065	0.325397
Merged-X-108976012-3	chrX	108975733	108976320	intron (NM_004458, intron 1 of 15)	intron (NM_004458, intron 1 of 15)	595	NM_022977	2182	Hs.268785	NM_004458	ENSG00000068366	ACSL4	ACS4|FACL4|LACS4|MRX63|MRX68	acyl-CoA synthetase long chain family member 4	protein-coding	0.049404	0.585034
Merged-1-221096455-3	chr1	221096250	221096703	Intergenic	Intergenic	-42994	NR_046901	100873924	Hs.645593	NR_046901	ENSG00000257551	HLX-AS1	-	HLX antisense RNA 1	ncRNA	0.011136	0.446667	188(GGATGTCCTTGG,+,0.00)	40(TGCCATCTGTTT,-,0.00),259(TGCCATCTGCAG,-,0.00)	152(GCGGGGCTTA,+,0.00)	240(GGCAATTAGC,-,0.00),273(ATTAATTGGC,-,0.00)
Merged-2-234898164-3	chr2	234897818	234898653	intron (NM_024080, intron 21 of 25)	intron (NM_024080, intron 21 of 25)	-61111	NM_006944	6694	Hs.444488	NM_006944	ENSG00000072080	SPP2	SPP-24|SPP24	secreted phosphoprotein 2	protein-coding	0.017964	0.448565		414(GAGCAGATGGCC,+,0.00)
Merged-10-70988062-3	chr10	70987395	70988521	intron (NM_025130, intron 2 of 17)	MLT1D|LTR|ERVL-MaLR	4288	NR_120648	101928994	Hs.562925	NR_120648	ENSG00000229261	LOC101928994	-	uncharacterized LOC101928994	ncRNA	0.016064	0.52988
Merged-15-73275333-3	chr15	73275181	73275502	Intergenic	MLT1D|LTR|ERVL-MaLR	-69484	NM_001172623	4756	Hs.388613	NM_002499	ENSG00000067141	NEO1	IGDCC2|NGN|NTN1R2	neogenin 1	protein-coding	NA	NA
Merged-18-48247448-3	chr18	48247200	48247680	intron (NM_001292040, intron 3 of 3)	intron (NM_001292040, intron 3 of 3)	98994	NM_001127175	83876	Hs.30495	NM_031939	ENSG00000134042	MRO	B29|C18orf3	maestro	protein-coding	0.005102	0.526718		311(ACCCATCTGTCC,-,0.00)
Merged-6-152599346-3	chr6	152599126	152599587	exon (NM_033071, exon 97 of 146)	exon (NM_033071, exon 97 of 146)	-92843	NM_001347701	23345	Hs.12967	NM_015293	ENSG00000131018	SYNE1	8B|ARCA1|C6orf98|CPG2|EDMD4|KASH1|MYNE1|Nesp1|SCAR8|dJ45H2.2	spectrin repeat containing nuclear envelope protein 1	protein-coding	0.022026	0.516484
Merged-3-128128423-3	chr3	128128186	128128597	TTS (NM_021937)	TTS (NM_021937)	-54046	NR_037890	285224	Hs.683815	NR_037890	ENSG00000242049	DNAJB8-AS1	-	DNAJB8 antisense RNA 1	ncRNA	0.03886	0.639175	199(TCAAGGGCAACA,-,0.00)
Merged-11-35398739-3	chr11	35398315	35399105	intron (NM_001252652, intron 1 of 11)	MIR|SINE|MIR	42395	NM_004171	6506	Hs.502338	NM_004171	ENSG00000110436	SLC1A2	EAAT2|EIEE41|GLT-1|HBGT	solute carrier family 1 member 2	protein-coding	0.00641	0.442553	163(TGAAGGTCATTT,-,0.00)		15(AACCAGATTA,+,0.00)
Merged-10-72218830-3	chr10	72218080	72219326	Intergenic	Intergenic	-10999	NM_001329906	4838	Hs.370414	NM_018055	ENSG00000156574	NODAL	HTX5	nodal growth differentiation factor	protein-coding	0.067198	0.687429		450(TCCCATCTGTCC,-,0.00)	668(CAAGGGATTA,+,0.00)
Merged-2-203405529-3	chr2	203405361	203405706	intron (NM_001204, intron 9 of 12)	MIRc|SINE|MIR	-94368	NM_173511	150864	Hs.471130	NM_173511	ENSG00000138439	FAM117B	ALS2CR13	family with sequence similarity 117 member B	protein-coding	0.005319	0.389474
Merged-16-6248530-3	chr16	6248390	6248660	intron (NM_018723, intron 1 of 15)	MIR3|SINE|MIR	178821	NM_001308117	54715	Hs.459842	NM_018723	ENSG00000078328	RBFOX1	2BP1|A2BP1|FOX-1|FOX1|HRNBP1	RNA binding fox-1 homolog 1	protein-coding	0.013072	0.393548
Merged-20-44099912-4	chr20	44099144	44100584	intron (NM_006103, intron 2 of 3)	intron (NM_006103, intron 2 of 3)	1470	NM_006103	10406	Hs.2719	NM_006103	ENSG00000101443	WFDC2	EDDM4|HE4|WAP5|dJ461P17.6	WAP four-disulfide core domain 2	protein-coding	0.038462	0.593003	1085(TCAAGGTCATGA,-,0.00)		873(CTGAGGATTA,+,0.00)
Merged-11-108019562-3	chr11	108019375	108019716	TTS (NM_000019)	TTS (NM_000019)	27287	NM_000019	38	Hs.232375	NM_000019	ENSG00000075239	ACAT1	ACAT|MAT|T2|THIL	acetyl-CoA acetyltransferase 1	protein-coding	0.004566	0.368182
Merged-5-139185727-3	chr5	139185206	139186285	intron (NM_032289, intron 1 of 14)	intron (NM_032289, intron 1 of 14)	10339	NM_032289	84249	Hs.21963	NM_032289	ENSG00000146005	PSD2	EFA6C	pleckstrin and Sec7 domain containing 2	protein-coding	0.008489	0.588832	480(CCAAGGTCATTC,-,0.00)
Merged-5-112136921-3	chr5	112136616	112137185	intron (NM_000038, intron 7 of 15)	intron (NM_000038, intron 7 of 15)	-59985	NM_001204199	6728	Hs.637001	NM_003135	ENSG00000153037	SRP19	-	signal recognition particle 19	protein-coding	0.015238	0.413662	413(TGAAGGTCAAGG,-,0.00)
Merged-3-67062355-3	chr3	67062200	67062533	TTS (NM_032505)	TTS (NM_032505)	13639	NM_032505	84541	Hs.116665	NM_032505	ENSG00000163376	KBTBD8	TA-KRP|TAKRP	kelch repeat and BTB domain containing 8	protein-coding	NA	NA
Merged-7-49706801-3	chr7	49706533	49706985	Intergenic	MLT1D|LTR|ERVL-MaLR	-106498	NM_198570	375567	Hs.629302	NM_198570	ENSG00000188730	VWC2	PSST739|UNQ739	von Willebrand factor C domain containing 2	protein-coding	0	0.363636
Merged-9-133327103-3	chr9	133326598	133327670	intron (NM_000050, intron 2 of 15)	MIRb|SINE|MIR	7040	NM_000050	445	Hs.160786	NM_000050	ENSG00000130707	ASS1	ASS|CTLN1	argininosuccinate synthase 1	protein-coding	0.033613	0.632775		111(GCCCATCTGTCC,-,0.00)
Merged-18-56985785-3	chr18	56985401	56986155	5' UTR (NM_181654, exon 1 of 3)	5' UTR (NM_181654, exon 1 of 3)	103	NM_181654	339302	Hs.449884	NM_181654	ENSG00000166569	CPLX4	CPX-IV|CPXIV	complexin 4	protein-coding	0.005305	0.381457	436(TCAAGGGCATAC,-,0.00)	512(AGGCAGATGGTT,+,0.00)		582(GCTAATTTCA,+,0.00)
Merged-5-167835220-3	chr5	167835063	167835407	intron (NM_001161661, intron 6 of 22)	MIR|SINE|MIR	-78228	NM_002887	5917	Hs.654907	NM_002887	ENSG00000113643	RARS	ArgRS|DALRD1|HLD9	arginyl-tRNA synthetase	protein-coding	0.016949	0.557377
Merged-9-115524857-3	chr9	115524644	115525057	intron (NM_001012994, intron 1 of 8)	MIR|SINE|MIR	11716	NM_001012994	401548	Hs.522350	NM_001012994	ENSG00000148158	SNX30	ATG24A	sorting nexin family member 30	protein-coding	0.034483	0.53125
Merged-3-9589855-3	chr3	9589635	9590099	intron (NM_198560, intron 2 of 3)	MIRb|SINE|MIR	5619	NM_198560	375323	Hs.56782	NM_198560	ENSG00000156959	LHFPL4	-	LHFPL tetraspan subfamily member 4	protein-coding	0.01	0.392157				394(GCTGATTAAA,+,0.00)
Merged-1-60085580-3	chr1	60085303	60085789	intron (NM_001350799, intron 8 of 13)	L2a|LINE|L2	104245	NM_001278224	55277	Hs.444301	NM_018291	ENSG00000172456	FGGY	-	FGGY carbohydrate kinase domain containing	protein-coding	0.011111	0.406593
Merged-7-107648436-3	chr7	107648165	107648701	Intergenic	Intergenic	-4629	NM_002291	3912	Hs.650585	NM_002291	ENSG00000091136	LAMB1	CLM|LIS5	laminin subunit beta 1	protein-coding	0.007463	0.370577	332(TCAAGGTCACCT,-,0.00)	224(TGGCAGATGGGA,+,0.00)	98(TAAGCCTGTC,-,0.00)
Merged-15-76633784-3	chr15	76633386	76634482	intron (NM_145805, intron 5 of 5)	CpG-8122	4869	NM_145805	64843	Hs.444677	NM_145805	ENSG00000159556	ISL2	-	ISL LIM homeobox 2	protein-coding	0.059307	0.634458		248(CAACAGCTGGTG,+,0.00)	507(TAATCCCCCC,-,0.00)	888(CGTAATTATT,-,0.00)
Merged-11-123388283-3	chr11	123387740	123388957	intron (NM_001330396, intron 2 of 19)	intron (NM_001330396, intron 2 of 19)	7761	NM_001330396	57476	Hs.144725	NM_020716	ENSG00000023171	GRAMD1B	LINC01059	GRAM domain containing 1B	protein-coding	0.015644	0.45018	711(TTGTGTCCTTGG,+,0.00)	1001(TTCCATCTGGCA,-,0.00)		976(GGTGATTAGA,-,0.00),1039(TGTAATTAGG,-,0.00)
Merged-10-62861030-3	chr10	62860581	62861426	Intergenic	Intergenic	84970	NR_108052	100507058	Hs.145227	NR_108052	ENSG00000227244	LINC00845	-	long intergenic non-protein coding RNA 845	ncRNA	0.01087	0.425814		218(CGCCATCTGTTT,-,0.00)	508(AAAGGGATTT,+,0.00)	786(TAGAATTAGC,-,0.00)
Merged-20-48328850-3	chr20	48328545	48329177	intron (NM_004776, intron 1 of 8)	MIR|SINE|MIR	1560	NM_004776	9334	Hs.370487	NM_004776	ENSG00000158470	B4GALT5	B4Gal-T5|BETA4-GALT-IV|beta4Gal-T5|beta4GalT-V|gt-V	beta-1,4-galactosyltransferase 5	protein-coding	0.009195	0.455378
Merged-1-31323622-3	chr1	31323367	31323900	Intergenic	MIR|SINE|MIR	26134	NR_146732	105378622	Hs.209284	NR_146732	ENSG00000223382	LINC01778	-	long intergenic non-protein coding RNA 1778	ncRNA	0.012739	0.560127		88(CCCCATCTGGCC,-,0.00)
Merged-19-30302279-3	chr19	30301847	30302705	promoter-TSS (NM_001322262)	promoter-TSS (NM_001322262)	-625	NM_001322259	898	Hs.244723	NM_001238	ENSG00000105173	CCNE1	CCNE|pCCNE1	cyclin E1	protein-coding	0.071942	0.631485	451(CGGTGACCTTGG,+,0.00)
Merged-9-82849766-4	chr9	82849398	82850144	Intergenic	Intergenic	259833	NR_121212	101927477	Hs.571630	NR_121212		LINC01507	XLOC_000303	long intergenic non-protein coding RNA 1507	ncRNA	0.006452	0.406752			164(AATGGGATTA,+,0.00)
Merged-2-11636404-3	chr2	11636108	11636780	Intergenic	Intergenic	-30141	NM_001278276	1876	Hs.603093	NM_198256	ENSG00000169016	E2F6	E2F-6	E2F transcription factor 6	protein-coding	0.02847	0.499112	132(GACTGTCCTTGA,+,0.00)		436(TAATCCCCAT,-,0.00)
Merged-2-162561872-3	chr2	162561726	162562072	intron (NM_001354451, intron 1 of 25)	intron (NM_001354451, intron 1 of 25)	81054	NM_001354442	57282	Hs.333958	NM_022058	ENSG00000144290	SLC4A10	NBCn2|NCBE	solute carrier family 4 member 10	protein-coding	0.006173	0.304878
Merged-14-93839106-3	chr14	93838757	93839384	intron (NM_020818, intron 1 of 49)	L1MCa|LINE|L1	25533	NM_182971	341947	Hs.666459	NM_182971	ENSG00000187581	COX8C	COX8-3	cytochrome c oxidase subunit 8C	protein-coding	NA	NA
Merged-3-89188897-3	chr3	89188744	89189054	intron (NM_182644, intron 2 of 6)	MIR3|SINE|MIR	32225	NM_005233	2042	Hs.123642	NM_005233	ENSG00000044524	EPHA3	EK4|ETK|ETK1|HEK|HEK4|TYRO4	EPH receptor A3	protein-coding	0.005376	0.345745			271(TATCAGATTA,+,0.00)
Merged-9-117002195-3	chr9	117001570	117002624	intron (NM_032888, intron 19 of 60)	Charlie17a|DNA|hAT-Charlie	30383	NR_030255	619556		NR_030255	ENSG00000207726	MIR455	MIRN455|hsa-mir-455|mir-455	microRNA 455	ncRNA	0.014545	0.544803
Merged-12-110043138-3	chr12	110042794	110043603	Intergenic	Intergenic	31698	NM_000431	4598	Hs.130607	NM_000431	ENSG00000110921	MVK	LRBP|MK|MVLK|POROK3	mevalonate kinase	protein-coding	0.019259	0.555391	338(CCTTGTCCTTGG,+,0.00),596(CCAAGGTCAGGA,-,0.00)	275(CCACATCTGCTC,-,0.00),393(TACCATCTGCCT,-,0.00)	88(AGGGAGATTA,+,0.00)
Merged-3-129708908-3	chr3	129708534	129709443	Intergenic	Intergenic	15752	NM_007117	7200	Hs.182231	NM_007117	ENSG00000170893	TRH	Pro-TRH|TRF	thyrotropin releasing hormone	protein-coding	0.007177	0.52619		698(CCCCAGCTGTTA,-,0.00)
Merged-16-1701639-3	chr16	1700745	1702639	intron (NM_020825, intron 5 of 19)	intron (NM_020825, intron 5 of 19)	-26586	NM_144570	90861	Hs.513261	NM_144570	ENSG00000206053	JPT2	C16orf34|HN1L|L11	Jupiter microtubule associated homolog 2	protein-coding	0.017927	0.554561		1829(ATCCAGATGGTA,+,0.00)
Merged-20-47371048-3	chr20	47370740	47371321	intron (NM_020820, intron 1 of 39)	intron (NM_020820, intron 1 of 39)	73390	NM_020820	57580	Hs.153310	NM_020820	ENSG00000124126	PREX1	P-REX1	phosphatidylinositol-3,4,5-trisphosphate dependent Rac exchange factor 1	protein-coding	0.016706	0.592857	402(CCAAGGACACCT,-,0.00)	255(TGCCATCTGCCT,-,0.00)
Merged-3-54077199-3	chr3	54076844	54077499	Intergenic	MIRb|SINE|MIR	-79522	NM_018398	55799	Hs.656687	NM_018398	ENSG00000157445	CACNA2D3	HSA272268	calcium voltage-gated channel auxiliary subunit alpha2delta 3	protein-coding	0.014925	0.420118			47(TAATCTTTCT,-,0.00),411(TAAGCCCTCT,-,0.00)
Merged-12-701242-3	chr12	700701	701800	intron (NM_016533, intron 1 of 3)	MIR|SINE|MIR	-5598	NR_134624	105369595	Hs.504422	NR_134624		LOC105369595	-	uncharacterized LOC105369595	ncRNA	0.027221	0.521429		114(GAACAGATGTCA,+,0.00)	847(ACACAGATTA,+,0.00)
Merged-6-5739897-4	chr6	5739167	5740592	intron (NM_006567, intron 6 of 6)	intron (NM_006567, intron 6 of 6)	-44374	NR_110842	101927950	Hs.571136	NR_110842	ENSG00000270174	LOC101927950	-	uncharacterized LOC101927950	ncRNA	0.007417	0.446494	858(ACAAGGTCACAC,-,0.00)		743(TAATCTTCCT,-,0.00)
Merged-17-44855673-3	chr17	44855389	44855851	intron (NM_030753, intron 1 of 4)	intron (NM_030753, intron 1 of 4)	40506	NM_030753	7473	Hs.445884	NM_030753	ENSG00000108379	WNT3	INT4|TETAMS	Wnt family member 3	protein-coding	0.013483	0.522422	296(TCAAGGTCACTC,-,0.00)		404(ATGGGGCTTA,+,0.00)	381(AGTAATTAGC,-,0.00)
Merged-8-76702572-3	chr8	76702389	76702780	Intergenic	Intergenic	250381	NM_004133	3174	Hs.241529	NM_004133	ENSG00000164749	HNF4G	NR2A2|NR2A3	hepatocyte nuclear factor 4 gamma	protein-coding	0.002558	0.334184	136(TAATGACCTTGA,+,0.00)		377(TCTGGGATTA,+,0.00)
Merged-10-32618849-3	chr10	32618671	32619048	intron (NM_001282391, intron 1 of 13)	L2b|LINE|L2	17117	NM_001272019	80314	Hs.167805	NM_025209	ENSG00000120616	EPC1	Epl1	enhancer of polycomb homolog 1	protein-coding	0	0.356164
Merged-12-93158622-3	chr12	93158360	93158886	intron (NM_001004330, intron 10 of 11)	L2c|LINE|L2	28358	NM_001004330	440107	Hs.591013	NM_001004330	ENSG00000187510	PLEKHG7	-	pleckstrin homology and RhoGEF domain containing G7	protein-coding	0.013928	0.483425
Merged-1-23494135-3	chr1	23493435	23494808	intron (NM_033631, intron 1 of 4)	intron (NM_033631, intron 1 of 4)	1230	NM_001142546	7798	Hs.257900	NM_033631	ENSG00000169641	LUZP1	LUZP	leucine zipper protein 1	protein-coding	0.030729	0.515311	511(CCAAGGTCATTC,-,0.00)		104(TAATCTGCCC,-,0.00)	1061(ATTAATTAGT,-,0.00)
Merged-20-33407656-3	chr20	33407518	33407805	5' UTR (NM_001318240, exon 1 of 16)	5' UTR (NM_001318240, exon 1 of 16)	1781	NM_001318240	23054	Hs.368971	NM_014071	ENSG00000198646	NCOA6	AIB3|ASC2|NRC|PRIP|RAP250|TRBP	nuclear receptor coactivator 6	protein-coding	0	0.409091
Merged-5-15861017-3	chr5	15860606	15861430	intron (NM_012304, intron 2 of 3)	MIR3|SINE|MIR	-74273	NR_030616	100126347		NR_030616	ENSG00000216077	MIR887	MIRN887|hsa-mir-887	microRNA 887	ncRNA	0.004769	0.393027				593(CTTAATTGGC,-,0.00)
Merged-3-50414705-3	chr3	50414387	50414917	intron (NM_001005505, intron 17 of 37)	MER58B|DNA|hAT-Charlie	11887	NR_111914	11068	Hs.149443	NM_007022	ENSG00000114395	CYB561D2	101F6|TSP10|XXcos-LUCA11.4	cytochrome b561 family member D2	protein-coding	0.022321	0.597345	364(CCAAGGTCACCT,-,0.00)
Merged-9-84010415-3	chr9	84010097	84010681	Intergenic	Intergenic	294061	NM_001303103	7088	Hs.197320	NM_005077	ENSG00000196781	TLE1	ESG|ESG1|GRG1	transducin like enhancer of split 1	protein-coding	0.006849	0.411966			385(TAATCCTTTT,-,0.00)	115(GCTATTTACC,+,0.00)
Merged-1-77290333-3	chr1	77289577	77290806	Intergenic	MER94|DNA|hAT-Blackjack	-42902	NM_001320273	81849	Hs.149201	NM_030965	ENSG00000117069	ST6GALNAC5	SIAT7-E|SIAT7E|ST6GalNAcV	ST6 N-acetylgalactosaminide alpha-2,6-sialyltransferase 5	protein-coding	0.001817	0.406165			958(TAAGCCTCTA,-,0.00),966(TAATCTTCTC,-,0.00)
Merged-12-109548801-3	chr12	109548156	109549556	TTS (NM_080911)	TTS (NM_080911)	12933	NM_003362	7374	Hs.191334	NM_003362	ENSG00000076248	UNG	DGU|HIGM4|HIGM5|UDG|UNG1|UNG15|UNG2	uracil DNA glycosylase	protein-coding	0.029975	0.520366				270(TGGAATAAGC,-,0.00)
Merged-4-38070814-3	chr4	38070558	38071069	intron (NM_015173, intron 12 of 19)	MIR3|SINE|MIR	-40989	NM_001253913	23216	Hs.176503	NM_015173	ENSG00000065882	TBC1D1	TBC|TBC1	TBC1 domain family member 1	protein-coding	0.008043	0.437333
Merged-13-74560747-3	chr13	74560582	74560899	intron (NM_007249, intron 2 of 7)	MLT1D|LTR|ERVL-MaLR	147326	NM_007249	11278	Hs.373857	NM_007249	ENSG00000118922	KLF12	AP-2rep|AP2REP|HSPC122	Kruppel like factor 12	protein-coding	0.013699	0.364865
Merged-5-45641882-3	chr5	45641691	45642129	intron (NM_021072, intron 2 of 7)	intron (NM_021072, intron 2 of 7)	54310	NM_021072	348980	Hs.353176	NM_021072	ENSG00000164588	HCN1	BCNG-1|BCNG1|EIEE24|HAC-2	hyperpolarization activated cyclic nucleotide gated potassium channel 1	protein-coding	0.006849	0.334852	154(CGAAGGTCATCT,-,0.00)		228(TAATCTCCTA,-,0.00),243(TAAGCCCTTA,-,0.00)
Merged-9-72725921-3	chr9	72725575	72726233	intron (NR_125850, intron 4 of 13)	intron (NR_125850, intron 4 of 13)	64900	NR_040076	100507244	Hs.556816	NR_040076	ENSG00000204706	MAMDC2-AS1	-	MAMDC2 antisense RNA 1	ncRNA	0.012915	0.46875				174(CTGAATTAGC,-,0.00),320(GCTAATTCCC,+,0.00)
Merged-2-170320724-3	chr2	170320564	170320883	Intergenic	LTR85a|LTR|Gypsy?	-15283	NM_152384	129880	Hs.233398	NM_152384	ENSG00000163093	BBS5	-	Bardet-Biedl syndrome 5	protein-coding	0.007407	0.437956
Merged-8-133185564-3	chr8	133185333	133185798	intron (NM_001204824, intron 6 of 14)	MIR3|SINE|MIR	-68053	NM_001145095	10086	Hs.285026	NM_005712	ENSG00000132297	HHLA1	PLA2L	HERV-H LTR-associating 1	protein-coding	0.012397	0.393443
Merged-10-3829030-3	chr10	3828654	3829515	Intergenic	Intergenic	-1611	NM_001300	1316	Hs.4055	NM_001300	ENSG00000067082	KLF6	BCD1|CBA1|COPEB|CPBP|GBF|PAC1|ST12|ZF9	Kruppel like factor 6	protein-coding	0.020906	0.481439	355(TTGTGACCTTGG,+,0.00)			343(AGTAATTAGC,-,0.00)
Merged-1-56020447-3	chr1	56020111	56020746	Intergenic	MIRb|SINE|MIR	329114	NR_039618	100616272		NR_039618	ENSG00000265822	MIR4422	mir-4422	microRNA 4422	ncRNA	0.013559	0.461279
Merged-1-15677989-3	chr1	15677465	15678505	intron (NM_052929, intron 18 of 30)	MIR|SINE|MIR	-7606	NR_148919	101927417	Hs.715313	NR_148918	ENSG00000233485	LOC101927417	-	uncharacterized LOC101927417	ncRNA	0.012727	0.513562	746(GGGTGACCTTGT,+,0.00)
Merged-4-8130291-3	chr4	8129888	8130706	intron (NM_001130083, intron 1 of 20)	intron (NM_001130083, intron 1 of 20)	30262	NM_001130083	84448	Hs.233404	NM_032432	ENSG00000163995	ABLIM2	-	actin binding LIM protein family member 2	protein-coding	0.025455	0.566787	417(CAGTGACCTTGC,+,0.00)	371(TACCAGATGTAC,+,0.00)
Merged-11-19898658-3	chr11	19898315	19898924	intron (NM_001111018, intron 4 of 37)	MIRb|SINE|MIR	-116990	NR_039843	100616426		NR_039843	ENSG00000264309	MIR4694	-	microRNA 4694	ncRNA	0	0.320144				588(CATAATTAGC,-,0.00)
Merged-7-49319700-3	chr7	49319530	49319890	Intergenic	Charlie15a|DNA|hAT-Charlie	355553	NM_152627	168448	Hs.567757	NM_152627		CDC14C	CDC14B2|CDC14Bretro	cell division cycle 14C	protein-coding	0	0.2875
Merged-6-130365110-3	chr6	130364962	130365254	intron (NM_001007102, intron 3 of 21)	MIR3|SINE|MIR	24319	NM_001346550	84456	Hs.658051	NM_032438	ENSG00000198945	L3MBTL3	MBT-1|MBT1	L3MBTL3, histone methyl-lysine binding protein	protein-coding	0	0.327103
Merged-5-66188318-3	chr5	66188051	66188632	intron (NM_015183, intron 1 of 27)	intron (NM_015183, intron 1 of 27)	63737	NM_015183	375449	Hs.595458	NM_015183	ENSG00000069020	MAST4	-	microtubule associated serine/threonine kinase family member 4	protein-coding	0.00381	0.422053	282(CTTTGCCCTTGG,+,0.00)		260(TAATCCCCAC,-,0.00)
Merged-11-18415799-3	chr11	18415256	18416263	promoter-TSS (NM_001165416)	promoter-TSS (NM_001165416)	-177	NM_001135239	3939	Hs.2795	NM_005566	ENSG00000134333	LDHA	GSD11|HEL-S-133P|LDHM|PIG19	lactate dehydrogenase A	protein-coding	0.068314	0.615607
Merged-19-45801687-3	chr19	45801424	45801970	intron (NM_031417, intron 16 of 17)	MIR|SINE|MIR	24538	NM_001824	1158	Hs.334347	NM_001824	ENSG00000104879	CKM	CKMM|CPK-M|M-CK	creatine kinase, M-type	protein-coding	0.036649	0.598958
Merged-2-101769718-3	chr2	101769033	101770679	intron (NR_135594, intron 1 of 1)	LTR33|LTR|ERVL	1734	NR_135594	100506286	Hs.679790	NR_135594	ENSG00000272902	TBC1D8-AS1	-	TBC1 domain family member 8 antisense RNA 1	ncRNA	0.024911	0.485009
Merged-10-95509153-3	chr10	95508940	95509458	Intergenic	Intergenic	-8367	NR_131777	9211	Hs.533670	NM_005097	ENSG00000108231	LGI1	ADLTE|ADPAEF|ADPEAF|EPITEMPIN|EPT|ETL1|IB1099	leucine rich glioma inactivated 1	protein-coding	0.00905	0.471783	188(CCAAGGTCAAAC,-,0.00)		387(GATCAGATTA,+,0.00)
Merged-1-166296960-3	chr1	166296805	166297127	Intergenic	Intergenic	-160974	NR_135199	149297	Hs.22930	NM_001017961	ENSG00000188859	FAM78B	-	family with sequence similarity 78 member B	protein-coding	0.00365	0.449275	132(TGAAGGTCAGAG,-,0.00)		185(TAATCCCAGC,-,0.00),196(TAATCCCATC,-,0.00)
Merged-4-124201884-3	chr4	124201737	124202041	intron (NM_001345856, intron 15 of 15)	MLT1D|LTR|ERVL-MaLR	-116061	NM_199327	10252	Hs.744854	NM_005841	ENSG00000164056	SPRY1	hSPRY1	sprouty RTK signaling antagonist 1	protein-coding	NA	NA
Merged-10-125847444-3	chr10	125847318	125847594	intron (NM_001270764, intron 1 of 7)	MIR3|SINE|MIR	4484	NM_014863	51363	Hs.287537	NM_014863	ENSG00000182022	CHST15	BRAG|GALNAC4S-6ST	carbohydrate sulfotransferase 15	protein-coding	0.027778	0.5
Merged-5-167854229-3	chr5	167853229	167855148	intron (NM_001161661, intron 11 of 22)	MADE1|DNA|TcMar-Mariner	-59275	NM_002887	5917	Hs.654907	NM_002887	ENSG00000113643	RARS	ArgRS|DALRD1|HLD9	arginyl-tRNA synthetase	protein-coding	0.023219	0.537052			366(TAATCTCCTT,-,0.00),873(TAATCTCTCC,-,0.00),1447(GTTGGGATTA,+,0.00)
Merged-1-74880940-3	chr1	74880796	74881075	intron (NM_015978, intron 17 of 24)	L2a|LINE|L2	-162179	NR_121671	101927320	Hs.662589	NR_121670	ENSG00000234497	ERICH3-AS1	-	ERICH3 antisense RNA 1	ncRNA	NA	NA
Merged-21-43619177-3	chr21	43618915	43619440	promoter-TSS (NM_207628)	promoter-TSS (NM_207628)	-622	NM_207627	9619	Hs.124649	NM_004915	ENSG00000160179	ABCG1	ABC8|WHITE1	ATP binding cassette subfamily G member 1	protein-coding	0.006135	0.442424
Merged-1-57664660-3	chr1	57664450	57664880	intron (NM_001353983, intron 2 of 14)	intron (NM_001353983, intron 2 of 14)	225098	NM_001353986	1600	Hs.477370	NM_021080	ENSG00000173406	DAB1	SCA37	DAB1, reelin adaptor protein	protein-coding	0.006977	0.473318	152(CCAAGGTCAAGG,-,0.00)
Merged-14-84303560-3	chr14	84303399	84303718	Intergenic	Intergenic	1194582	NR_146650	101928599		NR_146650	ENSG00000258743	LINC02301	-	long intergenic non-protein coding RNA 2301	ncRNA	0	0.343284	126(TCAAGGTCATGC,-,0.00)		142(TATCAGATTA,+,0.00),211(TAATCTGTAC,-,0.00)	168(ACTAATTAGC,-,0.00)
Merged-10-88497522-3	chr10	88497295	88497754	Intergenic	Intergenic	-18872	NM_004329	657	Hs.524477	NM_004329	ENSG00000107779	BMPR1A	10q23del|ACVRLK3|ALK3|CD292|SKR5	bone morphogenetic protein receptor type 1A	protein-coding	0.009217	0.369863			205(TAAGCCTCTA,-,0.00)
Merged-4-44680925-3	chr4	44680343	44681408	intron (NM_001345869, intron 1 of 15)	intron (NM_001345869, intron 1 of 15)	442	NM_021927	60558	Hs.546419	NM_021927	ENSG00000151806	GUF1	EF-4|EF4|EIEE40	GUF1 homolog, GTPase	protein-coding	0.065703	0.562092	457(TCAAGGTGACTG,-,0.00)
Merged-7-105423560-3	chr7	105423238	105423943	intron (NM_152749, intron 3 of 3)	MIRb|SINE|MIR	93441	NM_152749	222255	Hs.745056	NM_020725	ENSG00000146776	ATXN7L1	ATXN7L4	ataxin 7 like 1	protein-coding	0.009132	0.429864
Merged-14-89478572-3	chr14	89478236	89478996	Intergenic	Intergenic	188119	NM_198309	123016	Hs.303055	NM_144596	ENSG00000165533	TTC8	BBS8|RP51	tetratricopeptide repeat domain 8	protein-coding	0.017949	0.432225		609(GAACAGATTGCA,+,0.00)	415(TAATCCTAAT,-,0.00)	419(CCTAATTACC,+,0.00)
Merged-8-24759570-3	chr8	24759374	24759806	Intergenic	Intergenic	-11684	NM_005382	4741	Hs.458657	NM_005382	ENSG00000104722	NEFM	NEF3|NF-M|NFM	neurofilament medium	protein-coding	0.003817	0.348485				358(TTAAATTAGC,-,0.00)
Merged-16-27610669-3	chr16	27610375	27610980	intron (NM_015202, intron 2 of 27)	intron (NM_015202, intron 2 of 27)	49209	NM_015202	23247	Hs.460459	NM_015202	ENSG00000047578	KIAA0556	JBTS26	KIAA0556	protein-coding	0.022422	0.571429	260(CAATGACCTTGC,+,0.00),292(CAATGACCTTGA,+,0.00)	378(GAGCAGATTGCA,+,0.00)
Merged-2-26932739-3	chr2	26932135	26933122	intron (NM_002246, intron 1 of 1)	MIRb|SINE|MIR	17047	NM_002246	3777	Hs.24040	NM_002246	ENSG00000171303	KCNK3	K2p3.1|OAT1|PPH4|TASK|TASK-1|TBAK1	potassium two pore domain channel subfamily K member 3	protein-coding	0.025455	0.596014
Merged-10-117412938-3	chr10	117412733	117413159	intron (NM_207303, intron 26 of 28)	L2c|LINE|L2	541355	NR_145811	109623470		NR_145811		SNORD158	-	small nucleolar RNA, C/D box 158	snoRNA	0	0.344595
Merged-1-200646250-3	chr1	200645928	200646664	intron (NR_110787, intron 1 of 2)	AluSx1|SINE|Alu	-7170	NM_001349804	83479	Hs.497332	NM_031306	ENSG00000118197	DDX59	OFD5|ZNHIT5	DEAD-box helicase 59	protein-coding	0.009231	0.397554		183(GCACAGATGGCT,+,0.00)
Merged-18-479734-3	chr18	479546	479917	intron (NM_130386, intron 2 of 9)	intron (NM_130386, intron 2 of 9)	20998	NM_130386	81035	Hs.464422	NM_030781	ENSG00000158270	COLEC12	CLP1|NSR2|SCARA4|SRCL	collectin subfamily member 12	protein-coding	0	0.502703	162(TCAAGGTCAAAG,-,0.00),178(GCAAGGTCAAAG,-,0.00)
Merged-9-9552751-3	chr9	9552521	9553023	intron (NM_002839, intron 8 of 45)	intron (NM_002839, intron 8 of 45)	-246620	NR_135135	105375972	Hs.738242	NR_135135	ENSG00000230920	LOC105375972	-	uncharacterized LOC105375972	ncRNA	0.003984	0.389662				77(TCTAATGACC,+,0.00),434(GCTAATTTAA,+,0.00)
Merged-2-29290345-3	chr2	29290065	29290663	intron (NM_001029883, intron 1 of 1)	intron (NM_001029883, intron 1 of 1)	6763	NM_001029883	388939	Hs.354243	NM_001029883	ENSG00000179270	C2orf71	RP54	chromosome 2 open reading frame 71	protein-coding	0.017241	0.538462	299(ACGTGACCTTGG,+,0.00)
Merged-16-31135600-3	chr16	31135451	31135774	intron (NM_182958, intron 3 of 9)	MIRb|SINE|MIR	6627	NM_032188	84148	Hs.533803	NM_032188	ENSG00000103510	KAT8	MOF|MYST1|ZC2HC8|hMOF	lysine acetyltransferase 8	protein-coding	0	0.377049
Merged-2-182312672-3	chr2	182312492	182312845	Intergenic	L2a|LINE|L2	-8951	NM_000885	3676	Hs.72981	NM_000885	ENSG00000115232	ITGA4	CD49D|IA4	integrin subunit alpha 4	protein-coding	NA	NA
Merged-11-98706260-3	chr11	98706060	98706456	Intergenic	Intergenic	-185448	NM_014361	53942	Hs.656783	NM_014361	ENSG00000149972	CNTN5	HNB-2s|NB-2	contactin 5	protein-coding	0.006024	0.365269	172(CATTGACCTTGC,+,0.00)		166(TAATCCCATT,-,0.00)
Merged-10-4090863-3	chr10	4090673	4091034	Intergenic	Intergenic	-3065	NR_120632	101927964	Hs.737041	NR_120632	ENSG00000236990	LOC101927964	-	uncharacterized LOC101927964	ncRNA	0.00277	0.466851	215(ATCTGACCTTGG,+,0.00)		39(TAATCTTCCT,-,0.00)
Merged-3-128170490-3	chr3	128170250	128170715	Intergenic	Intergenic	-11955	NR_037890	285224	Hs.683815	NR_037890	ENSG00000242049	DNAJB8-AS1	-	DNAJB8 antisense RNA 1	ncRNA	0.008	0.521912
Merged-20-32156713-4	chr20	32155666	32157920	intron (NM_001039709, intron 1 of 10)	intron (NM_001039709, intron 1 of 10)	6622	NM_001039709	9139	Hs.153934	NM_005093	ENSG00000078699	CBFA2T2	EHT|MTGR1|ZMYND3|p85	CBFA2/RUNX1 translocation partner 2	protein-coding	0.007536	0.399653	1674(TCAAGGACAATC,-,0.00),1717(TTGTGACCTTGA,+,0.00)	185(GGACAGATGGAG,+,0.00),671(TGACAGATGTGT,+,0.00)	1214(GATGGGATTT,+,0.00)	815(GGAAATTAGC,-,0.00),1070(ACTAATTACA,+,0.00)
Merged-10-70785510-3	chr10	70785377	70785686	Intergenic	MIRb|SINE|MIR	37054	NM_015634	26128	Hs.279580	NM_015634	ENSG00000198954	KIF1BP	KBP|KIAA1279|TTC20	KIF1 binding protein	protein-coding	0	0.314286
Merged-7-126160026-3	chr7	126159732	126160336	intron (NM_000845, intron 8 of 9)	intron (NM_000845, intron 8 of 9)	538204	NR_030323	693177		NR_030323	ENSG00000207692	MIR592	MIRN592|hsa-mir-592|mir-592	microRNA 592	ncRNA	0.003413	0.333901	173(ATTTGACCTTGG,+,0.00),413(ATTTGACCTTGG,+,0.00)
Merged-2-7892642-3	chr2	7892445	7892810	Intergenic	MIR3|SINE|MIR	147159	NR_110256	101929551	Hs.116006	NR_110256	ENSG00000226506	LOC101929551	-	uncharacterized LOC101929551	ncRNA	0	0.349282		64(TTCCAGATGGAG,+,0.00)	347(TAATCAGCTC,-,0.00)	345(TTTAATCAGC,-,0.00)
Merged-11-127111845-4	chr11	127111042	127112863	Intergenic	Intergenic	-29013	NR_120580	101929497	Hs.737442	NR_120580	ENSG00000273409	LOC101929497	-	uncharacterized LOC101929497	ncRNA	0.008786	0.428101	1072(ACACGACCTTGA,+,0.00),1714(CAATGCCCTTGA,+,0.00)			69(GGTAATTGGA,-,0.00),747(GATAATTAAC,+,0.00)
Merged-3-72319256-3	chr3	72318882	72319527	Intergenic	Intergenic	118796	NR_038221	201617	Hs.382623	NR_038221	ENSG00000243083	LINC00870	-	long intergenic non-protein coding RNA 870	ncRNA	0.010695	0.457672
Merged-16-13533807-3	chr16	13533397	13534266	Intergenic	Intergenic	-480183	NM_005236	2072	Hs.567265	NM_005236	ENSG00000175595	ERCC4	ERCC11|FANCQ|RAD1|XFEPS|XPF	ERCC excision repair 4, endonuclease catalytic subunit	protein-coding	0.012658	0.465517			746(TAATCCCGTT,-,0.00)	417(TGTGATTAGA,-,0.00),716(TCTAATTCCC,+,0.00)
Merged-1-98237827-3	chr1	98237709	98237952	intron (NM_000110, intron 3 of 22)	L2a|LINE|L2	-24647	NR_046591	100873933	Hs.568669	NR_046591	ENSG00000235777	DPYD-AS2	-	DPYD antisense RNA 2	ncRNA	0	0.357664
Merged-12-19245403-3	chr12	19245247	19245580	Intergenic	SVA_B|Other|Other	-37213	NM_001190860	54477	Hs.188614	NM_019012	ENSG00000052126	PLEKHA5	PEPP-2|PEPP2	pleckstrin homology domain containing A5	protein-coding	NA	NA
Merged-2-7896186-3	chr2	7895966	7896375	Intergenic	Intergenic	143616	NR_110256	101929551	Hs.116006	NR_110256	ENSG00000226506	LOC101929551	-	uncharacterized LOC101929551	ncRNA	0.012225	0.414634		331(GAACATCTGCTA,-,0.00)		17(GATAATTAAA,+,0.00)
Merged-15-50612941-3	chr15	50612644	50613243	intron (NM_016655, intron 1 of 7)	MLT1D|LTR|ERVL-MaLR	-33428	NR_024490	100129387	Hs.659360	NR_024490		GABPB1-AS1	-	GABPB1 antisense RNA 1	ncRNA	0	0.411765
Merged-5-90339377-3	chr5	90339171	90339552	intron (NR_003149, intron 85 of 89)	MIR|SINE|MIR	270858	NR_103549	100505994	Hs.628363	NR_103548	ENSG00000248323	LUCAT1	SCAL1	lung cancer associated transcript 1 (non-protein coding)	ncRNA	0.014085	0.402778
Merged-12-118258079-3	chr12	118257902	118258251	intron (NM_173598, intron 3 of 19)	intron (NM_173598, intron 3 of 19)	147952	NM_173598	283455	Hs.375836	NM_173598	ENSG00000171435	KSR2	-	kinase suppressor of ras 2	protein-coding	0.022222	0.487342	124(AGGTGACCTTGG,+,0.00)		245(GATTGGATTA,+,0.00)
Merged-16-63651493-3	chr16	63651179	63651804	Intergenic	LTR12D|LTR|ERV1	1504549	NM_001797	1009	Hs.116471	NM_001797	ENSG00000140937	CDH11	CAD11|CDHOB|OB|OSF-4	cadherin 11	protein-coding	NA	NA
Merged-8-135655708-4	chr8	135655101	135656385	intron (NM_001029939, intron 3 of 16)	intron (NM_001029939, intron 3 of 16)	45429	NR_002438	594840	Hs.626298	NR_002438	ENSG00000248492	ZFAT-AS1	NCRNA00070|SAS-ZFAT|ZFAT-AS|ZFATAS	ZFAT antisense RNA 1	ncRNA	0.011792	0.459555
Merged-8-130923564-3	chr8	130923427	130923703	intron (NM_001353304, intron 1 of 12)	intron (NM_001353304, intron 1 of 12)	28553	NM_001353300	51571	Hs.126941	NM_016623	ENSG00000153310	FAM49B	BM-009|L1	family with sequence similarity 49 member B	protein-coding	0.006667	0.350993
Merged-22-28471111-3	chr22	28470632	28471711	intron (NM_001145418, intron 12 of 22)	intron (NM_001145418, intron 12 of 22)	-154571	NR_036169	100423034		NR_036169	ENSG00000264073	MIR3199-1	mir-3199-1	microRNA 3199-1	ncRNA	0.004087	0.442935			92(CACCAGATTA,+,0.00),584(AAGAAGCTTA,+,0.00),874(AAATCCCATC,-,0.00)
Merged-4-68800348-3	chr4	68800093	68800566	intron (NM_001114387, intron 3 of 9)	intron (NM_001114387, intron 3 of 9)	28903	NM_182606	339967	Hs.450110	NM_182606	ENSG00000187054	TMPRSS11A	ECRG1	transmembrane serine protease 11A	protein-coding	0.004228	0.381857			290(ACTGAGATTA,+,0.00)
Merged-10-94087834-3	chr10	94087266	94088200	intron (NM_017824, intron 2 of 5)	L1MC3|LINE|L1	36813	NM_017824	54708	Hs.573490	NM_017824	ENSG00000198060	2019-03-05	MARCH-V|MITOL|RNF153	membrane associated ring-CH-type finger 5	protein-coding	0.006826	0.35473
Merged-11-40459596-3	chr11	40459401	40459776	intron (NM_020929, intron 2 of 4)	L2a|LINE|L2	-144908	NR_047674	57689	Hs.745123	NM_020929	ENSG00000148948	LRRC4C	NGL-1|NGL1	leucine rich repeat containing 4C	protein-coding	NA	NA
Merged-7-32130137-3	chr7	32129756	32130468	intron (NM_001191058, intron 3 of 18)	intron (NM_001191058, intron 3 of 18)	-19064	NM_005020	5137	Hs.143821	NM_005020	ENSG00000154678	PDE1C	Hcam3|cam-PDE 1C|hCam-3	phosphodiesterase 1C	protein-coding	0.008547	0.446337	293(CAATGACCTTGA,+,0.00),515(AGATGTCCTTGG,+,0.00)
Merged-12-99474230-4	chr12	99473939	99474539	intron (NM_001352187, intron 16 of 25)	intron (NM_001352187, intron 16 of 25)	-12898	NR_110095	101928937	Hs.555499	NR_110095	ENSG00000258039	LOC101928937	-	uncharacterized LOC101928937	ncRNA	0.00956	0.375954	471(GCCTGACCTTCA,+,0.00)		130(AAAGGGCTTA,+,0.00),219(TGAGGGATTA,+,0.00),540(TAGAGGATTA,+,0.00)
Merged-22-29485731-3	chr22	29485550	29485913	intron (NM_001039570, intron 1 of 8)	L2a|LINE|L2	16665	NM_001039570	83999	Hs.229335	NM_032045	ENSG00000183762	KREMEN1	ECTD13|KREMEN|KRM1	kringle containing transmembrane protein 1	protein-coding	NA	NA
Merged-14-81764729-3	chr14	81764234	81765039	intron (NM_001256430, intron 5 of 7)	intron (NM_001256430, intron 5 of 7)	-77061	NM_201595	2957	Hs.592334	NM_015859	ENSG00000165417	GTF2A1	TF2A1|TFIIA|TFIIA-42|TFIIAL	general transcription factor IIA subunit 1	protein-coding	0.006182	0.427469		601(CTCCATCTGTTG,-,0.00),675(CACAATCTGTTG,-,0.00)		234(TGTAATTAGA,-,0.00)
Merged-20-46666821-3	chr20	46666650	46667026	Intergenic	MIRb|SINE|MIR	-47977	NR_110027	101927457	Hs.445823	NR_110027		LINC01522	-	long intergenic non-protein coding RNA 1522	ncRNA	0.015504	0.511538
Merged-8-131422937-3	chr8	131422653	131423228	intron (NM_001247996, intron 1 of 30)	intron (NM_001247996, intron 1 of 30)	32966	NM_018482	50807	Hs.655552	NM_018482	ENSG00000153317	ASAP1	AMAP1|CENTB4|DDEF1|PAG2|PAP|ZG14P	ArfGAP with SH3 domain, ankyrin repeat and PH domain 1	protein-coding	0.010676	0.484099	227(TCAAGGTCATTT,-,0.00)
Merged-11-75343212-3	chr11	75343014	75343413	intron (NM_033063, intron 1 of 3)	MIRb|SINE|MIR	36266	NM_033063	4135	Hs.585540	NM_033063	ENSG00000171533	MAP6	MAP6-N|MTAP6|N-STOP|STOP	microtubule associated protein 6	protein-coding	0.004115	0.428571
Merged-17-71406363-3	chr17	71405906	71406752	intron (NM_001144952, intron 18 of 44)	intron (NM_001144952, intron 18 of 44)	-98186	NM_012121	23580	Hs.3903	NM_012121	ENSG00000179604	CDC42EP4	BORG4|CEP4|KAIA1777	CDC42 effector protein 4	protein-coding	0	0.32
Merged-1-12399333-3	chr1	12399026	12399535	intron (NM_015378, intron 40 of 69)	MIRb|SINE|MIR	109184	NM_015378	55187	Hs.439381	NM_015378	ENSG00000048707	VPS13D	-	vacuolar protein sorting 13 homolog D	protein-coding	0.006329	0.383648
Merged-10-105207753-3	chr10	105207592	105207909	intron (NR_024552, intron 3 of 3)	intron (NR_024552, intron 3 of 3)	4412	NR_024552	51063	Hs.241545	NM_015916	ENSG00000138172	CALHM2	FAM26B	calcium homeostasis modulator family member 2	protein-coding	0.010033	0.5	159(GCAAGGTCATCC,-,0.00)	95(CACCATCTGCCT,-,0.00)
Merged-14-64977360-4	chr14	64976644	64978067	intron (NM_001123329, intron 1 of 1)	intron (NM_001123329, intron 1 of 1)	-5424	NM_001304507	7597	Hs.654571	NM_006977	ENSG00000089775	ZBTB25	C14orf51|KUP|ZNF46	zinc finger and BTB domain containing 25	protein-coding	0.006033	0.407796			102(TAATCCCTCC,-,0.00),1366(GAATGGATTA,+,0.00)
Merged-15-79307856-3	chr15	79307559	79308169	intron (NM_002891, intron 12 of 27)	intron (NM_002891, intron 12 of 27)	-9862	NM_153815	5923	Hs.459035	NM_002891	ENSG00000058335	RASGRF1	CDC25|CDC25L|GNRP|GRF1|GRF55|H-GRF55|PP13187|ras-GRF1	Ras protein specific guanine nucleotide releasing factor 1	protein-coding	0.012397	0.539095	126(CAGTGACCTTGG,+,0.00),310(TCAAGGGCATTG,-,0.00),550(TCAAGGACAAGA,-,0.00)
Merged-4-14865894-3	chr4	14865436	14866183	intron (NR_126435, intron 1 of 6)	MIR|SINE|MIR	23984	NR_126435	201853	Hs.551051	NR_126435	ENSG00000248360	LINC00504	-	long intergenic non-protein coding RNA 504	ncRNA	0.012766	0.43129			631(GTGGGGATTA,+,0.00)	71(TGTAATTGGA,-,0.00)
Merged-11-92590942-3	chr11	92590835	92591066	intron (NM_001008781, intron 19 of 24)	intron (NM_001008781, intron 19 of 24)	57844	NR_135091	105369431	Hs.532389	NR_135091		LOC105369431	-	uncharacterized LOC105369431	ncRNA	0.004329	0.461207		118(CCCCATCTGGTG,-,0.00)
Merged-9-10843319-3	chr9	10843117	10843546	Intergenic	MLT1F1|LTR|ERVL-MaLR	230125	NR_110696	101929428	Hs.434446	NR_110696	ENSG00000226717	PTPRD-AS2	-	PTPRD antisense RNA 2 (head to head)	ncRNA	0	0
Merged-14-103875139-3	chr14	103874727	103875435	intron (NM_001128918, intron 2 of 17)	Charlie17a|DNA|hAT-Charlie	23380	NM_001128919	4140	Hs.35828	NM_002376	ENSG00000075413	MARK3	CTAK1|KP78|PAR1A|Par-1a	microtubule affinity regulating kinase 3	protein-coding	0.012632	0.429769	527(TGTTGTCCTTGA,+,0.00)
Merged-7-115381137-3	chr7	115380859	115381391	Intergenic	L1MB7|LINE|L1	-159630	NR_145801	109623459		NR_145801	ENSG00000202377	SNORA25B	-	small nucleolar RNA, H/ACA box 25B	snoRNA	0.025	0.414634
Merged-12-19386588-3	chr12	19386272	19386977	intron (NM_001256787, intron 1 of 25)	intron (NM_001256787, intron 1 of 25)	28365	NM_001256787	54477	Hs.188614	NM_019012	ENSG00000052126	PLEKHA5	PEPP-2|PEPP2	pleckstrin homology domain containing A5	protein-coding	0.014041	0.37014	262(TCAAGGTCAAGG,-,0.00)		220(TAAGCCTGTT,-,0.00)	560(GTTTATTAGC,-,0.00)
Merged-9-95940437-4	chr9	95940011	95940851	Intergenic	Intergenic	-6781	NM_001282394	65268	Hs.654856	NM_006648	ENSG00000165238	WNK2	NY-CO-43|P/OKcl.13|PRKWNK2|SDCCAG43	WNK lysine deficient protein kinase 2	protein-coding	0.017857	0.568371		73(GGCCAGATGTCC,+,0.00)
Merged-5-149595752-3	chr5	149595288	149596383	Intergenic	Intergenic	26411	NM_014228	6534	Hs.241597	NM_014228	ENSG00000011083	SLC6A7	PROT	solute carrier family 6 member 7	protein-coding	0.00885	0.583241	333(GCTTGACCTTGA,+,0.00)
Merged-18-2515311-3	chr18	2514898	2515752	Intergenic	Intergenic	56177	NM_022840	64863	Hs.126888	NM_022840	ENSG00000101574	METTL4	HsT661	methyltransferase like 4	protein-coding	0	0.308642	413(TCAAGGTCAGAC,-,0.00)
Merged-7-129859208-3	chr7	129858905	129859514	Intergenic	LTR26B|LTR|ERV1	11505	NM_145268	136263	Hs.351816	NM_145268	ENSG00000165120	SSMEM1	C7orf45	serine rich single-pass membrane protein 1	protein-coding	NA	NA
Merged-16-67695645-3	chr16	67695172	67696156	promoter-TSS (NM_022914)	promoter-TSS (NM_022914)	813	NM_016948	50855	Hs.112933	NM_016948	ENSG00000102981	PARD6A	PAR-6A|PAR6|PAR6C|PAR6alpha|TAX40|TIP-40	par-6 family cell polarity regulator alpha	protein-coding	0.054878	0.631472				730(GCTAATCAGC,+,0.00)
Merged-2-217776044-3	chr2	217775856	217776260	Intergenic	Intergenic	40563	NR_130782	101928327	Hs.350698	NR_130782	ENSG00000223874	LINC01921	-	long intergenic non-protein coding RNA 1921	ncRNA	0.007426	0.525926	183(CCAAGGACACAT,-,0.00)	35(GCCCATCTGGAT,-,0.00)
Merged-1-180896876-4	chr1	180896292	180897593	intron (NM_020950, intron 3 of 8)	intron (NM_020950, intron 3 of 8)	14629	NM_020950	57710	Hs.734816	NM_020950	ENSG00000135835	KIAA1614	-	KIAA1614	protein-coding	0.020553	0.574586	301(GTTCGACCTTGA,+,0.00)	554(GCACATCTGGTA,-,0.00),862(GACCATCTGTCT,-,0.00),1023(GAGCAGATGTCC,+,0.00)	1212(TAATCTGCGT,-,0.00),1232(TAATCCCTCC,-,0.00)
Merged-2-179714055-3	chr2	179713762	179714327	intron (NM_173648, intron 21 of 23)	MIRb|SINE|MIR	-41894	NM_133432	7273	Hs.134602	NM_003319	ENSG00000155657	TTN	CMD1G|CMH9|CMPD4|EOMFC|HMERF|LGMD2J|MYLK5|SALMY|TMD	titin	protein-coding	0.002584	0.33162
Merged-4-88026802-3	chr4	88026657	88026940	exon (NM_001166693, exon 9 of 21)	exon (NM_001166693, exon 9 of 21)	98645	NM_005935	4299	Hs.480190	NM_005935	ENSG00000172493	AFF1	AF4|MLLT2|PBM1	AF4/FMR2 family member 1	protein-coding	0.007067	0.387324				33(TTTAATTAGG,-,0.00)
Merged-3-179754079-3	chr3	179753456	179755128	intron (NM_001349389, intron 1 of 15)	intron (NM_001349389, intron 1 of 15)	549	NM_001349389	51555	Hs.235331	NM_016559	ENSG00000114757	PEX5L	PEX5R|PEX5RP|PXR2|PXR2B|TRIP8b	peroxisomal biogenesis factor 5 like	protein-coding	0.058125	0.534956	219(TCAAGGTTAAAG,-,0.00)		589(AATAGGATTA,+,0.00)	863(TTAAATTAGC,-,0.00)
Merged-20-57787409-3	chr20	57787237	57787568	intron (NM_178457, intron 3 of 4)	intron (NM_178457, intron 3 of 4)	21327	NM_178457	128611	Hs.473204	NM_178457	ENSG00000124203	ZNF831	C20orf174	zinc finger protein 831	protein-coding	0.013158	0.418301		89(TAACAGATGGCT,+,0.00)	76(TAATCATTTG,-,0.00)
Merged-2-202543047-3	chr2	202542794	202543334	intron (NM_033066, intron 10 of 21)	L2|LINE|L2	20353	NM_033066	58538	Hs.63085	NM_033066	ENSG00000082126	MPP4	ALS2CR5|DLG6	membrane palmitoylated protein 4	protein-coding	0.008264	0.360656
Merged-1-71942134-3	chr1	71942004	71942284	intron (NM_173808, intron 6 of 6)	MER77B|LTR|ERVL	360551	NR_046218	100852409	Hs.681780	NR_046218	ENSG00000228853	NEGR1-IT1	-	NEGR1 intronic transcript 1	ncRNA	0	0.185185
Merged-14-101105392-3	chr14	101105002	101105749	Intergenic	Intergenic	-18230	NR_024096	283601	Hs.379802	NM_001007560	ENSG00000196273	LINC00523	C14orf70	long intergenic non-protein coding RNA 523	ncRNA	0.012048	0.625564	420(ACAAGGTCATTC,-,0.00)
Merged-20-7985948-3	chr20	7985695	7986232	intron (NM_021156, intron 2 of 7)	intron (NM_021156, intron 2 of 7)	14513	NM_021156	56255	Hs.169358	NM_021156	ENSG00000125827	TMX4	DJ971N18.2|PDIA14|TXNDC13	thioredoxin related transmembrane protein 4	protein-coding	0.005376	0.395722	178(TCCTGACCTTGA,+,0.00)		194(TAAGCTCATC,-,0.00)
Merged-17-38609065-3	chr17	38608769	38609454	intron (NM_001552, intron 1 of 3)	intron (NM_001552, intron 1 of 3)	9435	NM_001552	3487	Hs.462998	NM_001552	ENSG00000141753	IGFBP4	BP-4|HT29-IGFBP|IBP4|IGFBP-4	insulin like growth factor binding protein 4	protein-coding	0.029197	0.607872	585(TGAAGGTCAATG,-,0.00)	186(TGCCATCTGGGC,-,0.00)
Merged-9-120179016-4	chr9	120178569	120179459	Intergenic	Intergenic	-1697	NM_014010	23245	Hs.601562	NM_014010	ENSG00000148219	ASTN2	bA67K19.1	astrotactin 2	protein-coding	0.006221	0.431008	418(CAGTGACCTTGG,+,0.00)
Merged-4-15550247-3	chr4	15550006	15550458	intron (NM_001080522, intron 18 of 37)	intron (NM_001080522, intron 18 of 37)	78743	NM_001080522	57545	Hs.590928	NM_020785	ENSG00000048342	CC2D2A	JBTS9|MKS6	coiled-coil and C2 domain containing 2A	protein-coding	0	0.351682			347(TAGAAGATTA,+,0.00)
Merged-2-239678871-3	chr2	239678702	239679036	Intergenic	MER85|DNA|PiggyBac	-77804	NM_001271893	117581	Hs.422585	NM_057179	ENSG00000233608	TWIST2	AMS|BBRSAY|DERMO1|FFDD3|SETLSS|bHLHa39	twist family bHLH transcription factor 2	protein-coding	NA	NA
Merged-11-75218511-4	chr11	75217880	75219005	intron (NM_001351168, intron 1 of 17)	MIR3|SINE|MIR	18176	NM_001351168	81544	Hs.503297	NM_030792	ENSG00000158555	GDPD5	GDE2|PP1665	glycerophosphodiester phosphodiesterase domain containing 5	protein-coding	0.012332	0.581006				952(GCTAATTAAG,+,0.00)
Merged-2-64573712-3	chr2	64573441	64574069	Intergenic	Intergenic	-5773	NR_106995	102465833		NR_106995	ENSG00000264297	MIR4433B	hsa-mir-4433b	microRNA 4433b	ncRNA	0.005155	0.448718		103(TTCCATCTGGCC,-,0.00)		377(AGTAATTAGA,-,0.00)
Merged-13-42534783-3	chr13	42534257	42535412	promoter-TSS (NR_039974)	promoter-TSS (NR_039974)	387	NM_015058	23078	Hs.368282	NM_015058	ENSG00000102763	VWA8	KIAA0564	von Willebrand factor A domain containing 8	protein-coding	0.080537	0.625418	358(GCAAGGTCAAAT,-,0.00)
Merged-16-19097740-4	chr16	19097324	19098176	Intergenic	CpG	18511	NM_001190983	10229	Hs.157113	NM_016138	ENSG00000167186	COQ7	CAT5|CLK-1|CLK1|COQ10D8	coenzyme Q7, hydroxylase	protein-coding	0.059783	0.578019	601(CCAAGGGCAAAG,-,0.00)
Merged-20-37100798-3	chr20	37100417	37101389	promoter-TSS (NM_020336)	promoter-TSS (NM_020336)	-546	NM_001282918	57148	Hs.598850	NM_020336	ENSG00000170471	RALGAPB	KIAA1219|RalGAPbeta	Ral GTPase activating protein non-catalytic beta subunit	protein-coding	0.033951	0.490236	283(CCAAGGTCAGTC,-,0.00)			635(TGTAATAAGA,-,0.00)
Merged-6-90085660-3	chr6	90085235	90085989	intron (NM_021244, intron 5 of 6)	intron (NM_021244, intron 5 of 6)	-22993	NM_016021	51465	Hs.163776	NM_016021	ENSG00000198833	UBE2J1	CGI-76|HSPC153|HSPC205|HSU93243|NCUBE-1|NCUBE1|UBC6|UBC6E|Ubc6p	ubiquitin conjugating enzyme E2 J1	protein-coding	0.006631	0.456954	557(TCAAGGTCATCC,-,0.00)	232(AACCATCTGTGA,-,0.00),637(AGCCAGATGTCA,+,0.00)		423(GCTAATGACC,+,0.00)
Merged-5-68066527-3	chr5	68066110	68066821	Intergenic	Intergenic	259289	NR_130778	101928885	Hs.630474	NR_130778		LINC02198	-	long intergenic non-protein coding RNA 2198	ncRNA	0.005693	0.439394			229(TAATCCTTTA,-,0.00),249(TAATCCCTGG,-,0.00),557(TAATCTCCCT,-,0.00)	699(TTTAATTAGT,-,0.00)
Merged-6-29445138-3	chr6	29444972	29445287	Intergenic	MLT1B|LTR|ERVL-MaLR	10604	NM_052967	116511	Hs.533297	NM_052967	ENSG00000204687	MAS1L	MAS-L|MRG|dJ994E9.2	MAS1 proto-oncogene like, G protein-coupled receptor	protein-coding	0	0.459677
Merged-2-129039658-3	chr2	129039106	129040217	intron (NM_004807, intron 1 of 1)	intron (NM_004807, intron 1 of 1)	36510	NM_004807	9394	Hs.512841	NM_004807	ENSG00000136720	HS6ST1	HH15|HS6ST	heparan sulfate 6-O-sulfotransferase 1	protein-coding	0.024691	0.598522	520(GGCTGACCTTGC,+,0.00)	929(CGGCAGATGGTT,+,0.00),1033(AGCCAGATGGGC,+,0.00)
Merged-19-1208109-3	chr19	1207770	1208383	intron (NM_000455, intron 1 of 9)	intron (NM_000455, intron 1 of 9)	2278	NM_000455	6794	Hs.515005	NM_000455	ENSG00000118046	STK11	LKB1|PJS|hLKB1	serine/threonine kinase 11	protein-coding	0.042991	0.654851	399(CCATGACCTTGG,+,0.00)
Merged-7-12057012-3	chr7	12056893	12057136	Intergenic	Intergenic	-185190	NM_015204	221981	Hs.120855	NM_015204	ENSG00000005108	THSD7A	-	thrombospondin type 1 domain containing 7A	protein-coding	0	0.381148
Merged-1-235695228-3	chr1	235694743	235695562	intron (NR_039973, intron 1 of 1).2	MIR|SINE|MIR	19027	NR_039973									0.008734	0.52381
Merged-3-127263555-3	chr3	127263106	127263988	Intergenic	Intergenic	-6924	NR_125397	101927149	Hs.407798	NR_125397	ENSG00000239921	LINC01471	-	long intergenic non-protein coding RNA 1471	ncRNA	0.017021	0.603399	377(CTGTGACCTTGG,+,0.00)	248(AGCCATCTGTCA,-,0.00)
Merged-9-114741225-3	chr9	114740895	114741615	Intergenic	L2a|LINE|L2	46875	NR_039814	100616114		NR_039814	ENSG00000266315	MIR4668	mir-4668	microRNA 4668	ncRNA	0.02381	0.488889
Merged-6-44252986-3	chr6	44252677	44253382	intron (NM_182539, intron 3 of 4)	MER53|DNA|hAT	12429	NM_182539	202500	Hs.189183	NM_182539	ENSG00000146221	TCTE1	D6S46|DRC5|FAP155	t-complex-associated-testis-expressed 1	protein-coding	0	0.444444
Merged-15-47212267-3	chr15	47212045	47212449	Intergenic	Intergenic	-264156	NM_001198999	80031	Hs.511265	NM_020858	ENSG00000137872	SEMA6D	-	semaphorin 6D	protein-coding	0.007937	0.337731	242(TCATGACCTTCA,+,0.00)
Merged-6-9456807-3	chr6	9456349	9457230	Intergenic	Intergenic	804347	NR_004855	728655	Hs.214343	NR_004855		HULC	HCCAT1|LINC00078|NCRNA00078	hepatocellular carcinoma up-regulated long non-coding RNA	ncRNA	0.01074	0.458333	740(CGTTGACCTTGT,+,0.00)		258(TAATCTGGTT,-,0.00)
Merged-3-77779323-3	chr3	77779084	77779619	Intergenic	Intergenic	318763	NR_146636	105377172		NR_146636		LINC02077	-	long intergenic non-protein coding RNA 2077	ncRNA	0.007853	0.370757	156(TCAAGGTCAAAA,-,0.00)
Merged-9-74978497-3	chr9	74978266	74978860	intron (NM_001102420, intron 1 of 6)	intron (NM_001102420, intron 1 of 6)	945	NM_001278244	7763	Hs.406096	NM_006007	ENSG00000107372	ZFAND5	ZA20D2|ZFAND5A|ZNF216	zinc finger AN1-type containing 5	protein-coding	0.016317	0.37819			554(TAATCCGACC,-,0.00)
Merged-14-29362504-3	chr14	29362349	29362671	Intergenic	Intergenic	-107517	NR_135255	105370424	Hs.375809	NR_135255	ENSG00000257056	LINC02282	-	long intergenic non-protein coding RNA 2282	ncRNA	0.005747	0.36
Merged-3-127678952-3	chr3	127678730	127679166	intron (NM_207335, intron 3 of 4)	intron (NM_207335, intron 3 of 4)	37046	NM_207335	166348	Hs.132087	NM_207335	ENSG00000187715	KBTBD12	KLHDC6	kelch repeat and BTB domain containing 12	protein-coding	0.007673	0.494898	244(TCAAGGGCAACT,-,0.00)
Merged-1-24767171-3	chr1	24766769	24767550	intron (NM_001322868, intron 3 of 9)	intron (NM_001322868, intron 3 of 9)	24644	NM_001322857	57185	Hs.523442	NM_020448	ENSG00000001461	NIPAL3	DJ462O23.2|NPAL3	NIPA like domain containing 3	protein-coding	0.008602	0.540773			366(AAATCCCCTC,-,0.00)	287(TCTAATTACA,+,0.00),422(GCTAATGAGC,+,0.00)
Merged-22-31115042-3	chr22	31114683	31115337	intron (NM_030758, intron 1 of 13)	intron (NM_030758, intron 1 of 13)	-12534	NR_036171	100422912		NR_036171	ENSG00000264661	MIR3200	mir-3200	microRNA 3200	ncRNA	0.010703	0.482443	392(TCTTAACCTTGA,+,0.00)		376(GACGGGATTA,+,0.00)
Merged-5-110647130-3	chr5	110646800	110647426	intron (NM_001323377, intron 1 of 9)	intron (NM_001323377, intron 1 of 9)	86873	NM_001323377	814	Hs.438801	NM_001744	ENSG00000152495	CAMK4	CaMK IV|CaMK-GR|caMK	calcium/calmodulin dependent protein kinase IV	protein-coding	0.004792	0.417863		163(TGGCAGATGGAG,+,0.00)		99(TGTAATTAGG,-,0.00)
Merged-20-39614338-3	chr20	39614121	39614567	intron (NR_145525, intron 1 of 2)	MLT1D|LTR|ERVL-MaLR	4991	NR_145525	100128988	Hs.636443	NR_145524		LOC100128988	-	uncharacterized LOC100128988	ncRNA	0	0.727273
Merged-21-16424309-3	chr21	16423860	16424680	intron (NM_003489, intron 1 of 3)	intron (NM_003489, intron 1 of 3)	12856	NM_003489	8204	Hs.155017	NM_003489	ENSG00000180530	NRIP1	RIP140	nuclear receptor interacting protein 1	protein-coding	0.008658	0.394245		235(AAACAGATGGGA,+,0.00)		276(GCTAATCACT,+,0.00)
Merged-17-17581092-3	chr17	17580781	17581372	promoter-TSS (NR_131243)	promoter-TSS (NR_131243)	-74	NR_131243	105371564	Hs.369680	NR_131243	ENSG00000223979	SMCR2	TCONS_00025215	Smith-Magenis syndrome chromosome region, candidate 2 (non-protein coding)	ncRNA	0	0.418605
Merged-6-28433577-3	chr6	28433254	28433852	Intergenic	Intergenic	-22274	NM_001012455	222696	Hs.721841	NM_001012455	ENSG00000187987	ZSCAN23	ZNF390|ZNF453|dJ29K1.3|dJ29K1.3.1	zinc finger and SCAN domain containing 23	protein-coding	0.005181	0.42069			281(GTAAGGATTA,+,0.00)
Merged-1-77280933-3	chr1	77280506	77281318	Intergenic	Intergenic	-35960	NR_149059	110806286		NR_149059	ENSG00000237552	LINC02567	-	long intergenic non-protein coding RNA 2567	ncRNA	0.001672	0.455			48(TAATCAGCTC,-,0.00)	46(TATAATCAGC,-,0.00)
Merged-3-42647255-3	chr3	42646878	42647640	intron (NM_005385, intron 2 of 16)	MamRep137|DNA|TcMar?	-4687	NM_001201572	9117	Hs.445892	NM_004206	ENSG00000093183	SEC22C	SEC22L3	SEC22 homolog C, vesicle trafficking protein	protein-coding	0.006678	0.372712	108(TTGTGTCCTTGG,+,0.00)			408(GCTCATTAAC,+,0.00),567(TTTAATTAGG,-,0.00),702(GCTAATGACA,+,0.00)
Merged-8-67419686-3	chr8	67419460	67419916	intron (NM_152765, intron 3 of 5)	MIRb|SINE|MIR	14197	NM_152765	254778	Hs.268869	NM_152765	ENSG00000169085	VXN	C8orf46	vexin	protein-coding	0.019048	0.471698
Merged-17-40063626-3	chr17	40063179	40064151	intron (NM_001096, intron 7 of 28)	intron (NM_001096, intron 7 of 28)	11607	NM_001096	47	Hs.387567	NM_001096	ENSG00000131473	ACLY	ACL|ATPCL|CLATP	ATP citrate lyase	protein-coding	0.019547	0.527235	616(TCAAGGACATAG,-,0.00)		313(AAAAGGATTT,+,0.00)
Merged-19-1479551-3	chr19	1478852	1479936	promoter-TSS (NM_152482)	promoter-TSS (NM_152482)	-166	NM_152482	148223	Hs.532840	NM_152482	ENSG00000119559	C19orf25	-	chromosome 19 open reading frame 25	protein-coding	0.09209	0.679245	465(TAGTGCCCTTGA,+,0.00)
Merged-15-47000565-3	chr15	47000272	47000912	Intergenic	Intergenic	-475811	NM_001198999	80031	Hs.511265	NM_020858	ENSG00000137872	SEMA6D	-	semaphorin 6D	protein-coding	0	0.370466			189(TAATCTCTTC,-,0.00)
Merged-17-48578787-3	chr17	48578497	48579174	Intergenic	AluSg4|SINE|Alu	-6910	NM_032133	84073	Hs.398196	NM_032133	ENSG00000136449	MYCBPAP	AMAP-1|AMAP1	MYCBP associated protein	protein-coding	0.007092	0.4375
Merged-8-97247057-4	chr8	97246445	97247915	intron (NM_001199975, intron 1 of 4)	intron (NM_001199975, intron 1 of 4)	682	NR_045639	7381	Hs.131255	NM_006294	ENSG00000156467	UQCRB	MC3DN3|QCR7|QP-C|QPC|UQBC|UQBP|UQCR6|UQPC	ubiquinol-cytochrome c reductase binding protein	protein-coding	0.039643	0.494581	716(CCAAGGTCAACC,-,0.00)		61(AGACAGATTA,+,0.00),610(GCAGAGATTA,+,0.00)
Merged-12-124510020-3	chr12	124509824	124510253	intron (NM_001347902, intron 2 of 4)	intron (NM_001347902, intron 2 of 4)	52276	NM_152437	144348	Hs.524828	NM_152437	ENSG00000179195	ZNF664	ZFOC1|ZNF176	zinc finger protein 664	protein-coding	0.02957	0.533512		115(ACCCATCTGCCA,-,0.00)
Merged-15-73662822-3	chr15	73662535	73663145	Intergenic	Intergenic	-1235	NM_005477	10021	Hs.86941	NM_005477	ENSG00000138622	HCN4	SSS2	hyperpolarization activated cyclic nucleotide gated potassium channel 4	protein-coding	0.009346	0.529138	234(GAGTGTCCTTGG,+,0.00)		226(TAATCCCTGA,-,0.00)
Merged-18-67389823-3	chr18	67389512	67390115	intron (NM_152721, intron 5 of 7)	intron (NM_152721, intron 5 of 7)	225276	NM_001303618	10666	Hs.660130	NM_006566	ENSG00000150637	CD226	DNAM-1|DNAM1|PTA1|TLiSA1	CD226 molecule	protein-coding	0.006633	0.380795	297(TCAAGGTCAGTC,-,0.00),307(TCAAGGTCACGT,-,0.00)
Merged-10-77863195-3	chr10	77863073	77863327	intron (NM_001305581, intron 5 of 6)	intron (NM_001305581, intron 5 of 6)	320681	NM_032024	83938	Hs.118161	NM_032024	ENSG00000148655	LRMDA	C10orf11|CDA017	leucine rich melanocyte differentiation associated	protein-coding	0.006289	0.5375
Merged-1-196514584-3	chr1	196514393	196514798	intron (NR_146057, intron 1 of 26)	intron (NR_146057, intron 1 of 26)	37016	NR_039888	100616363		NR_039888	ENSG00000265986	MIR4735	-	microRNA 4735	ncRNA	0	0.40942	173(ACATGACCTTGA,+,0.00)
Merged-12-131126624-3	chr12	131126336	131127121	intron (NM_001351226, intron 1 of 21)	intron (NM_001351226, intron 1 of 21)	-8322	NM_001351232	23504	Hs.657441	NM_015347	ENSG00000060709	RIMBP2	PPP1R133|RBP2|RIM-BP2	RIMS binding protein 2	protein-coding	0.025478	0.591772
Merged-2-234216197-3	chr2	234215852	234216570	promoter-TSS (NM_000541)	promoter-TSS (NM_000541)	-98	NM_000541	6295	Hs.32721	NM_000541	ENSG00000130561	SAG	RP47|S-AG	S-antigen visual arrestin	protein-coding	0.019757	0.512898
Merged-8-11141615-3	chr8	11141083	11142068	promoter-TSS (NM_015458)	promoter-TSS (NM_015458)	-425	NM_015458	66036	Hs.591395	NM_015458	ENSG00000104643	MTMR9	C8orf9|LIP-STYX|MTMR8	myotubularin related protein 9	protein-coding	0.040609	0.526369
Merged-1-114220009-3	chr1	114219854	114220175	intron (NM_001142782, intron 19 of 20)	MIRb|SINE|MIR	81763	NM_006608	10745	Hs.655824	NM_006608	ENSG00000116793	PHTF1	PHTF	putative homeodomain transcription factor 1	protein-coding	0.043103	0.423729			9(TAATCAGATT,-,0.00)
Merged-11-116298607-3	chr11	116298110	116299288	Intergenic	Intergenic	-211440	NR_135069	101929011	Hs.733911	NR_135069	ENSG00000237937	LOC101929011	-	uncharacterized LOC101929011	ncRNA	0.01114	0.5	348(TCAAGGTCATTG,-,0.00)			756(GATGATTACG,+,0.00)
Merged-11-110961171-3	chr11	110960861	110961441	Intergenic	MLT1E2|LTR|ERVL-MaLR	6891	NR_149131	105369490		NR_149131	ENSG00000271584	LINC02550	-	long intergenic non-protein coding RNA 2550	ncRNA	0	0.333333
Merged-1-200984552-5	chr1	200983205	200985799	intron (NM_001252103, intron 1 of 33)	intron (NM_001252103, intron 1 of 33)	8326	NM_001252103	23046	Hs.169182	NM_017596	ENSG00000116852	KIF21B	-	kinesin family member 21B	protein-coding	0.021898	0.556095	579(CAGTGACCTTGG,+,0.00)			1104(CTTTATTAGC,-,0.00),1184(TGTAATTTGC,-,0.00),2380(TTTAATGAGC,-,0.00)
Merged-14-68125575-3	chr14	68125330	68125904	intron (NM_006370, intron 3 of 5)	intron (NM_006370, intron 3 of 5)	15985	NM_006370	10490	Hs.741177	NM_006370	ENSG00000100568	VTI1B	VTI1|VTI1-LIKE|VTI1L|VTI2|v-SNARE|vti1-rp1	vesicle transport through interaction with t-SNAREs 1B	protein-coding	0.008711	0.387826		487(ATACAGATGTTC,+,0.00)	165(TAATCCCTCG,-,0.00)
Merged-5-57367486-3	chr5	57367176	57367848	Intergenic	Intergenic	50656	NR_104669	101928569	Hs.319708	NR_104669		LINC02101	-	long intergenic non-protein coding RNA 2101	ncRNA	0.008929	0.451709		206(AGCCAGATGGTA,+,0.00)	56(GATAGGATTA,+,0.00)	467(GCTATTTATG,+,0.00)
Merged-4-170671593-3	chr4	170671270	170671884	intron (NM_017867, intron 3 of 7)	intron (NM_017867, intron 3 of 7)	7516	NM_017867	54969	Hs.406756	NM_017867	ENSG00000056050	HPF1	C4orf27	histone PARylation factor 1	protein-coding	0.008097	0.389899		286(CAACAGATGGCT,+,0.00)	122(ACACGGCTTA,+,0.00),224(AGTGAGATTA,+,0.00)	127(GCTTATTAAG,+,0.00),364(CCTCATTAGC,-,0.00)
Merged-19-42519674-3	chr19	42519490	42519851	intron (NM_002088, intron 14 of 18)	intron (NM_002088, intron 14 of 18)	-21242	NM_001256214	478	Hs.515427	NM_152296	ENSG00000105409	ATP1A3	AHC2|ATP1A1|CAPOS|DYT12|RDP	ATPase Na+/K+ transporting subunit alpha 3	protein-coding	0	0.485714
Merged-19-5559873-3	chr19	5559586	5560140	non-coding (NR_027064, exon 3 of 3)	non-coding (NR_027064, exon 3 of 3)	8182	NR_027064	257000	Hs.515575	NM_153375	ENSG00000223573	TINCR	LINC00036|NCRNA00036|PLAC2|onco-lncRNA-16	TINCR ubiquitin domain containing	ncRNA	0.008097	0.575758		251(GCCCAGCTGTTA,-,0.00)	139(GGGGAGATTA,+,0.00)
Merged-1-15706247-3	chr1	15705738	15706547	intron (NM_052929, intron 27 of 30)	LTR5_Hs|LTR|ERVK	-30249	NM_024329	79180	Hs.465374	NM_024329	ENSG00000142634	EFHD2	SWS1	EF-hand domain family member D2	protein-coding	0.054054	0.56		752(CACCATCTGCAT,-,0.00)
Merged-10-72992937-3	chr10	72992556	72993432	intron (NM_170744, intron 1 of 16)	intron (NM_170744, intron 1 of 16)	-15009	NR_038453	728978	Hs.646725	NR_038453	ENSG00000237512	UNC5B-AS1	-	UNC5B antisense RNA 1	ncRNA	0.021667	0.558872	537(ACAAGGTCAATG,-,0.00)
Merged-5-72950536-3	chr5	72950210	72950894	intron (NM_001080479, intron 1 of 36)	intron (NM_001080479, intron 1 of 36)	28569	NM_001080479	64283	Hs.482521	NM_001080479	ENSG00000214944	ARHGEF28	RGNEF|RIP2|p190RHOGEF	Rho guanine nucleotide exchange factor 28	protein-coding	0.004386	0.448175	238(CATTGACCTTGG,+,0.00)	217(TAGCAGATGGGG,+,0.00),531(CTCCAGATGGTG,+,0.00)	153(CAGGAGATTA,+,0.00),223(ATGGGGATTA,+,0.00)	211(AGTCATTAGC,-,0.00)
Merged-14-23436026-3	chr14	23435718	23436373	Intergenic	Intergenic	-9694	NM_017815	54930	Hs.442782	NM_017815	ENSG00000092036	HAUS4	C14orf94	HAUS augmin like complex subunit 4	protein-coding	0.009141	0.417122
Merged-17-35165709-3	chr17	35165178	35166245	Intergenic	CpG	128249	NR_135668	102723471	Hs.567930	NR_135668	ENSG00000277268	LHX1-DT	-	LHX1 divergent transcript	ncRNA	0.094521	0.701228
Merged-13-53568758-3	chr13	53568609	53568957	Intergenic	Intergenic	-34093	NM_006418	10562	Hs.508113	NM_006418	ENSG00000102837	OLFM4	GC1|GW112|OLM4|OlfD|UNQ362|bA209J19.1|hGC-1|hOLfD	olfactomedin 4	protein-coding	0.011494	0.361032				12(TTTAATTAGC,-,0.00)
Merged-6-6858042-3	chr6	6857572	6858369	Intergenic	Intergenic	-234911	NR_026970	285780	Hs.655737	NM_173675	ENSG00000216863	LY86-AS1	LY86-AS|LY86AS	LY86 antisense RNA 1	ncRNA	0.013084	0.490706
Merged-22-23037868-3	chr22	23037358	23038218	Intergenic	Intergenic	49006	NM_199127	91227	Hs.450000	NM_080839	ENSG00000100121	GGTLC2	GGTL4	gamma-glutamyltransferase light chain 2	protein-coding	0.002326	0.537747	479(CCAAGGTCAACA,-,0.00)
Merged-7-3922022-3	chr7	3921664	3922481	intron (NM_152744, intron 5 of 44)	intron (NM_152744, intron 5 of 44)	-247245	NM_001079653	221935	Hs.653013	NM_152744	ENSG00000146555	SDK1	-	sidekick cell adhesion molecule 1	protein-coding	0.013043	0.525862	338(TCAAGGTCAATG,-,0.00)
Merged-1-161236615-3	chr1	161236425	161236786	intron (NM_001102566, intron 1 of 2)	intron (NM_001102566, intron 1 of 2)	8088	NM_001102566	654790	Hs.433150	NM_001102566	ENSG00000248485	PCP4L1	IQM1	Purkinje cell protein 4 like 1	protein-coding	0.00277	0.41989	139(GGGTGACCTTGA,+,0.00)
Merged-5-68588555-3	chr5	68588264	68588920	intron (NM_001297697, intron 10 of 12)	intron (NM_001297697, intron 10 of 12)	39951	NM_176816	202243	Hs.654850	NM_176816	ENSG00000183323	CCDC125	KENAE	coiled-coil domain containing 125	protein-coding	0.008043	0.445333	340(AGATGACCTTGA,+,0.00)		364(TAATCTCATG,-,0.00)	58(TCTGATTACG,+,0.00),67(GCTAATTAAT,+,0.00)
Merged-20-7999605-3	chr20	7999129	8000110	intron (NM_021156, intron 1 of 7)	intron (NM_021156, intron 1 of 7)	857	NM_021156	56255	Hs.169358	NM_021156	ENSG00000125827	TMX4	DJ971N18.2|PDIA14|TXNDC13	thioredoxin related transmembrane protein 4	protein-coding	0.056745	0.518717		84(AGACATCTGCCC,-,0.00)	159(AAATCCCTTT,-,0.00)
Merged-2-13043065-3	chr2	13042582	13043544	Intergenic	MIR|SINE|MIR	104075	NR_038434	100506474	Hs.242196	NR_038434	ENSG00000225649	LOC100506474	-	uncharacterized LOC100506474	ncRNA	0.005988	0.380952
Merged-8-107457280-3	chr8	107457124	107457422	intron (NM_001198533, intron 2 of 16)	intron (NM_001198533, intron 2 of 16)	-2879	NM_001198532	55074	Hs.127286	NM_018002	ENSG00000164830	OXR1	Nbla00307|TLDC3	oxidation resistance 1	protein-coding	0.003356	0.341137			224(TAATCTCCAC,-,0.00)
Merged-4-97990239-3	chr4	97990087	97990419	Intergenic	MIR|SINE|MIR	-297824	NR_102713	101410545	Hs.628520	NR_102713	ENSG00000251620	STPG2-AS1	-	STPG2 antisense RNA 1	ncRNA	0.012346	0.361446
Merged-6-3229400-4	chr6	3228301	3230437	Intergenic	CpG-21645	-1401	NM_178012	347733	Hs.300701	NM_178012	ENSG00000137285	TUBB2B	CDCBM7|PMGYSA|bA506K6.1	tubulin beta 2B class IIb	protein-coding	0.063851	0.618474	2035(GAGTGCCCTTGG,+,0.00)
Merged-19-32240659-4	chr19	32240056	32241111	Intergenic	Intergenic	157396	NM_001205273	100507527	Hs.432564	NM_001205273		THEG5	-	testis highly expressed protein 5	protein-coding	0.00626	0.394081	950(CCAAGGTCACAC,-,0.00)		684(CAAAAGATTA,+,0.00),887(TAATCTCATG,-,0.00)	594(CCTAATTATA,+,0.00)
Merged-22-40078008-4	chr22	40077668	40078380	intron (NM_001003406, intron 33 of 35)	intron (NM_001003406, intron 33 of 35)	111266	NM_021096	8911	Hs.125116	NM_021096	ENSG00000100346	CACNA1I	Cav3.3|ca(v)3.3	calcium voltage-gated channel subunit alpha1 I	protein-coding	0.014041	0.59098	34(TCAAGGTCAAGG,-,0.00)
Merged-15-101901080-3	chr15	101900910	101901250	intron (NM_138323, intron 14 of 14)	L2a|LINE|L2	26438	NR_132373	105371027		NR_132373	ENSG00000259764	PCSK6-AS1	-	PCSK6 antisense RNA 1	ncRNA	NA	NA
Merged-8-22395864-3	chr8	22395694	22396019	intron (NM_001243975, intron 12 of 12)	intron (NM_001243975, intron 12 of 12)	-13395	NM_005775	10174	Hs.528572	NM_005775	ENSG00000120896	SORBS3	SCAM-1|SCAM1|SH3D4	sorbin and SH3 domain containing 3	protein-coding	0	0.377682			181(AAGGAGATTA,+,0.00)
Merged-12-89196994-3	chr12	89196828	89197179	Intergenic	Intergenic	216466	NR_038385	728084	Hs.132563	NR_038385	ENSG00000246363	LINC02458	-	long intergenic non-protein coding RNA 2458	ncRNA	0.00495	0.374384	172(CCAAGGTCACCA,-,0.00),195(TCAAGGTCACCA,-,0.00)
Merged-2-44625538-3	chr2	44625362	44625695	intron (NM_024766, intron 3 of 10)	intron (NM_024766, intron 3 of 10)	36485	NM_024766	79823	Hs.468349	NM_024766	ENSG00000143919	CAMKMT	C2orf34|CLNMT|CaM KMT|Cam|KMT	calmodulin-lysine N-methyltransferase	protein-coding	0.014493	0.393502
Merged-8-104199069-3	chr8	104198861	104199265	intron (NM_001024372, intron 1 of 1)	intron (NM_001024372, intron 1 of 1)	-14695	NR_109954	100499183	Hs.654812	NR_034092	ENSG00000247081	BAALC-AS1	FZD6-DT|lncFZD6	BAALC antisense RNA 1	ncRNA	0	0.404348	205(TCAAGGTTATGC,-,0.00)
Merged-2-180201275-3	chr2	180201099	180201454	Intergenic	Intergenic	-71926	NM_178123	91404	Hs.30977	NM_178123	ENSG00000187231	SESTD1	SOLO	SEC14 and spectrin domain containing 1	protein-coding	0.008451	0.407303	160(TCAAGGTCAGTG,-,0.00)	142(CACAATCTGTTC,-,0.00)
Merged-4-68123493-3	chr4	68123218	68123706	Intergenic	MLT2C1|LTR|ERVL	164256	NR_110747	101927237	Hs.435644	NR_110747	ENSG00000250075	LOC101927237	-	uncharacterized LOC101927237	ncRNA	NA	NA
Merged-1-151913713-3	chr1	151913448	151914053	Intergenic	Intergenic	-31389	NM_053055	117145	Hs.164070	NM_053055	ENSG00000159445	THEM4	CTMP	thioesterase superfamily member 4	protein-coding	0.002793	0.440443	270(TCAAGGTCATTT,-,0.00),368(TCAAGGTCATTT,-,0.00)		246(TAAGCCTGTT,-,0.00)
Merged-9-15337739-3	chr9	15337548	15337908	Intergenic	L2c|LINE|L2	-30370	NM_001168340	158219	Hs.563630	NM_152574	ENSG00000155158	TTC39B	C9orf52	tetratricopeptide repeat domain 39B	protein-coding	0.013986	0.420139			44(TAATCTGCCT,-,0.00),148(GAAGGGATTT,+,0.00)
Merged-1-10215568-3	chr1	10215201	10215981	intron (NM_001105562, intron 21 of 27)	intron (NM_001105562, intron 21 of 27)	-55173	NM_183416	23095	Hs.97858	NM_015074	ENSG00000054523	KIF1B	CMT2|CMT2A|CMT2A1|HMSNII|KLP|NBLST1	kinesin family member 1B	protein-coding	0.005038	0.498747		481(GAGCAGATGGGA,+,0.00)		460(GCTGATTAGG,+,0.00)
Merged-14-57260825-3	chr14	57260655	57261033	Intergenic	Intergenic	11537	NM_001270525	5015	Hs.288655	NM_021728	ENSG00000165588	OTX2	CPHD6|MCOPS5	orthodenticle homeobox 2	protein-coding	0.047619	0.527704			109(ACTCGGATTA,+,0.00)
Merged-17-39822820-3	chr17	39821940	39823571	Intergenic	MIR3|SINE|MIR	-22372	NM_005801	10209	Hs.150580	NM_005801	ENSG00000173812	EIF1	A121|EIF-1|EIF1A|ISO1|SUI1	eukaryotic translation initiation factor 1	protein-coding	0.04623	0.61533
Merged-6-148776542-3	chr6	148776251	148776838	intron (NM_001346506, intron 5 of 20)	intron (NM_001346506, intron 5 of 20)	-52727	NM_001346507	23328	Hs.193133	NM_015278	ENSG00000111961	SASH1	SH3D6A|dJ323M4.1	SAM and SH3 domain containing 1	protein-coding	0.023148	0.479263	300(CGGTGACCTTGG,+,0.00)
Merged-3-196390190-3	chr3	196389782	196390452	Intergenic	Intergenic	23550	NM_198565	375387	Hs.702186	NM_198565	ENSG00000174004	NRROS	ELLP3030|GARPL1|LRRC33|UNQ3030	negative regulator of reactive oxygen species	protein-coding	0.019108	0.489666			110(TAATCCCTGC,-,0.00)	619(GCTAATTAGA,+,0.00),619(GCTAATTAGA,-,0.00)
Merged-10-123899320-3	chr10	123898993	123899574	intron (NM_001291879, intron 2 of 16)	intron (NM_001291879, intron 2 of 16)	-23658	NM_001291878	10579	Hs.501252	NM_006997	ENSG00000138162	TACC2	AZU-1|ECTACC	transforming acidic coiled-coil containing protein 2	protein-coding	0.018933	0.5189		282(TTCCAGATGGTG,+,0.00),321(ACCCATCTGGCC,-,0.00)	420(CAAGGGCTTA,+,0.00)
Merged-4-43235481-3	chr4	43235330	43235644	Intergenic	MSTC|LTR|ERVL-MaLR	259073	NR_146993	105374436	Hs.170605	NR_146993	ENSG00000248143	LINC02383	-	long intergenic non-protein coding RNA 2383	ncRNA	NA	NA
Merged-10-91935167-3	chr10	91934989	91935444	Intergenic	MamRep605|Unknown|Unknown	-218086	NR_110655	101926924	Hs.500498	NR_110655	ENSG00000226159	LINC01375	-	long intergenic non-protein coding RNA 1375	ncRNA	0.015	0.497512			259(CCAGGGATTA,+,0.00)
Merged-16-27612530-4	chr16	27611515	27613436	intron (NM_015202, intron 2 of 27)	intron (NM_015202, intron 2 of 27)	51007	NM_015202	23247	Hs.460459	NM_015202	ENSG00000047578	KIAA0556	JBTS26	KIAA0556	protein-coding	0.013832	0.53528	1424(CAATGACCTTGA,+,0.00)		484(TAATCCCAGG,-,0.00)
Merged-7-45169940-3	chr7	45169614	45170360	Intergenic	Intergenic	-18641	NM_001261834	9238	Hs.231411	NM_004749	ENSG00000136270	TBRG4	CPR2|FASTKD4	transforming growth factor beta regulator 4	protein-coding	0.025469	0.570281
Merged-11-43008086-3	chr11	43007957	43008238	Intergenic	Intergenic	282822	NR_033868	399881	Hs.446761	NR_033868	ENSG00000251557	HNRNPKP3	-	heterogeneous nuclear ribonucleoprotein K pseudogene 3	pseudo	0.003559	0.457447	145(TCAAGGTCACTT,-,0.00)
Merged-1-64056131-3	chr1	64055828	64056470	Intergenic	MER95|LTR|ERV	-2798	NM_002633	5236	Hs.1869	NM_002633	ENSG00000079739	PGM1	CDG1T|GSD14	phosphoglucomutase 1	protein-coding	0.012048	0.494118
Merged-X-122986649-3	chrX	122986476	122986834	Intergenic	MER31B|LTR|ERV1	-7007	NM_001204401	331	Hs.356076	NM_001167	ENSG00000101966	XIAP	API3|BIRC4|IAP-3|ILP1|MIHA|XLP2|hIAP-3|hIAP3	X-linked inhibitor of apoptosis	protein-coding	0.017857	0.315789
Merged-18-57051352-3	chr18	57051064	57051888	Intergenic	Intergenic	-24968	NM_005570	3998	Hs.465295	NM_005570	ENSG00000074695	LMAN1	ERGIC-53|ERGIC53|F5F8D|FMFD1|MCFD1|MR60|gp58	lectin, mannose binding 1	protein-coding	0.012007	0.478705				236(GCTCATTAAC,+,0.00)
Merged-1-11671604-3	chr1	11671010	11672171	intron (NR_104624, intron 1 of 2)	MIR|SINE|MIR	2002	NR_104624	101929181	Hs.568616	NR_104624	ENSG00000235643	LINC01647	-	long intergenic non-protein coding RNA 1647	ncRNA	0.006329	0.563863
Merged-19-6458655-3	chr19	6458238	6459295	intron (NM_024103, intron 1 of 9)	intron (NM_024103, intron 1 of 9)	1015	NM_024103	79085	Hs.356231	NM_024103	ENSG00000125648	SLC25A23	APC2|MCSC2|SCaMC-3	solute carrier family 25 member 23	protein-coding	0.028169	0.595676		61(CGCCATCTGGGT,-,0.00)
Merged-1-47103502-3	chr1	47103201	47103744	intron (NM_001042546, intron 6 of 6)	Plat_L3|LINE|CR1	-20909	NM_201403	148932	Hs.632401	NM_145279	ENSG00000142961	MOB3C	MOB1E|MOBKL2C	MOB kinase activator 3C	protein-coding	0	0.434783
Merged-4-101099260-3	chr4	101099097	101099436	Intergenic	MLT1I|LTR|ERVL-MaLR	-11924	NR_125924	101929353	Hs.147584	NR_125924	ENSG00000249710	LOC101929353	-	uncharacterized LOC101929353	ncRNA	0.012048	0.294118
Merged-4-184521281-4	chr4	184520848	184521832	Intergenic	L1M4|LINE|L1	59032	NM_152682	201965	Hs.133337	NM_152682	ENSG00000182552	RWDD4	FAM28A|RWDD4A	RWD domain containing 4	protein-coding	0	0.6
Merged-20-43399669-3	chr20	43399431	43399883	intron (NM_182970, intron 2 of 5)	MIR|SINE|MIR	-24789	NR_132377	106144538	Hs.255479	NR_132377		KCNK15-AS1	-	KCNK15 and WISP2 antisense RNA 1	ncRNA	0.013514	0.522321
Merged-1-44769334-3	chr1	44768741	44769803	intron (NM_001301701, intron 5 of 7)	L2c|LINE|L2	-51041	NR_132966	106635545		NR_132966		SNORA110	-	small nucleolar RNA, H/ACA box 110	snoRNA	0.002469	0.493857
Merged-17-51162652-3	chr17	51162457	51162839	Intergenic	L2c|LINE|L2	99768	NM_001243552	100506650	Hs.146556	NM_001243552		C17orf112	-	chromosome 17 open reading frame 112	protein-coding	NA	NA
Merged-6-14817049-4	chr6	14816380	14817609	Intergenic	Intergenic	-429212	NM_004973	3720	Hs.269059	NM_004973	ENSG00000008083	JARID2	JMJ	jumonji and AT-rich interaction domain containing 2	protein-coding	0.01546	0.482927	529(TCAAGGTCACCC,-,0.00),665(TCAAGGTCATCC,-,0.00)	540(CAGCAGATGGAG,+,0.00)	517(AAGGGGATTT,+,0.00)	38(GGTAATTAAG,+,0.00)
Merged-8-101571023-3	chr8	101570858	101571187	intron (NM_001270379, intron 1 of 5)	MIRb|SINE|MIR	917	NM_001270378	157567	Hs.530199	NM_198401	ENSG00000186106	ANKRD46	ANK-S|GENX-115279	ankyrin repeat domain 46	protein-coding	0.00885	0.356522			305(TAATCCCCAC,-,0.00)
Merged-1-38259297-4	chr1	38258655	38259851	promoter-TSS (NM_001113482)	promoter-TSS (NM_001113482)	-521	NM_001113482	149175	Hs.534562	NM_152496	ENSG00000185090	MANEAL	-	mannosidase endo-alpha like	protein-coding	0.106412	0.712737	511(GTGTGACCTTGC,+,0.00)
Merged-4-1663250-3	chr4	1662905	1663676	intron (NM_001013622, intron 2 of 4)	intron (NM_001013622, intron 2 of 4)	22428	NM_001013622	152877	Hs.143314	NM_001013622	ENSG00000174137	FAM53A	DNTNP	family with sequence similarity 53 member A	protein-coding	0.032787	0.613095	309(GAATGACCTTCA,+,0.00),322(ACGTGACCTTCA,+,0.00)
Merged-15-47970214-4	chr15	47969652	47970748	intron (NM_001198999, intron 4 of 19)	intron (NM_001198999, intron 4 of 19)	-39364	NM_001358351	80031	Hs.511265	NM_020858	ENSG00000137872	SEMA6D	-	semaphorin 6D	protein-coding	0.001605	0.347687			356(GAAAAGCTTA,+,0.00)
Merged-18-13591025-3	chr18	13590903	13591155	intron (NM_181481, intron 3 of 5)	intron (NM_181481, intron 3 of 5)	-20084	NR_039752	100616130		NR_039752	ENSG00000263527	MIR4526	mir-4526	microRNA 4526	ncRNA	0	0.43083	11(TGGTGCCCTTGA,+,0.00),170(TATTGTCCTTGA,+,0.00)
Merged-15-93580978-3	chr15	93580607	93581281	Intergenic	Intergenic	35445	NM_001166286	56963	Hs.271277	NM_020211	ENSG00000182175	RGMA	RGM	repulsive guidance molecule BMP co-receptor a	protein-coding	0.025223	0.56		252(GCACAGATGGAG,+,0.00)
Merged-1-221447941-3	chr1	221447684	221448148	Intergenic	Intergenic	61722	NR_024236	400804	Hs.722626	NR_024236	ENSG00000234754	C1orf140	-	uncharacterized LOC400804	ncRNA	0.015086	0.526882		273(CTGCAGATGGTG,+,0.00),379(CCCCATCTGTTC,-,0.00)		190(GGTAATTACA,+,0.00)
Merged-6-67299573-3	chr6	67299334	67299797	Intergenic	AluJr|SINE|Alu	801793	NR_026540	442229	Hs.390414	NR_026540		SLC25A51P1	MCART3P|bA707M13.1	solute carrier family 25 member 51 pseudogene 1	pseudo	0	0.283465
Merged-19-42048023-3	chr19	42047874	42048173	Intergenic	MER83B-int|LTR|ERV1	6163	NR_110724	101927931	Hs.158951	NR_110724	ENSG00000270164	LINC01480	-	long intergenic non-protein coding RNA 1480	ncRNA	NA	NA
Merged-1-77049169-3	chr1	77048785	77049513	intron (NR_146056, intron 4 of 5)	intron (NR_146056, intron 4 of 5)	195803	NR_149059	110806286		NR_149059	ENSG00000237552	LINC02567	-	long intergenic non-protein coding RNA 2567	ncRNA	0.005988	0.400598		322(TAACAGATGGTA,+,0.00)
Merged-14-77304090-3	chr14	77303806	77304367	intron (NM_194287, intron 4 of 13)	intron (NM_194287, intron 4 of 13)	11361	NM_194287	145497	Hs.147276	NM_194287	ENSG00000100565	LRRC74A	C14orf166B|LRRC74	leucine rich repeat containing 74A	protein-coding	0.008913	0.451957			276(TAATCCTCCT,-,0.00),285(TAATCCTTTC,-,0.00)
Merged-14-94456081-3	chr14	94455822	94456267	Intergenic	Intergenic	-7572	NR_024182	256369	Hs.143845	NM_152777	ENSG00000175699	CCDC197	C14orf48|LINC00521|c14_5713	coiled-coil domain containing 197	protein-coding	0.003717	0.496296	147(CATTGACCTTGT,+,0.00)
Merged-12-112469418-3	chr12	112468848	112470088	intron (NM_024953, intron 23 of 23)	intron (NM_024953, intron 23 of 23)	6051	NR_037430	100500889		NR_037430	ENSG00000266370	MIR3657	-	microRNA 3657	ncRNA	0.003268	0.37013
Merged-3-167452273-4	chr3	167451759	167452823	intron (NM_007217, intron 1 of 8)	intron (NM_007217, intron 1 of 8)	303	NM_007217	11235	Hs.478150	NM_007217	ENSG00000114209	PDCD10	CCM3|TFAR15	programmed cell death 10	protein-coding	0.048958	0.561331			968(CAGAGGCTTA,+,0.00)
Merged-17-16391857-3	chr17	16391506	16392124	intron (NM_001113567, intron 1 of 3)	intron (NM_001113567, intron 1 of 3)	3690	NM_001113567	388341	Hs.25425	NM_207387	ENSG00000181350	LRRC75A	C17orf76|FAM211A	leucine rich repeat containing 75A	protein-coding	0.006061	0.517103			506(AAGGGGATTA,+,0.00)
Merged-1-30530594-3	chr1	30530125	30531046	Intergenic	MIR3|SINE|MIR	-20126	NR_110790	101929406	Hs.639413	NR_110790	ENSG00000233399	LINC01648	-	long intergenic non-protein coding RNA 1648	ncRNA	0.014035	0.466783	187(ACCTGCCCTTGA,+,0.00),633(TCAAGGTCACCT,-,0.00)			760(TGTAATGAGC,-,0.00),809(GCTAATCATC,+,0.00)
Merged-5-175815873-3	chr5	175815353	175816525	promoter-TSS (NM_001291308)	promoter-TSS (NM_001291308)	-11	NM_001256539	51491	Hs.696283	NM_016391	ENSG00000048162	NOP16	HSPC111|HSPC185	NOP16 nucleolar protein	protein-coding	0.069811	0.601695	166(TTTTGCCCTTGG,+,0.00),404(TCATGACCTTCA,+,0.00)
Merged-2-235055307-3	chr2	235055005	235055582	Intergenic	Intergenic	95947	NM_006944	6694	Hs.444488	NM_006944	ENSG00000072080	SPP2	SPP-24|SPP24	secreted phosphoprotein 2	protein-coding	0.006932	0.446367	297(CCAAGGTCAGCA,-,0.00)	372(CACCAGATGGCC,+,0.00)	240(TAATCATATT,-,0.00)
Merged-2-7333660-3	chr2	7333408	7333994	Intergenic	L1MC3|LINE|L1	-115690	NR_110252	101929452		NR_110252	ENSG00000223884	LOC101929452	-	uncharacterized LOC101929452	ncRNA	NA	NA
Merged-1-144008559-4	chr1	144008094	144009089	Intergenic	Intergenic	-93744	NR_144320	728833	Hs.535577	NM_207418	ENSG00000215784	FAM72D	GCUD2	family with sequence similarity 72 member D	protein-coding	0.009045	0.478916		231(TTACATCTGTCT,-,0.00),983(TGGCAGATGGTG,+,0.00)	627(TAAGCCTCTT,-,0.00)
Merged-4-1579935-3	chr4	1579484	1580522	Intergenic	Intergenic	105715	NM_001013622	152877	Hs.143314	NM_001013622	ENSG00000174137	FAM53A	DNTNP	family with sequence similarity 53 member A	protein-coding	0.054248	0.627812	231(CCATGCCCTTGA,+,0.00)			5(GCTCATTACC,+,0.00),27(TTCAATTAGC,-,0.00),39(CTTAATTAGA,-,0.00),486(CCTAATTAGA,-,0.00)
Merged-1-171591461-3	chr1	171591241	171591692	Intergenic	Intergenic	30307	NM_000261	4653	Hs.436037	NM_000261	ENSG00000034971	MYOC	GLC1A|GPOA|JOAG|JOAG1|TIGR	myocilin	protein-coding	0.017738	0.455752	212(TCAAGGACACGG,-,0.00)			53(GTGAATTAGC,-,0.00)
Merged-5-128456293-3	chr5	128456056	128456517	Intergenic	L2a|LINE|L2	22905	NR_039776	100616175		NR_039776	ENSG00000264563	MIR4633	-	microRNA 4633	ncRNA	0	0.333333
Merged-1-169073115-3	chr1	169072525	169073681	promoter-TSS (NR_135799)	promoter-TSS (NR_135799)	-259	NR_135799	101928596	Hs.308463	NR_135799	ENSG00000237707	LOC101928596	-	uncharacterized LOC101928596	ncRNA	0.009082	0.505539	471(GGGTGACCTTCT,+,0.00),570(CCAAGGTCAAAT,-,0.00)	842(TTCCAGATGGTC,+,0.00)	81(AAAGGGATTA,+,0.00)
Merged-15-59597153-3	chr15	59596776	59597500	intron (NM_004998, intron 1 of 27)	MER90a|LTR|ERV1	67933	NM_004998	4643	Hs.654506	NM_004998	ENSG00000157483	MYO1E	FSGS6|HuncM-IC|MYO1C	myosin IE	protein-coding	0.008043	0.405333	226(CATTGACCTTGG,+,0.00)
Merged-17-42327383-3	chr17	42327128	42327669	3' UTR (NM_000342, exon 20 of 20)	3' UTR (NM_000342, exon 20 of 20)	18104	NM_000342	6521	Hs.210751	NM_000342	ENSG00000004939	SLC4A1	AE1|BND3|CD233|CHC|DI|EMPB3|EPB3|FR|RTA1A|SAO|SPH4|SW|WD|WD1|WR	solute carrier family 4 member 1 (Diego blood group)	protein-coding	0.013468	0.576667
Merged-6-73497500-3	chr6	73497262	73497758	intron (NM_001160134, intron 1 of 11)	MamRep605|Unknown|Unknown	157287	NR_120503	100507381	Hs.662412	NR_120503	ENSG00000233844	KCNQ5-IT1	-	KCNQ5 intronic transcript 1	ncRNA	0.009434	0.437209
Merged-12-14987116-3	chr12	14986930	14987341	intron (NM_021071, intron 2 of 2)	MIRb|SINE|MIR	9332	NM_021071	420	Hs.591158	NM_021071	ENSG00000111339	ART4	ARTC4|CD297|DO|DOK1	ADP-ribosyltransferase 4 (Dombrock blood group)	protein-coding	0	0.352423	279(TCAAGGTCATTG,-,0.00)
Merged-3-13302795-3	chr3	13302307	13303236	Intergenic	LTR16A|LTR|ERVL	159048	NM_024923	23225	Hs.475525	NM_024923	ENSG00000132182	NUP210	GP210|POM210	nucleoporin 210	protein-coding	0.00969	0.571429
Merged-2-30549127-3	chr2	30548794	30549421	Intergenic	MIRb|SINE|MIR	-20405	NR_122048	285043	Hs.429119	NR_122048		LINC01936	-	long intergenic non-protein coding RNA 1936	ncRNA	0.007752	0.511568			124(TATAGGATTA,+,0.00)
Merged-4-26240366-3	chr4	26240074	26240732	Intergenic	Intergenic	-80929	NM_005349	3516	Hs.479396	NM_005349	ENSG00000168214	RBPJ	AOS3|CBF1|IGKJRB|IGKJRB1|KBF2|RBP-J|RBPJK|RBPSUH|SUH|csl	recombination signal binding protein for immunoglobulin kappa J region	protein-coding	0.024194	0.53012		346(GGGCAGATGGGG,+,0.00)
Merged-14-74285668-3	chr14	74285471	74285863	Intergenic	MLT1C|LTR|ERVL-MaLR	11171	NR_135238	100506498	Hs.569330	NR_135238	ENSG00000258586	LINC02274	-	long intergenic non-protein coding RNA 2274	ncRNA	0.019417	0.403846
Merged-3-166881556-3	chr3	166881326	166881866	Intergenic	MIR|SINE|MIR	216475	NM_001199202	79740	Hs.478143	NM_024687	ENSG00000169064	ZBBX	-	zinc finger B-box domain containing	protein-coding	0.003704	0.360294
Merged-1-27936261-3	chr1	27936055	27936480	Intergenic	MIRb|SINE|MIR	-6262	NM_001029882	27245	Hs.469280	NM_001029882	ENSG00000126705	AHDC1	MRD25	AT-hook DNA binding motif containing 1	protein-coding	0.014925	0.539216
Merged-1-199229962-3	chr1	199229743	199230203	intron (NR_147896, intron 3 of 3)	intron (NR_147896, intron 3 of 3)	112247	NR_147896	400800	Hs.369324	NR_147896	ENSG00000231718	LOC400800	-	uncharacterized LOC400800	ncRNA	0.002174	0.429501	344(GTGTGTCCTTGG,+,0.00)		196(TAATCCTTAG,-,0.00),370(TAATCCTCAC,-,0.00)
Merged-4-80844671-3	chr4	80844507	80844834	intron (NM_058172, intron 16 of 16)	intron (NM_058172, intron 16 of 16)	96045	NR_026555	118425	Hs.104215	NR_026555	ENSG00000251321	PCAT4	GDEP|PCA4|PCAN1	prostate cancer associated transcript 4 (non-protein coding)	ncRNA	0.006116	0.435976	156(AGCTGACCTTGG,+,0.00)	185(AAGCAGATGGTA,+,0.00)
Merged-8-91655593-3	chr8	91655334	91655831	intron (NM_001008495, intron 1 of 2)	MIR|SINE|MIR	2551	NM_001146273	169200	Hs.567759	NM_001008495	ENSG00000180694	TMEM64	-	transmembrane protein 64	protein-coding	0.012048	0.384615				7(CATAATGAGC,-,0.00)
Merged-4-139126354-3	chr4	139126225	139126477	intron (NM_014331, intron 6 of 11)	MIRc|SINE|MIR	37152	NM_014331	23657	Hs.390594	NM_014331	ENSG00000151012	SLC7A11	CCBR1|xCT	solute carrier family 7 member 11	protein-coding	0	0.292683
Merged-10-88528455-3	chr10	88528066	88528828	intron (NM_004329, intron 1 of 12)	intron (NM_004329, intron 1 of 12)	12051	NM_004329	657	Hs.524477	NM_004329	ENSG00000107779	BMPR1A	10q23del|ACVRLK3|ALK3|CD292|SKR5	bone morphogenetic protein receptor type 1A	protein-coding	0.003478	0.329289			38(AAGTGGATTA,+,0.00)
Merged-18-59035313-3	chr18	59034930	59035633	intron (NM_031891, intron 1 of 11)	MLT1B|LTR|ERVL-MaLR	34466	NM_031891	28316	Hs.671510	NM_031891	ENSG00000101542	CDH20	CDH7L3|Cdh7	cadherin 20	protein-coding	0	0.276596
Merged-3-191742702-3	chr3	191742280	191743064	Intergenic	Intergenic	-213747	NR_046596	100873986	Hs.581652	NR_046596	ENSG00000231383	FGF12-AS1	-	FGF12 antisense RNA 1	ncRNA	0.003448	0.390706	354(GTATGACCTTGA,+,0.00)		291(TAATCATCTC,-,0.00),486(TAATCCGTGG,-,0.00),512(TAATCCTTGC,-,0.00),528(TAAGCTGCTT,-,0.00)	227(TCTAATTAAG,+,0.00)
Merged-12-114072020-3	chr12	114071730	114072441	Intergenic	(CAT)n|Simple_repeat|Simple_repeat	139403	NR_110026	100506465	Hs.211461	NR_110025	ENSG00000249550	LINC01234	LCAL84|onco-lncRNA-32	long intergenic non-protein coding RNA 1234	ncRNA	0.004785	0.459524			28(TAATCCTTAC,-,0.00)
Merged-2-51079267-3	chr2	51079054	51079509	intron (NM_001135659, intron 5 of 23)	intron (NM_001135659, intron 5 of 23)	-155881	NR_130470	103504737		NR_130470	ENSG00000216191	MIR8485	hsa-mir-8485	microRNA 8485	ncRNA	0.004396	0.407895		148(GGCCAGATGGTT,+,0.00)
Merged-18-21564986-3	chr18	21564748	21565211	Intergenic	MLT1A0|LTR|ERVL-MaLR	-7758	NM_153211	125488	Hs.128576	NM_153211	ENSG00000168234	TTC39C	C18orf17|HsT2697	tetratricopeptide repeat domain 39C	protein-coding	0.008197	0.314516
Merged-2-209141501-3	chr2	209141310	209141718	exon (NM_001178000, exon 4 of 12)	exon (NM_001178000, exon 4 of 12)	10523	NM_001178000	200576	Hs.744997	NM_015040	ENSG00000115020	PIKFYVE	CFD|FAB1|HEL37|PIP5K|PIP5K3|ZFYVE29	phosphoinositide kinase, FYVE-type zinc finger containing	protein-coding	0.015831	0.413158				338(CTTAATTAGC,-,0.00)
Merged-1-116959201-5	chr1	116958358	116959932	intron (NR_024126, intron 1 of 2)	intron (NR_024126, intron 1 of 2)	2036	NR_024126	84852	Hs.664752	NM_032766	ENSG00000203865	ATP1A1-AS1	ATP1A1OS|C1orf203	ATP1A1 antisense RNA 1	ncRNA	0.006706	0.483278	546(TCAAGGTCAGTC,-,0.00)		332(GGGAGGATTA,+,0.00)	315(GCTAATTAGA,+,0.00),315(GCTAATTAGA,-,0.00)
Merged-1-223101622-3	chr1	223101317	223101920	intron (NM_001350630, intron 2 of 8)	intron (NM_001350630, intron 2 of 8)	113195	NM_001350630	84976	Hs.528817	NM_032890	ENSG00000154309	DISP1	DISPA	dispatched RND transporter family member 1	protein-coding	0.004975	0.418874	278(TGCTGACCTTGT,+,0.00)	312(TGCCAGCTGTTA,-,0.00)
Merged-15-69094440-3	chr15	69094215	69094626	promoter-TSS (NR_036197)	promoter-TSS (NR_036197)	-156	NR_036197	100422971		NR_036197	ENSG00000265195	MIR4312	-	microRNA 4312	ncRNA	0.002985	0.442136
Merged-1-41116423-4	chr1	41115756	41117079	intron (NM_014747, intron 1 of 7)	AluJb|SINE|Alu	14907	NM_014747	9783	Hs.654808	NM_014747	ENSG00000117016	RIMS3	NIM3|RIM3	regulating synaptic membrane exocytosis 3	protein-coding	0.013289	0.582781
Merged-4-184642556-3	chr4	184642391	184642722	Intergenic	Intergenic	62136	NM_021942	60684	Hs.443240	NM_021942	ENSG00000168538	TRAPPC11	C4orf41|FOIGR|GRY|LGMD2S	trafficking protein particle complex 11	protein-coding	0.044521	0.546075
Merged-3-141998891-3	chr3	141998558	141999162	Intergenic	HUERS-P3-int|LTR|ERV1	-54411	NM_001039547	256356	Hs.135904	NM_152776	ENSG00000175066	GK5	-	glycerol kinase 5 (putative)	protein-coding	NA	NA
Merged-13-72772154-3	chr13	72771819	72772525	Intergenic	Intergenic	-330842	NM_080760	1602	Hs.129452	NM_004392	ENSG00000276644	DACH1	DACH	dachshund family transcription factor 1	protein-coding	0.008499	0.413013	174(AATTGACCTTGA,+,0.00)			90(TTTAATTAGC,-,0.00)
Merged-6-17707540-3	chr6	17706975	17707885	promoter-TSS (NM_001278210)	promoter-TSS (NM_001278210)	156	NR_134618	105374952	Hs.718703	NR_134616	ENSG00000272269	LOC105374952	-	uncharacterized LOC105374952	ncRNA	0.046312	0.433447				525(GCTAATGATT,+,0.00)
Merged-8-26031518-3	chr8	26031341	26031683	Intergenic	Intergenic	-117495	NM_002717	5520	Hs.146339	NM_002717	ENSG00000221914	PPP2R2A	B55A|B55ALPHA|PR52A|PR55A|PR55alpha	protein phosphatase 2 regulatory subunit Balpha	protein-coding	0	0.503226	80(CAGTGACCTTGA,+,0.00),158(CAGTGACCTTGA,+,0.00),237(CAGTGACCTTGA,+,0.00)
Merged-3-35889741-3	chr3	35889613	35889903	Intergenic	L1MD2|LINE|L1	103790	NR_029824	406916		NR_029824	ENSG00000207625	MIR128-2	MIR128B|MIRN128-2|MIRN128B|mir-128-2|mir-128b	microRNA 128-2	ncRNA	NA	NA
Merged-10-86373634-3	chr10	86373269	86374015	Intergenic	Intergenic	188704	NM_001284242	54462	Hs.461988	NM_018999	ENSG00000107771	CCSER2	FAM190B|Gcap14|KIAA1128|bA486O22.1	coiled-coil serine rich protein 2	protein-coding	0.008224	0.513957	354(CCAAGGGCACCG,-,0.00)
Merged-17-8280039-3	chr17	8279593	8280496	promoter-TSS (NM_001304947)	promoter-TSS (NM_001304947)	-15	NM_001304947	124751	Hs.304604	NM_213597	ENSG00000184619	KRBA2	-	KRAB-A domain containing 2	protein-coding	0.053405	0.581333	536(CTGTGACCTTGG,+,0.00)
Merged-21-43656264-3	chr21	43655766	43656641	intron (NM_207629, intron 2 of 14)	intron (NM_207629, intron 2 of 14)	16195	NM_207174	9619	Hs.124649	NM_004915	ENSG00000160179	ABCG1	ABC8|WHITE1	ATP binding cassette subfamily G member 1	protein-coding	0.025773	0.511149	494(AATTGCCCTTGG,+,0.00),557(GCAAGGTCACGC,-,0.00)
Merged-3-28283722-3	chr3	28283129	28284153	intron (NM_001331187, intron 1 of 3)	Charlie4z|DNA|hAT-Charlie	517	NM_182523	152100	Hs.444724	NM_182523	ENSG00000187118	CMC1	C3orf68	C-X9-C motif containing 1	protein-coding	0.052813	0.509737			352(TTGGGGATTA,+,0.00),676(TAATCTCTTT,-,0.00)
Merged-3-59595833-3	chr3	59595625	59596047	Intergenic	Intergenic	48387	NR_149028	339902	Hs.132446	NR_149028		LOC339902	-	hCG1813818	ncRNA	0.009479	0.472813		303(CCCCATCTGTCT,-,0.00)	255(CAGCTGATTA,+,0.00)	312(TCTAATTAAA,+,0.00)
Merged-3-20079561-3	chr3	20079221	20079974	Intergenic	Intergenic	-1927	NM_003884	8850	Hs.533055	NM_003884	ENSG00000114166	KAT2B	CAF|P/CAF|PCAF	lysine acetyltransferase 2B	protein-coding	0.005703	0.421252	273(CTTTGCCCTTGA,+,0.00)			239(CCTAATTATG,+,0.00)
Merged-8-142843246-3	chr8	142842676	142843638	Intergenic	Intergenic	24517	NR_031636	100302147		NR_031636	ENSG00000221768	MIR1302-7	MIRN1302-7|hsa-mir-1302-7	microRNA 1302-7	ncRNA	0.03125	0.571942	720(TCAAGGGCATCA,-,0.00)		761(TAATCCCAGG,-,0.00)
Merged-5-86391494-3	chr5	86390812	86392040	Intergenic	AT_rich|Low_complexity|Low_complexity	19345	NR_036243	100422887		NR_036243	ENSG00000265919	MIR4280	-	microRNA 4280	ncRNA	0.005764	0.358238				847(CCTAATTAAA,+,0.00),1018(GCTAATCACA,+,0.00)
Merged-9-19771372-3	chr9	19771043	19771653	intron (NM_020344, intron 1 of 9)	intron (NM_020344, intron 1 of 9)	15669	NM_020344	25769	Hs.283014	NM_020344	ENSG00000155886	SLC24A2	NCKX2	solute carrier family 24 member 2	protein-coding	0.009836	0.427169	365(TCAAGGTCAGAG,-,0.00)		80(AAGGTGATTA,+,0.00),329(TAAGCCTGTT,-,0.00)	492(GCTATTTAAA,+,0.00)
Merged-12-120554111-3	chr12	120553777	120554599	intron (NM_001167606, intron 1 of 4)	CpG	455	NM_001167606	11021	Hs.524788	NM_006861	ENSG00000111737	RAB35	H-ray|RAB1C|RAY	RAB35, member RAS oncogene family	protein-coding	0.099359	0.671924	375(CCAAGGTCACAC,-,0.00)
Merged-4-170791188-3	chr4	170790812	170791491	Intergenic	L3|LINE|CR1	105902	NR_037878	100506085	Hs.649173	NR_037878	ENSG00000248319	LINC02275	-	long intergenic non-protein coding RNA 2275	ncRNA	0.022472	0.511111
Merged-16-718651-3	chr16	717916	719190	TTS (NM_145294)	TTS (NM_145294)	470	NM_001352288	89941	Hs.513242	NM_138769	ENSG00000140983	RHOT2	ARHT2|C16orf39|MIRO-2|MIRO2|RASL	ras homolog family member T2	protein-coding	0.095866	0.72432	395(CCGTGACCTTGG,+,0.00),873(GGGTGTCCTTGG,+,0.00)		832(TAATCCGCTT,-,0.00)
Merged-6-165404476-3	chr6	165404331	165404631	Intergenic	L1MC3|LINE|L1	-168929	NR_131926	105378111		NR_131926		MEAT6	-	melanoma-associated transcript 6	ncRNA	NA	NA
Merged-9-108144399-3	chr9	108144047	108144725	intron (NM_001330731, intron 13 of 15)	MIRc|SINE|MIR	-65929	NM_001145313	83856	Hs.136901	NM_031919	ENSG00000106701	FSD1L	CCDC10|CSDUFD1|FSD1CL|FSD1NL|MIR1	fibronectin type III and SPRY domain containing 1 like	protein-coding	0.002299	0.352403
Merged-3-141825612-3	chr3	141825411	141825828	intron (NM_001178139, intron 1 of 12)	intron (NM_001178139, intron 1 of 12)	42767	NM_001178138	7029	Hs.379018	NM_006286	ENSG00000114126	TFDP2	DP2	transcription factor Dp-2	protein-coding	0.004796	0.37799		187(CGCCATCTGCCA,-,0.00),229(CCACAGATGGTC,+,0.00)
Merged-10-95372458-3	chr10	95372015	95373065	exon (NM_006204, exon 1 of 22)	exon (NM_006204, exon 1 of 22)	195	NM_006204	5146	Hs.658121	NM_006204	ENSG00000095464	PDE6C	ACHM5|COD4|PDEA2	phosphodiesterase 6C	protein-coding	0.014286	0.512845			236(TAATCCTGTG,-,0.00)
Merged-7-148203241-3	chr7	148202996	148203498	Intergenic	MLT1C|LTR|ERVL-MaLR	-84410	NM_145304	202865	Hs.352212	NM_145304	ENSG00000170279	C7orf33	-	chromosome 7 open reading frame 33	protein-coding	0	0.494382
Merged-14-29687199-3	chr14	29687029	29687380	Intergenic	Intergenic	-432211	NR_135255	105370424	Hs.375809	NR_135255	ENSG00000257056	LINC02282	-	long intergenic non-protein coding RNA 2282	ncRNA	0.005698	0.360795			208(GAAAGGATTA,+,0.00)
Merged-1-98329452-3	chr1	98329295	98329641	intron (NM_000110, intron 2 of 22)	intron (NM_000110, intron 2 of 22)	57147	NM_001160301	1806	Hs.335034	NM_000110	ENSG00000188641	DPYD	DHP|DHPDHASE|DPD	dihydropyrimidine dehydrogenase	protein-coding	0.003937	0.363281
[truncated: 6,695 more rows]

## Sheet: Motif_analysis
Homer de novo Motif Results (ESRRG_ChIP-Seq Motif Analysis)
[truncated: 12 more rows]

## Sheet: GO_biological
TermID	Term	Enrichment	logP	Genes in Term	Target Genes in Term	Fraction of Targets in Term	Total Target Genes	Total Genes	Entrez Gene IDs	Gene Symbols
[truncated: 15,591 more rows]

[truncated: 7 more sheets: GO_cellular, KEGG, PID, Reactome, ESRRG_ChIP_peaks_Rb006, ESRRG_ChIP_peaks_Rb018, ESRRG_ChIP_peaks_Pooled]
