# Supplementary material for: RB1 loss triggers dependence on ESRRG in retinoblastoma
Source: Sci Adv. 2022 Aug 19;8(33):eabm8466. doi: 10.1126/sciadv.abm8466 (PMC9390996; doi:10.1126/sciadv.abm8466)
Supplement: Supplementary file 2 — Data S1 to S4 [file sciadv.abm8466_data_s1_to_s4.zip › sciadv.abm8466_data_s3.xlsx]

## Sheet: Index
Data S3. Integrated analysis of RNA-seq and ChIP-Seq data in recently established retinoblastoma cell lines with or without ESRRG knockdown
Index of Tabs
ESRRG_RNA
RNA expression of all expressed genes in primary cultured Rb cells (Rb006, Rb016, Rb018, wRb6) when comparing control to ESRRG knockdown
ESRRG_ChIP_RNA
All significantly enriched overlapping ESRRG ChIP-Seq peaks (p < 0.001) associated with significantly up-regulated or down-regulated gene expression (FDR < 0.05) after ESRRG knockdown
ChIP_RNA_down_Bio_K_R_PID
Significantly enriched Biocarta, KEGG, Reactome, and PID pathways (FDR < 0.05) from genes significantly down-regulated after ESRRG knockdown with associated ESRRG ChIP-Seq peaks
ChIP_RNA_down_hallmark
Significantly enriched hallmark pathways (FDR < 0.05) from genes significantly down-regulated after ESRRG knockdown with associated ESRRG ChIP-Seq peaks
ChIP_RNA_down_GO
Significantly enriched gene ontology pathways (FDR < 0.05) from genes significantly down-regulated after ESRRG knockdown with associated ESRRG ChIP-Seq peaks
ChIP_RNA_up_Bio_K_R_PID
Significantly enriched Biocarta, KEGG, Reactome, and PID pathways (FDR < 0.05) from genes significantly up-regulated after ESRRG knockdown with associated ESRRG ChIP-Seq peaks
ChIP_RNA_up_hallmark
Significantly enriched hallmark pathways (FDR < 0.05) from genes significantly up-regulated after ESRRG knockdown with associated ESRRG ChIP-Seq peaks
ChIP_RNA_up_GO
Significantly enriched gene ontology pathways (FDR < 0.05) from genes significantly up-regulated after ESRRG knockdown with associated ESRRG ChIP-Seq peaks

## Sheet: ESRRG_RNA
Row.names	logFC	logCPM	PValue	FDR	RB006-shESRRG_week1_2018-03-20ReadsPerGene.out.tab	RB006-shGFP_week1_2018-03-20ReadsPerGene.out.tab	RB016-shESRRG_week1_2018-03-20ReadsPerGene.out.tab	RB016-shGFP_week1_2018-03-20ReadsPerGene.out.tab	RB018-shESRRG_week1_2018-03-20ReadsPerGene.out.tab	RB018-shGFP_week1_2018-03-20ReadsPerGene.out.tab	WRB06-shESRRG_week1_2018-03-20ReadsPerGene.out.tab	WRB06-shGFP_week1_2018-03-20ReadsPerGene.out.tab	names$external_gene_name
ENSG00000151012	-4.368	4.34044	1.61879e-54	2.68687e-50	7.35123	134.801	0.253588	3.55047	0.06737	13.9497	0.245445	0.698901	SLC7A11
ENSG00000196482	-1.76999	5.6111	3.01793e-35	2.50458e-31	38.8781	130.092	8.67272	22.0473	25.4659	96.7051	16.138	52.2905	ESRRG
ENSG00000135069	-1.98635	6.0393	2.42612e-33	1.34229e-29	49.3366	225.872	11.4115	36.2492	38.9399	140.879	6.8111	15.8206	PSAT1
ENSG00000259737	-3.71352	2.41016	4.76178e-31	1.95549e-27	2.122	31.7432	0.152153	0.40086	0.808441	6.15796	0.0613613	0.0635365	RP11-475A13.1
ENSG00000163430	-1.63096	6.36605	5.89073e-31	1.95549e-27	76.3163	262.997	15.266	37.7381	64.81	184.864	5.39979	11.8178	FSTL1
ENSG00000112984	1.52383	8.45897	3.84683e-28	9.88396e-25	1167.03	358.41	257.291	110.122	446.529	158.033	218.63	99.6252	KIF20A
ENSG00000187325	-1.66392	5.18195	4.16844e-28	9.88396e-25	13.4899	55.1683	21.5043	61.3315	22.4342	73.2671	11.7814	30.1163	TAF9B
ENSG00000196226	1.46555	5.87801	2.1953e-27	4.5547e-24	75.9374	22.9358	83.6841	27.3157	142.083	59.3803	43.2597	15.2488	HIST1H2BB
ENSG00000181061	-1.52879	5.68838	2.19092e-23	4.04055e-20	23.4178	87.4008	29.2641	76.2779	23.7143	75.4036	29.3307	66.4592	HIGD1A
ENSG00000168209	-1.81301	5.98537	4.34234e-23	7.20742e-20	45.5473	180.367	24.3445	78.2822	26.0048	102.989	16.3835	31.8318	DDIT4
ENSG00000130707	-2.54124	5.63062	9.18462e-23	1.38588e-19	17.1276	138.532	12.223	56.4067	17.7183	116.436	10.9223	25.7958	ASS1
ENSG00000168242	1.4334	5.51934	3.98091e-22	5.50626e-19	32.0574	8.37922	156.92	59.5563	5.05275	1.88509	71.7927	28.782	HIST1H2BI
ENSG00000117862	-1.27559	5.10713	2.53387e-21	3.23517e-18	30.2386	73.3335	13.643	37.9671	20.4805	45.4307	16.3835	37.3595	TXNDC12
ENSG00000118971	-2.3923	3.15934	8.70428e-21	1.03195e-17	3.33458	18.5933	0.405741	3.26414	6.87174	35.691	0.92042	1.58841	CCND2
ENSG00000134057	1.2264	7.89005	1.23612e-20	1.36781e-17	663.278	277.187	217.984	98.6688	307.342	115.242	141.376	76.8156	CCNB1
ENSG00000049449	-1.27	5.48656	3.24685e-20	3.34059e-17	23.2663	64.4649	16.0268	40.945	58.9488	133.527	6.99519	13.6603	RCN1
ENSG00000112280	-1.60061	3.95636	3.4215e-20	3.34059e-17	22.0537	69.2968	1.06507	3.14961	6.93911	16.0233	1.47267	3.68512	COL9A1
ENSG00000172260	-1.18521	6.86862	1.20161e-19	1.10802e-16	15.233	27.8288	125.07	255.519	101.527	259.325	42.5234	106.169	NEGR1
ENSG00000112715	-1.16299	5.40656	3.31803e-19	2.89856e-16	51.6102	121.407	11.7158	25.8841	31.866	63.8417	10.2473	22.1742	VEGFA
ENSG00000064651	-1.17574	7.72039	3.75402e-19	3.11546e-16	176.202	481.285	116.042	230.895	166.876	338.499	58.6	117.797	SLC12A2
ENSG00000166851	1.13591	5.82495	1.18106e-18	9.33484e-16	125.653	63.9145	60.1511	24.1661	79.564	34.1201	46.3891	19.3151	PLK1
ENSG00000250305	-1.53208	5.30652	1.92923e-18	1.45552e-15	15.3087	66.2386	10.955	23.9371	43.9926	115.996	11.045	28.2737	KIAA1456
ENSG00000206625	-2.5634	1.89202	7.33558e-18	5.29374e-15	1.28836	6.60552	0.963635	9.62063	1.28003	4.8384	0.613613	3.24036	RNU6-1
ENSG00000119729	-1.17288	4.93173	1.01837e-17	7.04286e-15	15.9908	42.2019	21.8086	48.9049	20.211	44.1111	16.5062	33.166	RHOQ
ENSG00000042813	2.22551	3.96335	1.14264e-17	7.58623e-15	0.151572	0.183487	86.0171	15.2899	1.41477	0.188509	12.3336	5.71828	ZPBP
ENSG00000110651	-1.08475	5.20619	6.27542e-17	4.00613e-14	22.4326	49.9083	22.4172	44.9536	27.3522	62.3336	22.0901	42.7601	CD81
ENSG00000081148	-1.12414	10.3919	7.77787e-17	4.74759e-14	619.852	1614.74	1058.07	1880.66	752.321	1804.28	949.566	2068.3	IMPG2
ENSG00000101224	1.01134	6.45382	8.00895e-17	4.74759e-14	176.581	84.6485	94.6391	45.8698	105.367	49.0123	92.1033	52.6718	CDC25B
ENSG00000184602	-1.35831	5.03762	1.06075e-16	6.07114e-14	18.7949	51.9879	16.2804	45.698	21.9626	62.3336	16.4448	28.1467	SNN
ENSG00000189056	-1.85396	5.40188	1.2352e-16	6.83393e-14	6.82073	51.4986	1.57225	5.32571	64.0015	205.349	0.981781	2.03317	RELN
ENSG00000126368	1.83768	4.60574	1.66057e-16	8.76209e-14	80.8635	20.8563	16.889	8.81892	22.569	4.1472	32.276	8.7045	NR1D1
ENSG00000123684	-1.04898	8.80041	1.68928e-16	8.76209e-14	193.254	364.588	285.794	695.205	404.288	838.928	278.335	505.179	LPGAT1
ENSG00000144452	-1.88294	2.87821	2.19073e-16	1.10187e-13	8.79116	34.1897	2.53588	7.6736	0.26948	1.50807	1.04314	1.84256	ABCA12
ENSG00000117399	1.0521	7.11553	2.99406e-16	1.46163e-13	334.443	163.303	134.858	66.5427	170.514	68.4287	108.855	62.3293	CDC20
ENSG00000109472	-1.12814	7.88144	5.98529e-16	2.8384e-13	168.093	428.686	150.327	268.347	157.107	385.752	116.341	210.687	CPE
ENSG00000111206	0.976588	6.50947	7.49876e-16	3.45735e-13	216.065	103.853	107.674	57.8956	70.8059	41.0949	88.7898	42.3153	FOXM1
ENSG00000168772	-1.03784	5.64518	8.47149e-16	3.80027e-13	31.8301	74.1286	33.3215	62.7059	41.9715	81.4987	23.6855	50.1303	CXXC4
ENSG00000073969	-0.947639	6.45203	1.07387e-15	4.69054e-13	68.2073	123.609	57.1081	116.249	63.6647	129.317	49.9481	91.2384	NSF
ENSG00000166147	1.77106	4.3803	1.69951e-15	7.23293e-13	74.8764	17.1866	12.578	5.61204	18.6615	4.02152	23.2559	10.9283	FBN1
ENSG00000134986	-1.12357	7.5481	1.83167e-15	7.6005e-13	113.224	318.9	61.064	107.03	236.806	472.278	60.0114	127.2	NREP
ENSG00000186185	1.04723	6.58923	1.90064e-15	7.67657e-13	193.405	76.5751	128.874	71.353	109.005	54.7933	87.6239	48.0971	KIF18B
ENSG00000117289	-1.10242	8.83362	1.9425e-15	7.67657e-13	406.591	1035.05	204.24	399.371	428.743	860.292	120.33	194.422	TXNIP
ENSG00000223893	1.95853	3.33072	2.19141e-15	8.45883e-13	0.0757858	0	49.1961	10.995	0.808441	0	11.4132	4.89231	AC096568.3
ENSG00000129167	-1.09352	8.98276	2.52964e-15	9.54249e-13	1285.78	2732.97	1.42009	2.97782	4.91801	15.4577	1.16586	2.73207	TPH1
ENSG00000076770	-1.25939	4.62963	3.3149e-15	1.22268e-12	36.5288	87.2784	1.16651	3.77954	18.4594	42.7287	3.0067	4.76524	MBNL3
ENSG00000010292	1.16501	8.35507	3.69918e-15	1.3095e-12	1015.53	389.848	283.562	143.05	287.131	127.244	225.871	147.532	NCAPD2
ENSG00000184661	1.29201	7.14478	3.70807e-15	1.3095e-12	425.538	137.554	112.39	65.3974	158.05	63.5903	108.303	61.5669	CDCA2
ENSG00000015592	-1.70087	3.3519	6.5318e-15	2.25864e-12	0.606287	2.01835	13.8966	39.2843	0.47159	2.19927	3.19079	17.9173	STMN4
ENSG00000123095	1.72348	3.59922	8.24908e-15	2.70909e-12	63.6601	20.3058	1.11579	0.458125	6.93911	0.879708	3.92712	0.953047	BHLHE41
ENSG00000148773	1.13812	10.6446	8.25795e-15	2.70909e-12	3296.31	1190.89	1970.74	1113.42	1661.55	683.156	1876.98	1013.15	MKI67
ENSG00000137259	1.02682	6.19849	8.3241e-15	2.70909e-12	210.76	93.3335	81.3511	39.2843	73.9723	46.1847	28.4103	14.2322	HIST1H2AB
ENSG00000111837	-1.27795	5.73039	9.64262e-15	3.07785e-12	45.5473	141.835	19.1713	31.3243	37.3904	79.4879	21.9673	47.2076	MAK
ENSG00000173456	1.11191	5.94623	1.11063e-14	3.47815e-12	109.814	52.1102	90.2267	34.703	67.2353	27.5851	69.5224	41.3623	RNF26
ENSG00000135451	0.966387	6.05854	1.18961e-14	3.6565e-12	176.126	81.3457	66.7951	36.9364	65.0795	35.691	45.0392	26.1135	TROAP
ENSG00000087586	1.08407	7.25902	1.74431e-14	5.26401e-12	352.328	145.321	172.592	88.4755	162.429	67.172	145.304	91.4925	AURKA
ENSG00000164924	-0.93419	9.27387	1.95633e-14	5.79842e-12	453.881	916.271	360.045	709.694	475.094	947.132	412.103	677.045	YWHAZ
ENSG00000236256	-2.36564	2.3382	2.33206e-14	6.7908e-12	5.53237	27.7065	0.456459	3.37868	0.74107	1.19389	0	0.571828	DIAPH2-AS1
ENSG00000173660	-0.909247	6.802	3.25458e-14	9.31372e-12	88.1389	172.722	62.2305	102.334	92.4991	185.367	67.1906	121.291	UQCRH
ENSG00000175203	-0.884415	6.7774	3.3414e-14	9.40009e-12	85.7138	150.704	68.8746	127.244	74.9155	151.058	78.6038	139.463	DCTN2
ENSG00000111981	-2.6772	0.829157	4.05539e-14	1.12186e-11	0.303143	2.01835	0.355023	3.89407	0.53896	3.456	0.552252	1.96963	ULBP1
ENSG00000155052	-1.73563	3.7488	4.42338e-14	1.20359e-11	5.22922	30.6423	12.7301	35.5047	3.3685	8.04305	2.88398	7.43377	CNTNAP5
ENSG00000149503	1.05404	7.28991	4.79006e-14	1.28234e-11	296.247	127.401	163.311	94.2021	253.985	105.376	131.375	79.6748	INCENP
ENSG00000144840	-1.01855	5.99993	5.78994e-14	1.52542e-11	76.6195	159.511	39.9655	68.0316	27.4196	67.172	25.2809	47.0805	RABL3
ENSG00000196374	1.0988	5.77441	6.38982e-14	1.65716e-11	0.530501	0.489297	128.823	49.8211	116.887	65.5383	50.7458	23.1908	HIST1H2BM
ENSG00000184368	-1.08053	4.73898	7.81443e-14	1.99544e-11	1.97043	5.38227	28.5033	60.4153	22.4342	52.594	14.604	26.05	MAP7D2
ENSG00000146592	-2.09676	1.50227	8.00131e-14	2.01221e-11	0.303143	0.244649	1.52153	8.13173	0.53896	2.13643	1.53403	6.92548	CREB5
ENSG00000129596	-1.34878	3.61647	8.56846e-14	2.09608e-11	4.24401	10.6422	8.77415	23.6507	5.59171	18.411	8.46786	16.9642	CDO1
ENSG00000175130	-1.2305	6.3505	8.5874e-14	2.09608e-11	35.5436	120.551	54.7243	110.809	78.6208	180.906	25.7717	44.6662	MARCKSL1
ENSG00000116183	-2.31779	1.93844	9.7026e-14	2.33397e-11	3.03143	10.3364	0.659329	3.26414	1.01055	5.7181	0.429529	5.33707	PAPPA2
ENSG00000271755	2.97707	1.56043	1.12314e-13	2.66313e-11	15.6119	1.46789	1.42009	0.0572657	3.03165	0.502691	1.28859	0.635365	RP1-153G14.4
ENSG00000111886	-1.52653	2.52339	1.38637e-13	3.24098e-11	1.51572	4.89297	2.23158	5.32571	0.53896	1.57091	7.11791	21.7295	GABRR2
ENSG00000166295	-1.16371	5.52352	1.71272e-13	3.94829e-11	35.4678	101.407	28.6555	50.0502	28.0933	64.7214	21.1083	37.423	ANAPC16
ENSG00000259221	-2.5722	0.875954	2.08685e-13	4.74486e-11	0.151572	1.71254	0.405741	1.6607	1.14529	7.85454	0.245445	0.508292	CTD-2050N2.1
ENSG00000048392	-1.00278	7.00529	2.18069e-13	4.89124e-11	85.8654	207.401	85.1042	181.475	54.2329	86.2114	116.464	209.797	RRM2B
ENSG00000101447	1.09423	6.02155	2.70366e-13	5.98337e-11	141.037	59.8166	75.265	40.7732	72.6249	26.4541	64.9203	38.4396	FAM83D
ENSG00000118997	1.14332	4.55883	2.75391e-13	6.0144e-11	7.42701	3.30276	107.369	47.0151	0.6737	0.377018	11.8427	7.3067	DNAH7
ENSG00000213853	-1.20874	4.86242	2.88921e-13	6.22794e-11	6.13865	22.8747	23.5837	55.7195	11.8571	24.2548	27.858	58.8983	EMP2
ENSG00000184825	0.922868	5.51865	2.92716e-13	6.22884e-11	27.6618	15.2905	97.8343	49.6493	77.004	43.4827	36.3873	17.8538	HIST1H2AH
ENSG00000162852	-0.840389	6.7685	3.12835e-13	6.5727e-11	49.4882	89.6638	88.4516	164.696	62.1826	117.064	111.555	187.75	CNST
ENSG00000229191	-1.65259	4.32914	3.29002e-13	6.82596e-11	11.0647	48.9909	8.21626	13.1711	14.9561	45.1793	4.41801	13.851	RP11-168O16.1
ENSG00000163331	-3.6572	-0.139895	5.27939e-13	1.08182e-10	0	2.07951	0.253588	1.54617	0.06737	1.06822	0.0613613	1.08012	DAPL1
ENSG00000168243	-0.959755	7.0263	7.59474e-13	1.52317e-10	60.4013	146.178	69.7875	128.218	110.891	230.986	112.598	182.731	GNG4
ENSG00000163377	-1.49032	4.14548	7.61677e-13	1.52317e-10	10.9889	34.1897	7.30334	11.7967	16.6404	49.3265	2.14765	8.32328	FAM19A4
ENSG00000170382	-1.90392	3.14939	8.86287e-13	1.75126e-10	6.36601	34.5566	3.29665	6.07016	4.0422	11.1849	1.16586	3.3039	LRRN2
ENSG00000132669	-2.05941	1.43071	9.8698e-13	1.92728e-10	2.19779	8.80735	0.101435	0.458125	1.95373	6.97483	0	0.317682	RIN2
ENSG00000251095	-1.09978	4.21247	9.99268e-13	1.92859e-10	27.2829	53.3946	14.2517	33.3286	0.875811	2.19927	4.78618	11.1189	RP11-115D19.1
ENSG00000108106	1.04081	5.96936	1.31823e-12	2.51493e-10	121.939	67.4007	76.4822	30.9235	92.7686	37.5761	45.9596	27.7654	UBE2S
ENSG00000148450	-1.32258	2.80119	1.38348e-12	2.60942e-10	2.80408	8.01225	4.00669	8.93345	5.05275	12.7558	3.68168	9.4034	MSRB2
ENSG00000110660	-1.83116	3.19475	1.5653e-12	2.91921e-10	6.13865	32.4771	2.89091	8.13173	2.22321	7.1005	4.66346	8.57743	SLC35F2
ENSG00000143418	0.917058	6.82929	1.61505e-12	2.97851e-10	92.7619	45.7493	136.583	61.1598	182.505	91.9924	182.12	115.891	CERS2
ENSG00000136883	-1.61388	4.95279	1.97384e-12	3.60019e-10	15.1572	76.0858	12.933	25.8841	14.5519	48.8867	18.1016	35.0721	KIF12
ENSG00000108582	-0.892246	8.04668	2.08202e-12	3.75623e-10	187.57	404.71	118.071	230.208	251.156	449.782	183.777	289.218	CPD
ENSG00000206052	-1.77946	5.59539	2.3928e-12	4.27051e-10	12.732	89.4803	25.7138	58.0674	42.0389	137.235	6.44294	13.851	DOK6
ENSG00000145681	-2.13379	3.67952	2.5651e-12	4.52932e-10	0.833644	12.6606	8.16554	21.5892	4.7159	23.2494	4.84754	25.0334	HAPLN1
ENSG00000139291	-1.00954	5.25387	2.63361e-12	4.60133e-10	25.9945	65.8717	28.5033	55.605	21.5584	39.9011	24.79	41.807	TMEM19
ENSG00000100604	-0.823541	6.50802	2.98047e-12	5.15311e-10	36.3014	72.7218	74.91	130.68	73.1639	129.694	77.6834	131.648	CHGA
ENSG00000166432	-1.56983	2.85803	3.30018e-12	5.64705e-10	2.50093	10.6422	5.57894	11.9113	1.01055	4.08436	4.97027	15.9477	ZMAT1
ENSG00000070669	-1.85441	7.12805	3.75427e-12	6.35851e-10	92.6103	395.842	45.0373	151.124	55.3782	263.724	49.2731	64.9978	ASNS
ENSG00000155090	-1.01387	6.60676	4.13593e-12	6.93416e-10	79.9541	162.324	65.8315	150.265	71.4796	151.624	40.7439	56.3569	KLF10
ENSG00000122970	-0.886791	6.25547	4.18081e-12	6.9393e-10	57.0667	94.0063	52.8478	108.347	55.3108	113.42	48.9663	80.1195	IFT81
ENSG00000171914	-1.0162	5.23138	4.334e-12	7.12235e-10	31.8301	75.3518	17.1933	29.2055	30.2492	63.4647	20.1265	32.2765	TLN2
ENSG00000072864	1.0421	6.07355	5.08539e-12	8.27522e-10	167.259	68.3182	58.4774	34.5312	86.2337	39.0214	50.9299	33.992	NDE1
ENSG00000163378	-1.01511	5.44856	5.18717e-12	8.35891e-10	26.3735	65.1989	43.2621	72.7274	19.9415	48.1955	25.3422	46.8899	EOGT
ENSG00000139354	0.992696	7.73167	5.92167e-12	9.45076e-10	584.688	271.315	149.211	95.3474	265.64	114.865	132.663	86.9179	GAS2L3
ENSG00000111669	-0.969097	7.28704	6.57565e-12	1.03945e-09	165.213	389.42	114.013	169.621	65.4837	133.716	77.5607	133.363	TPI1
ENSG00000250366	-1.55061	1.95067	7.47992e-12	1.17124e-09	0.0757858	0.795108	2.78947	8.81892	2.6948	7.54036	1.77948	5.08292	LINC00617
ENSG00000110900	-1.22108	5.50267	8.21279e-12	1.27398e-09	29.3291	74.0062	18.2584	32.2978	45.8116	125.296	15.4017	21.4753	TSPAN11
ENSG00000167460	-0.881109	6.94122	8.56972e-12	1.30706e-09	76.8468	137.37	72.7291	159.428	110.958	208.994	85.1081	130.631	TPM4
ENSG00000057294	-1.14393	3.79589	8.64993e-12	1.30706e-09	25.843	57.1255	1.82584	3.72227	5.86119	11.122	1.84084	3.43097	PKP2
ENSG00000145386	1.04232	8.27995	8.6623e-12	1.30706e-09	885.709	365.872	236.902	167.731	400.313	187.127	151.44	91.7467	CCNA2
ENSG00000113583	-0.941201	5.40493	9.14121e-12	1.36316e-09	26.8282	60.3059	25.3081	52.9708	34.1566	55.2331	29.4534	53.6248	C5orf15
ENSG00000071242	-2.26258	2.3903	9.19833e-12	1.36316e-09	5.60815	19.8777	0.405741	0.916251	1.3474	12.0017	0	1.08012	RPS6KA2
ENSG00000180354	-0.849542	6.52774	9.3019e-12	1.36631e-09	77.6805	127.34	50.4133	101.876	80.2377	133.276	55.0411	111.379	MTURN
ENSG00000105516	1.2161	5.35052	9.64505e-12	1.40429e-09	102.084	34.0673	38.5961	22.6199	50.0559	18.5995	37.5531	22.7461	DBP
ENSG00000243440	-1.3574	4.6901	9.99716e-12	1.44289e-09	29.2533	85.4436	15.1139	23.5935	9.63392	23.9406	3.92712	14.6769	AF165138.7
ENSG00000167548	0.78306	6.98772	1.21777e-11	1.74247e-09	170.291	96.6974	133.286	76.5642	146.799	80.3676	191.325	119.258	KMT2D
ENSG00000108984	-1.27058	4.02692	1.27098e-11	1.80305e-09	8.33644	30.3364	12.4765	25.655	8.556	17.2171	8.34514	18.1714	MAP2K6
ENSG00000232590	-2.05031	3.04923	1.4455e-11	2.02633e-09	9.24587	36.2692	0.8622	7.10094	2.15584	4.1472	0.736336	4.89231	RP11-128I7.1
ENSG00000127824	-0.988077	5.07606	1.45279e-11	2.02633e-09	29.1775	67.2784	26.4746	40.8877	15.1583	32.0465	19.2674	38.4396	TUBA4A
ENSG00000068489	0.912279	6.6463	1.55773e-11	2.15459e-09	170.215	78.6546	117.614	62.8205	130.092	63.7789	105.112	72.4951	PRR11
ENSG00000125848	-1.08914	5.40181	1.70623e-11	2.34049e-09	23.4936	53.3334	20.8957	59.499	51.8749	85.2689	11.72	31.1329	FLRT3
ENSG00000233290	-1.85309	1.57117	1.87152e-11	2.54618e-09	0.151572	1.89603	2.99234	9.62063	1.01055	4.1472	0.429529	1.96963	RP11-147G16.1
ENSG00000005108	-1.28666	6.36021	1.93189e-11	2.60695e-09	66.3126	192.783	61.6219	87.2729	43.3863	126.238	19.4515	59.0254	THSD7A
ENSG00000185130	1.15795	6.94824	2.01985e-11	2.68973e-09	408.334	140.061	107.775	54.2879	119.245	87.6567	47.3709	23.572	HIST1H2BL
ENSG00000166275	-0.959397	4.16915	2.02564e-11	2.68973e-09	13.3383	27.0337	14.8603	28.461	9.9034	19.6049	10.3087	19.188	C10orf32
ENSG00000119335	-0.830658	9.20642	2.27032e-11	2.99069e-09	373.927	611.805	416.696	850.968	458.049	840.31	451.803	721.33	SET
ENSG00000166569	-1.32661	5.39471	2.35656e-11	3.07986e-09	5.15344	20.1224	19.4249	30.6944	28.6323	90.5471	42.2166	98.6722	CPLX4
ENSG00000072310	1.07526	5.92389	2.42252e-11	3.12868e-09	56.0815	19.5719	113.709	52.2263	93.8465	41.3463	64.7975	42.8236	SREBF1
ENSG00000070759	1.13537	3.95203	2.43161e-11	3.12868e-09	35.0131	13.7003	14.3024	7.55907	22.7711	9.48828	13.0086	7.75145	TESK2
ENSG00000087053	-0.836975	6.9508	2.87982e-11	3.67686e-09	78.8931	160.123	92.1032	167.617	101.325	183.985	82.4082	122.054	MTMR2
ENSG00000170142	-1.05138	5.63922	3.12103e-11	3.95441e-09	36.3014	91.9879	22.3158	56.9221	43.0495	72.5759	27.9808	46.6358	UBE2E1
ENSG00000197930	-0.81961	7.25289	3.76214e-11	4.7306e-09	100.189	182.997	71.9683	151.01	118.369	187.064	150.519	257.132	ERO1L
ENSG00000116729	-2.09596	0.843664	3.79893e-11	4.74095e-09	0.151572	0.0611622	0.557894	2.40516	1.61688	7.1005	0.184084	1.27073	WLS
ENSG00000183185	-1.66293	2.28093	3.92916e-11	4.84635e-09	0.454715	1.7737	4.81818	12.3694	2.0211	10.6193	1.41131	3.87573	GABRR3
ENSG00000234456	-1.2224	3.02722	3.94178e-11	4.84635e-09	0.606287	0.917433	10.6507	25.8268	0.40422	1.00538	6.8111	17.0913	MAGI2-AS3
ENSG00000158373	0.879012	8.79164	4.38568e-11	5.35246e-09	1203.55	554.252	321.956	214.345	568.94	356.156	202.615	123.578	HIST1H2BD
ENSG00000129673	-1.74823	1.61498	4.42904e-11	5.36592e-09	2.95565	7.82876	0.760765	2.29063	0.943181	4.27287	0.92042	3.68512	AANAT
ENSG00000179774	-1.36363	3.30082	4.46836e-11	5.37433e-09	11.2921	35.4741	3.80382	6.92915	4.24431	7.85454	2.76126	5.65475	ATOH7
ENSG00000233954	-1.07291	3.62797	4.60417e-11	5.49784e-09	8.63959	17.3089	6.28899	12.0831	11.1834	23.6893	5.58388	13.2156	RP11-169K16.7
ENSG00000138760	-0.875524	9.09039	4.89747e-11	5.8063e-09	304.432	603.243	434.194	729.966	515.583	1074.38	283.673	414.194	SCARB2
ENSG00000170703	-2.00827	0.822021	5.20785e-11	6.13049e-09	0.606287	3.48624	1.01435	3.72227	0.20211	0.754036	0.674974	2.47792	TTLL6
ENSG00000086015	0.773422	7.6753	5.55404e-11	6.48983e-09	281.241	182.08	209.819	117.624	245.766	144.335	294.473	159.222	MAST2
ENSG00000060982	-1.99727	6.14356	5.59131e-11	6.48983e-09	33.3458	281.652	41.3856	80.5728	37.5925	86.0229	0.674974	2.98622	BCAT1
ENSG00000137573	-1.84476	2.29268	5.69501e-11	6.5643e-09	6.59337	25.7493	0.760765	1.37438	0	0.314182	1.28859	2.35085	SULF1
ENSG00000187951	1.16962	6.47871	6.91421e-11	7.91462e-09	229.555	77.1255	66.288	43.98	120.525	49.3265	77.8061	48.9866	ARHGAP11B
ENSG00000151892	-1.20861	5.4163	7.33788e-11	8.34206e-09	30.1628	105.688	15.7732	30.0072	30.047	54.9818	27.0603	47.017	GFRA1
ENSG00000074410	-1.18362	4.30643	7.62298e-11	8.60723e-09	44.7894	100.551	1.67368	4.23766	2.62743	3.33032	0.184084	0.698901	CA12
ENSG00000183775	-1.06635	3.91891	8.16451e-11	9.15639e-09	1.5915	3.36392	23.2287	46.4425	2.62743	8.10588	10.3087	23.2544	KCTD16
ENSG00000121621	1.13833	6.69061	8.58255e-11	9.56062e-09	255.853	86.728	91.7482	55.3759	139.86	60.1972	80.9356	55.658	KIF18A
ENSG00000013810	1.18371	7.19228	8.92633e-11	9.87728e-09	385.144	122.08	137.343	94.0303	172.265	72.3874	117.814	68.9371	TACC3
ENSG00000196693	-0.921182	6.06115	9.59539e-11	1.05473e-08	59.7192	92.3549	42.3999	72.8992	42.6452	90.2329	39.6394	93.3351	ZNF33B
ENSG00000157456	0.812041	7.42818	1.00472e-10	1.09713e-08	476.845	245.566	124.613	82.4626	188.838	111.032	88.1762	60.4867	CCNB2
ENSG00000182512	-0.924466	5.05165	1.02746e-10	1.11462e-08	27.5103	48.3181	19.2727	45.2972	20.6826	40.2152	23.8695	39.1385	GLRX5
ENSG00000196890	0.820601	5.95149	1.07331e-10	1.1568e-08	92.7619	48.257	100.725	55.7195	68.5827	45.682	53.4457	28.9091	HIST3H2BB
ENSG00000144290	1.4757	3.71036	1.1787e-10	1.2622e-08	14.3235	4.83181	14.7081	5.09665	15.7646	2.7648	31.5397	14.804	SLC4A10
ENSG00000175063	0.903482	7.71092	1.19015e-10	1.26629e-08	470.63	214.985	226.099	144.71	242.667	118.949	152.912	104.899	UBE2C
ENSG00000183638	-1.72497	3.83751	1.25119e-10	1.32275e-08	6.82073	39.205	6.44114	11.2241	4.0422	15.2064	8.95875	21.3483	RP1L1
ENSG00000108946	-0.772566	7.71327	1.26393e-10	1.32777e-08	142.402	252.967	153.624	293.544	138.176	227.342	185.188	284.453	PRKAR1A
ENSG00000130164	1.36673	7.7048	1.32582e-10	1.38402e-08	380.975	97.7372	162.347	78.9121	405.77	122.279	253.545	167.355	LDLR
ENSG00000153936	-0.772181	6.43253	1.36852e-10	1.41967e-08	60.0224	115.413	69.9903	119.685	73.1639	114.362	51.5435	85.6472	HS2ST1
ENSG00000147394	-1.81219	1.22985	1.40037e-10	1.44369e-08	2.57672	8.74619	0.253588	0.687188	0.74107	2.01076	0.613613	2.35085	ZNF185
ENSG00000088325	1.12402	9.0888	1.63051e-10	1.67057e-08	1123.37	352.783	585.738	368.104	594.608	249.963	682.154	398.946	TPX2
ENSG00000178999	1.04325	5.99248	1.70542e-10	1.72186e-08	127.927	44.0979	91.1903	56.1776	67.5048	32.0465	56.0229	33.7379	AURKB
ENSG00000196331	0.828416	7.51036	1.70725e-10	1.72186e-08	512.312	251.01	156.718	103.937	175.836	119.138	88.7898	50.9563	HIST1H2BO
ENSG00000184220	0.87916	6.56049	1.71169e-10	1.72186e-08	72.4513	53.2723	178.678	88.1319	121.738	67.0463	115.175	57.1193	CMSS1
ENSG00000050165	-2.43221	0.277093	1.81296e-10	1.81274e-08	0.833644	3.97554	0.253588	1.77524	0	0.439854	0.306807	1.08012	DKK3
ENSG00000103034	-0.976329	4.14305	1.83221e-10	1.81946e-08	11.8226	21.9572	15.266	28.8619	7.07385	17.657	12.8859	24.5251	NDRG4
ENSG00000198843	-0.837632	5.60236	1.8416e-10	1.81946e-08	34.1794	62.8747	31.8	64.7675	36.1103	63.716	37.0009	57.1193	SELT
ENSG00000182676	-2.56709	1.23422	2.05223e-10	2.01555e-08	2.34936	9.72479	0.355023	4.58125	0	0.188509	0	0.571828	PPP1R27
ENSG00000161912	1.21115	3.49053	2.07374e-10	2.02471e-08	14.4751	7.2783	8.0641	2.92055	20.1436	6.53498	19.7583	10.2294	ADCY10P1
ENSG00000167220	-0.832013	5.16249	2.25515e-10	2.18894e-08	24.8578	49.1744	24.5473	45.6408	29.2386	46.4989	24.0536	41.4258	HDHD2
ENSG00000269974	1.34387	2.92455	2.29687e-10	2.21648e-08	22.4326	6.66668	4.311	2.1761	10.9139	5.02691	6.13613	3.17682	RP11-932O9.10
ENSG00000115414	-1.42625	2.70813	2.34646e-10	2.25125e-08	13.2625	34.1285	0.456459	1.08805	0.20211	0.879708	0.736336	1.08012	FN1
ENSG00000184156	-0.836141	5.24602	2.51231e-10	2.39651e-08	0.454715	1.40673	40.1684	68.6616	33.3482	64.0302	33.8101	60.1055	KCNQ3
ENSG00000171867	-0.881301	6.82186	2.5843e-10	2.4511e-08	57.5215	144.404	73.997	130.967	90.9496	151.561	95.4782	159.032	PRNP
ENSG00000117632	-0.86465	10.0736	2.81914e-10	2.65864e-08	1101.32	1735.11	507.379	1221.48	1056.43	1889.61	390.994	717.454	STMN1
ENSG00000261211	-1.97697	1.38318	2.89562e-10	2.71534e-08	1.13679	5.07646	1.21722	2.74875	1.21266	6.84916	0.429529	1.14366	RP1-80N2.3
ENSG00000124635	0.781152	8.03567	3.30215e-10	3.07916e-08	578.019	306.606	221.535	150.895	383.268	236.956	144.567	77.3239	HIST1H2BJ
ENSG00000100242	0.807113	7.18379	3.35662e-10	3.11247e-08	294.883	148.441	139.93	88.5327	187.087	102.863	118.305	82.788	SUN2
ENSG00000198826	0.932903	7.99919	3.8787e-10	3.57659e-08	569.758	237.432	232.895	160.401	297.035	148.419	243.666	157.062	ARHGAP11A
ENSG00000101489	-0.896753	4.37871	4.10013e-10	3.75989e-08	12.5804	25.0153	10.3971	17.1797	25.129	45.3678	9.87917	20.014	CELF4
ENSG00000197697	1.17228	6.64502	4.50986e-10	4.11289e-08	179.234	45.9328	160.166	84.2951	147.136	82.1899	67.6202	33.3567	HIST1H2BE
ENSG00000100206	-0.876738	4.46839	4.5551e-10	4.13145e-08	9.77637	18.5933	19.1206	35.0466	14.2824	29.7844	18.5311	30.6246	DMC1
ENSG00000138814	-0.829297	6.71086	4.58935e-10	4.1399e-08	67.222	144.098	93.3712	147.917	88.1874	166.014	52.4639	77.5145	PPP3CA
ENSG00000198366	0.734997	6.29345	4.77898e-10	4.28765e-08	201.59	114.434	85.1042	54.9751	72.4228	44.8023	33.2578	20.7129	HIST1H3A
ENSG00000112378	-1.18708	3.40982	5.14712e-10	4.59311e-08	0.303143	0.183487	4.26028	9.6779	0.13474	0	20.556	48.7325	PERP
ENSG00000146733	-1.1449	4.13289	5.57688e-10	4.95e-08	11.9742	32.049	12.4765	19.6994	10.9139	29.5331	7.97697	14.6134	PSPH
ENSG00000186687	-0.846603	5.17512	5.97424e-10	5.27449e-08	32.9668	67.9512	25.156	41.0022	24.388	37.7018	20.556	38.3125	LYRM7
ENSG00000164611	0.749514	7.96489	6.53714e-10	5.74092e-08	679.268	399.328	185.424	120.487	261.867	139.811	127.386	85.3295	PTTG1
ENSG00000271270	-1.5073	3.08493	7.85628e-10	6.86308e-08	3.18301	14.6789	3.65167	6.98641	6.0633	18.9766	4.47938	8.83157	TMCC1-AS1
ENSG00000124145	-0.832666	5.50544	7.94287e-10	6.86827e-08	31.6785	50.52	29.2641	49.7066	34.0892	73.5185	35.2827	58.3265	SDC4
ENSG00000089250	-1.6404	1.71686	7.97383e-10	6.86827e-08	0	0.122324	0.760765	1.94703	5.3896	16.4631	0.0613613	0.698901	NOS1
ENSG00000143217	-1.30586	2.32912	7.98636e-10	6.86827e-08	2.80408	7.09481	6.08612	14.0301	0.53896	2.13643	1.47267	4.44755	PVRL4
ENSG00000123570	-0.867304	4.38248	8.30115e-10	7.10219e-08	13.2625	21.7126	17.244	33.3286	11.9245	20.6103	16.0767	31.4506	RAB9B
ENSG00000163431	-1.56246	6.19664	9.15511e-10	7.79264e-08	76.7711	294.068	27.3875	30.2363	16.8425	53.9764	27.3671	59.2795	LMOD1
ENSG00000114805	1.59226	4.5255	9.45736e-10	8.00884e-08	0.682073	0.733946	88.6544	18.8977	0.6737	0.251345	46.0823	25.4146	PLCH1
ENSG00000081320	0.887861	5.66517	1.01772e-09	8.57464e-08	140.583	68.257	33.5751	24.5097	51.7402	25.7629	38.1054	23.572	STK17B
ENSG00000165502	0.810874	6.32908	1.06426e-09	8.92152e-08	115.877	54.9236	81.3511	47.416	102.672	55.296	109.407	75.6084	RPL36AL
ENSG00000177917	-0.743643	5.78909	1.09065e-09	9.06449e-08	44.0316	72.783	35.3502	63.3931	49.8538	80.3048	35.9577	59.7243	ARL6IP6
ENSG00000167178	-1.02123	3.85073	1.09224e-09	9.06449e-08	3.63772	6.789	1.11579	1.8325	31.9334	65.6639	1.53403	2.41439	ISLR2
ENSG00000122705	-0.816604	5.96978	1.11851e-09	9.23632e-08	55.8542	106.85	38.1397	70.2077	40.6915	76.786	46.696	65.1884	CLTA
ENSG00000142945	0.891615	7.56245	1.13517e-09	9.29218e-08	470.479	214.435	156.768	111.611	242.397	124.102	113.273	79.1665	KIF2C
ENSG00000116141	-0.728689	6.13744	1.14155e-09	9.29218e-08	43.0464	73.0888	41.8421	71.2385	86.5705	134.03	40.253	72.1775	MARK1
ENSG00000123485	1.25435	7.69832	1.14207e-09	9.29218e-08	633.039	187.523	149.211	109.148	217.807	86.5256	171.137	107.504	HJURP
ENSG00000112139	-0.791187	6.38358	1.16472e-09	9.43028e-08	167.941	301.468	12.8823	21.6464	49.1801	78.5454	15.8312	20.3317	MDGA1
ENSG00000024526	0.95167	7.20826	1.25204e-09	1.0088e-07	364.681	163.976	130.091	81.7181	192.274	86.1486	93.0237	71.0973	DEPDC1
ENSG00000165526	0.838177	5.0753	1.29758e-09	1.04044e-07	52.2164	26.8502	33.5244	18.1532	55.8498	29.7844	31.1715	21.6659	RPUSD4
ENSG00000145725	-0.760398	6.57594	1.31519e-09	1.04949e-07	75.8616	149.725	64.4114	95.8628	72.9618	125.233	69.7678	108.393	PPIP5K2
ENSG00000122966	1.05157	8.25275	1.38009e-09	1.09425e-07	821.291	302.875	217.427	164.238	379.967	182.162	227.712	144.673	CIT
ENSG00000142784	0.733609	6.08556	1.38446e-09	1.09425e-07	110.193	71.5598	74.3013	40.4296	91.4212	53.348	63.1408	38.3125	WDTC1
ENSG00000198919	-0.825756	6.55142	1.42919e-09	1.12425e-07	82.7581	143.242	90.3281	148.089	57.3319	92.8092	39.7621	94.7964	DZIP3
ENSG00000178700	-1.25698	2.89028	1.54105e-09	1.20653e-07	4.92608	8.19573	3.70239	10.4796	4.31168	10.0538	4.29529	12.3261	DHFRL1
ENSG00000150625	-1.193	7.89064	1.55865e-09	1.21458e-07	281.696	533.212	122.28	222.935	140.332	425.59	33.4419	138.255	GPM6A
ENSG00000196787	0.751059	7.91236	1.68304e-09	1.30538e-07	509.053	266.178	245.321	172.198	331.259	200.825	123.52	78.6582	HIST1H2AG
ENSG00000197989	1.04888	5.70276	1.77432e-09	1.36978e-07	125.198	44.0368	44.2258	30.9807	78.9577	40.4037	32.7056	20.1411	SNHG12
ENSG00000198042	-0.931177	5.02571	2.0967e-09	1.61116e-07	17.1276	45.0154	26.3225	41.5749	23.1079	43.9854	22.5196	39.7103	MAK16
ENSG00000159251	-0.98489	4.43689	2.12144e-09	1.62266e-07	49.2608	95.3518	0	0.0572657	9.43181	18.2225	0.552252	0.381219	ACTC1
ENSG00000139269	-2.28275	3.86687	2.14259e-09	1.63132e-07	17.2792	59.2662	0.912918	15.8053	0.875811	16.7145	0.92042	4.12987	INHBE
ENSG00000144369	-0.719745	7.23816	2.2454e-09	1.70179e-07	96.7785	147.095	155.044	271.84	121.67	213.329	82.1014	118.559	FAM171B
ENSG00000196966	0.717532	6.4841	2.25617e-09	1.70218e-07	56.991	36.0245	189.988	104.853	122.613	82.5669	74.4313	47.017	HIST1H3E
ENSG00000164045	0.790822	7.43854	2.27609e-09	1.70225e-07	269.722	125.749	190.901	129.363	207.298	132.208	211.206	120.656	CDC25A
ENSG00000085831	-1.02205	3.95933	2.27677e-09	1.70225e-07	14.2477	25.3823	10.7014	18.4396	9.43181	24.8203	6.44294	13.978	TTC39A
ENSG00000079459	1.62448	8.84799	2.31827e-09	1.7255e-07	953.841	205.383	314.703	160.974	997.346	200.888	517.828	335.536	FDFT1
ENSG00000172534	0.69762	6.59518	2.33771e-09	1.7322e-07	140.507	85.6882	106	69.2342	113.114	63.716	118.489	75.9896	HCFC1
ENSG00000129810	0.841981	6.55991	2.3878e-09	1.76145e-07	183.25	80.0613	93.3205	65.6837	124.567	75.6549	83.3286	48.5419	SGOL1
ENSG00000103449	-0.850639	5.34028	2.50997e-09	1.84338e-07	73.2091	143.242	5.27463	8.18899	35.0998	51.6514	3.0067	4.25694	SALL1
ENSG00000187990	0.886455	8.58643	2.56931e-09	1.87738e-07	973.469	417.432	425.014	246.93	409.004	307.961	188.318	106.868	HIST1H2BG
ENSG00000198185	-0.965975	4.95285	2.57888e-09	1.87738e-07	15.5361	41.468	32.6114	54.0015	13.474	31.7952	21.4765	35.8981	ZNF334
ENSG00000163535	0.953158	7.28045	2.6324e-09	1.90797e-07	372.487	150.275	136.329	95.691	190.118	92.8721	121.373	84.5035	SGOL2
ENSG00000089220	-0.73714	6.30103	2.66729e-09	1.92485e-07	83.6676	153.701	48.1818	69.406	71.6817	118.886	33.0737	51.401	PEBP1
ENSG00000111665	1.00847	5.47576	2.86105e-09	2.05575e-07	155.513	63.1194	34.9445	22.3336	26.8806	15.7719	21.0469	16.7736	CDCA3
ENSG00000168763	0.828547	5.15439	2.92582e-09	2.09323e-07	60.174	28.1346	38.2918	25.3114	42.5105	23.815	41.0507	25.0334	CNNM3
ENSG00000264247	-0.865162	4.3998	3.17432e-09	2.26126e-07	12.4289	24.2202	19.3741	33.615	13.6087	28.7162	13.8063	21.793	LINC00909
ENSG00000070961	-0.732349	8.99793	3.23578e-09	2.29519e-07	373.094	665.2	380.23	649.736	451.514	776.217	331.658	461.402	ATP2B1
ENSG00000099256	-1.06498	5.20398	3.37536e-09	2.38401e-07	17.2034	54.0062	37.8354	59.6136	21.0868	52.217	18.5311	32.9119	PRTFDC1
ENSG00000107443	-0.887233	5.10771	3.41372e-09	2.40089e-07	18.7191	44.7096	21.3014	34.5885	34.6282	65.8525	21.7833	33.2296	CCNJ
ENSG00000129355	1.17858	5.84332	3.43442e-09	2.40525e-07	147.555	40.4894	66.0344	38.1962	47.0243	24.569	57.9251	37.2959	CDKN2D
ENSG00000165704	-0.828424	4.90878	3.5094e-09	2.44744e-07	20.9169	43.8533	21.7072	40.3723	17.651	27.648	25.8331	41.1716	HPRT1
ENSG00000204054	-1.55744	4.6884	3.99535e-09	2.77468e-07	3.10722	20.8563	12.6287	36.1346	8.89285	44.928	27.1831	51.2104	LINC00963
ENSG00000169679	0.977341	7.88307	4.03154e-09	2.78815e-07	664.642	276.208	179.084	121.747	260.183	123.034	148.924	114.938	BUB1
ENSG00000198691	-0.98616	6.06524	4.1356e-09	2.84291e-07	69.0409	151.254	21.9607	30.6371	53.2223	81.75	35.5896	91.6196	ABCA4
ENSG00000180626	-0.893966	5.24757	4.14499e-09	2.84291e-07	13.111	33.4557	30.1263	54.8033	19.6047	42.5402	42.7075	66.205	ZNF594
ENSG00000142168	-0.702191	6.34099	4.17298e-09	2.85033e-07	71.845	128.135	58.6296	93.4003	60.9699	97.2078	55.1638	82.1527	SOD1
ENSG00000117650	0.827096	8.37305	4.33405e-09	2.94822e-07	589.235	329.358	267.941	197.338	484.391	219.299	354.668	209.797	NEK2
ENSG00000196562	-1.26365	3.84055	4.49195e-09	3.04316e-07	0.757858	3.36392	17.7005	49.363	1.14529	4.71272	13.07	22.4284	SULF2
ENSG00000214357	0.876487	6.36184	4.55127e-09	3.07081e-07	188.252	77.6148	88.1473	56.4067	71.6144	44.6766	77.9289	52.9894	NEURL1B
ENSG00000011426	1.10532	8.42973	4.75813e-09	3.19739e-07	873.659	280.734	281.128	205.87	398.426	182.791	330.247	205.795	ANLN
ENSG00000198898	-0.795438	5.6671	5.39268e-09	3.58982e-07	32.6637	57.7371	46.6095	82.8634	32.5397	65.7268	36.1418	50.8927	CAPZA2
ENSG00000205336	-1.33886	2.37806	5.3989e-09	3.58982e-07	6.29022	13.8838	1.87655	6.07016	2.96428	8.04305	0.674974	0.953047	GPR56
ENSG00000197702	-1.98352	0.934538	5.40701e-09	3.58982e-07	2.122	8.50154	0.355023	1.08805	0	0.691199	0.552252	1.08012	PARVA
ENSG00000091490	-0.771762	4.92241	5.66497e-09	3.7461e-07	28.1923	52.6606	28.8583	45.0681	23.1079	38.8957	9.08147	15.5664	SEL1L3
ENSG00000099194	1.11224	8.96089	6.08461e-09	4.00764e-07	524.135	216.392	371.355	181.589	1113.09	336.426	716.761	526.273	SCD
ENSG00000119203	-0.685533	6.95358	6.138e-09	4.01912e-07	66.3884	111.743	111.985	196.249	120.053	183.105	81.0583	119.703	CPSF3
ENSG00000176124	0.822567	4.36516	6.17115e-09	4.01912e-07	45.1684	24.0979	25.9167	14.3737	14.5519	8.10588	19.5129	12.5802	DLEU1
ENSG00000137807	0.990795	7.87482	6.17469e-09	4.01912e-07	628.113	239.022	183.801	134.975	260.992	131.328	176.598	123.07	KIF23
ENSG00000196290	-0.816735	4.59187	6.2997e-09	4.08447e-07	14.0204	26.6055	19.0191	31.7252	17.9878	35.6282	18.2857	28.4643	NIF3L1
ENSG00000170279	-1.28549	2.60391	6.64756e-09	4.29324e-07	3.48615	10.1529	2.84019	4.69579	3.30113	9.92814	4.23393	9.02218	C7orf33
ENSG00000116133	0.901866	7.60588	7.20574e-09	4.63569e-07	293.291	157.003	199.27	105.083	334.627	136.857	187.704	144.101	DHCR24
ENSG00000126787	0.856916	7.76156	7.43625e-09	4.74206e-07	551.19	248.808	160.724	120.43	286.929	163.186	120.023	84.8212	DLGAP5
ENSG00000258776	-1.54158	1.95987	7.44685e-09	4.74206e-07	3.48615	13.0887	0.710047	1.60344	1.48214	2.45062	2.20901	5.27353	RP11-1085N6.5
ENSG00000167995	-2.97267	2.34248	7.4568e-09	4.74206e-07	0.454715	12.9664	1.67368	15.0036	0.6737	4.39854	1.53403	2.35085	BEST1
ENSG00000228878	-1.29562	1.71661	7.79252e-09	4.93665e-07	1.28836	3.11927	1.52153	3.37868	1.75162	4.46138	2.6999	7.05255	AC007551.3
ENSG00000183255	-0.782207	6.32287	8.14627e-09	5.14114e-07	66.4642	130.459	50.5148	89.8499	59.8246	106.633	58.416	77.2604	PTTG1IP
ENSG00000228998	-1.09142	3.68751	8.50073e-09	5.34451e-07	7.95751	19.2661	6.64401	14.0301	10.375	25.323	7.67016	10.8012	RP11-697E2.7
ENSG00000063601	-0.72495	5.56229	9.02785e-09	5.63423e-07	26.525	42.1407	36.466	63.5649	44.6663	77.917	34.301	51.2739	MTMR1
ENSG00000144827	-0.710824	5.85131	9.02943e-09	5.63423e-07	44.2589	77.1255	33.9808	59.2127	58.2077	91.6153	38.5349	58.0088	ABHD10
ENSG00000167088	-0.66988	6.32764	9.77025e-09	6.07366e-07	64.2664	99.5109	62.4334	100.845	71.6817	119.389	49.2731	74.0835	SNRPD1
ENSG00000114279	-0.767338	5.975	9.89269e-09	6.12682e-07	53.3532	108.563	47.1167	69.1769	55.1761	92.9349	30.3125	45.5557	FGF12
ENSG00000218422	1.50371	2.71818	1.16684e-08	7.17764e-07	22.5084	5.68808	5.02105	2.46242	8.21915	3.01614	3.37487	2.47792	AC016773.1
ENSG00000138435	-1.13154	3.4099	1.16759e-08	7.17764e-07	23.342	47.4007	0.253588	0.286328	3.77272	9.80246	0	0	CHRNA1
ENSG00000197324	0.805434	5.13954	1.17276e-08	7.18285e-07	26.1461	19.2049	42.755	21.8755	18.8636	10.5565	90.5693	50.7657	LRP10
ENSG00000196498	0.70809	6.7546	1.24779e-08	7.61429e-07	83.8191	62.3854	168.636	93.7439	116.348	71.7591	165.982	99.8158	NCOR2
ENSG00000188613	-0.757873	6.31465	1.33452e-08	8.11369e-07	34.5583	73.9451	68.6717	100.673	74.7134	119.829	57.9864	105.153	NANOS1
ENSG00000237649	0.931335	8.14136	1.39097e-08	8.42606e-07	838.04	337.126	210.225	161.89	240.039	142.513	193.963	135.269	KIFC1
ENSG00000133134	-0.749365	4.66286	1.4636e-08	8.83376e-07	18.7191	30.3976	20.0335	33.5577	17.7183	29.3446	18.6538	33.1025	BEX2
ENSG00000156711	1.31765	1.8378	1.47497e-08	8.87012e-07	10.5342	4.0367	1.47081	0.687188	4.64853	1.44524	3.8044	1.84256	MAPK13
ENSG00000225125	1.66476	1.38251	1.5239e-08	9.13128e-07	8.18487	2.50765	0.253588	0.0572657	4.58116	0.942545	2.88398	1.3978	RANP4
ENSG00000116703	-0.927072	5.43489	1.5907e-08	9.49729e-07	2.6525	7.7676	1.77512	2.69149	0.6737	0.377018	113.518	215.706	PDC
ENSG00000146066	-0.935803	4.06934	1.65412e-08	9.84053e-07	13.111	31.682	13.5416	22.6199	10.6445	19.9191	8.4065	13.2156	HIGD2A
ENSG00000155961	-0.793103	4.3693	1.66278e-08	9.85674e-07	11.5194	19.3272	15.3674	29.6064	12.5308	22.1184	20.4947	33.166	RAB39B
ENSG00000164638	-0.976828	4.68978	1.67643e-08	9.90225e-07	17.6581	49.1132	7.45549	16.2635	34.8303	54.5419	9.63372	16.2653	SLC29A4
ENSG00000197123	-0.834935	4.08817	1.7345e-08	1.0209e-06	11.7468	22.3854	13.4402	24.6815	11.2508	20.6731	11.9655	18.7433	ZNF679
ENSG00000119138	-1.18761	3.41805	1.75237e-08	1.0243e-06	19.2496	35.9022	1.31866	3.89407	4.85064	14.7665	1.1045	4.06634	KLF9
ENSG00000259845	1.76009	2.32282	1.75263e-08	1.0243e-06	15.0056	3.30276	3.60095	1.31711	7.20859	1.25673	5.09299	3.17682	HERC2P10
ENSG00000250067	-1.67469	0.900391	1.81885e-08	1.05927e-06	0.985216	3.2416	0.355023	1.03078	0.943181	3.77018	1.1045	2.605	YJEFN3
ENSG00000144843	-1.61801	1.20654	1.83254e-08	1.06352e-06	1.81886	7.15598	1.26794	3.20688	0.33685	0.816872	0.859058	1.90609	ADPRH
ENSG00000242259	-0.711721	5.74671	2.09219e-08	1.20997e-06	54.7174	80.7341	32.9157	55.2041	42.6452	69.9997	32.5215	59.9784	C22orf39
ENSG00000182329	1.66519	2.79035	2.1855e-08	1.25955e-06	2.34936	0.795108	6.69473	1.08805	15.9667	2.89047	16.3221	8.32328	AC079354.1
ENSG00000110321	-0.79232	9.09825	2.24185e-08	1.28755e-06	345.28	651.622	380.737	734.604	401.189	779.296	477.33	613.445	EIF4G2
ENSG00000198908	-0.780268	5.0478	2.31159e-08	1.32303e-06	23.1147	36.1468	14.8096	29.4346	31.6639	59.8202	27.6126	41.1716	BHLHB9
ENSG00000234816	1.54526	1.35363	2.36305e-08	1.34783e-06	5.53237	1.34557	1.62296	0.858985	6.26541	2.19927	1.59539	0.635365	U91328.2
ENSG00000119318	-0.683636	8.3219	2.38108e-08	1.35346e-06	248.805	430.154	234.417	381.561	247.383	422.072	251.275	343.224	RAD23B
ENSG00000141510	-0.870948	3.83751	2.53546e-08	1.4363e-06	4.09244	8.25689	12.9837	26.7431	5.79382	10.745	16.6903	27.5748	TP53
ENSG00000077238	-1.37274	1.56327	2.56667e-08	1.44903e-06	2.72829	8.13457	1.87655	4.18039	0.74107	1.63374	0.981781	2.28731	IL4R
ENSG00000167552	-0.891882	8.70244	2.6039e-08	1.46507e-06	264.644	621.652	287.366	398.226	411.092	859.475	203.597	285.533	TUBA1A
ENSG00000173465	0.992467	3.19707	2.6241e-08	1.47145e-06	11.3679	6.2997	15.4182	7.27274	11.8571	5.08974	9.44964	5.52767	SSSCA1
ENSG00000173404	-0.733853	5.4527	2.6528e-08	1.48253e-06	28.9502	45.0154	17.6497	34.3594	66.09	110.026	18.8993	28.655	INSM1
ENSG00000085719	-0.663985	6.65209	2.71651e-08	1.51149e-06	65.4032	117.309	74.3013	110.637	81.383	132.522	89.7102	132.219	CPNE3
ENSG00000215105	-0.74711	4.91836	2.72283e-08	1.51149e-06	14.0204	22.0795	29.6698	53.8297	18.6615	34.4971	27.1217	40.5998	TTC3P1
ENSG00000212993	-2.56265	1.3161	2.78321e-08	1.53986e-06	1.21257	13.1499	0.456459	1.14531	0.53896	0.879708	0.552252	0.953047	POU5F1B
ENSG00000072401	-0.82716	5.04714	2.84954e-08	1.57132e-06	20.3864	39.4496	16.3818	36.4782	31.7987	54.6676	26.5081	37.8677	UBE2D1
ENSG00000068097	0.70446	6.50188	2.89774e-08	1.58674e-06	68.283	43.4863	142.314	75.648	106.04	61.3911	131.62	94.9235	HEATR6
ENSG00000110436	-0.741323	8.36803	2.89882e-08	1.58674e-06	246.456	442.447	249.734	325.899	360.767	634.395	132.05	250.397	SLC1A2
ENSG00000180596	0.759601	8.27251	2.90619e-08	1.58674e-06	862.519	446.056	238.982	134.002	335.772	264.792	118.489	73.3846	HIST1H2BC
ENSG00000101421	-0.805375	5.12554	2.97386e-08	1.61836e-06	21.9779	46.6667	29.2134	55.834	20.2784	31.9208	29.5761	42.5059	CHMP4B
ENSG00000111728	-0.909248	4.46563	3.04376e-08	1.65099e-06	8.10909	21.5903	11.3608	17.9242	37.862	67.9889	3.86576	7.17962	ST8SIA1
ENSG00000066279	0.697516	9.9413	3.09446e-08	1.67303e-06	1431.22	914.375	894.71	551.927	1554.77	826.36	984.419	707.098	ASPM
ENSG00000138378	-1.48375	2.27424	3.11647e-08	1.67945e-06	7.57858	23.1805	0.355023	0.572657	1.14529	1.44524	1.28859	2.54146	STAT4
ENSG00000106799	-0.661135	8.15143	3.18885e-08	1.7129e-06	247.365	420.735	188.365	294.059	261.328	423.768	183.961	254.146	TGFBR1
ENSG00000103832	2.27855	2.29853	3.38018e-08	1.80981e-06	19.1738	1.59022	2.38373	0.973517	6.40015	1.3824	4.97027	2.79561	GOLGA8UP
ENSG00000256473	-2.01843	0.918311	3.39184e-08	1.81021e-06	0.606287	5.13762	0.608612	2.29063	1.01055	2.13643	0.552252	1.71549	RP11-437F6.1
ENSG00000083857	-1.23977	3.73696	3.41271e-08	1.81552e-06	0.757858	1.16208	14.3024	42.8347	3.63798	12.0017	12.1495	17.9173	FAT1
ENSG00000095303	-1.63616	1.00748	3.54513e-08	1.87994e-06	0.833644	3.11927	1.77512	4.58125	0.20211	1.50807	0.674974	2.0967	PTGS1
ENSG00000158296	-1.57231	1.84207	3.59398e-08	1.89686e-06	2.87986	11.6208	0.811482	2.06156	0.6737	2.38778	2.6999	4.63816	SLC13A3
ENSG00000127561	-0.876117	3.52898	3.5999e-08	1.89686e-06	4.62294	8.25689	10.3464	19.184	6.13067	10.6193	10.7382	21.0941	SYNGR3
ENSG00000138380	-0.829808	4.41506	3.62883e-08	1.90606e-06	11.5194	25.26	21.8086	33.3859	11.655	22.9353	15.7085	27.003	CARF
ENSG00000102096	0.991461	4.02613	3.64146e-08	1.90665e-06	30.1628	13.6392	19.8306	10.7087	18.7289	6.97483	17.6721	12.0084	PIM2
ENSG00000160200	-1.42655	4.69572	3.80934e-08	1.98828e-06	21.8263	63.6698	18.2076	24.796	7.54544	38.4558	8.34514	23.3814	CBS
ENSG00000167978	0.722688	8.66719	3.87487e-08	2.01406e-06	478.891	253.456	406.35	281.69	593.328	312.988	546.054	378.677	SRRM2
ENSG00000112773	0.780379	5.466	3.88299e-08	2.01406e-06	12.1257	6.66668	68.1138	49.4203	62.1152	32.4864	79.9538	41.1716	FAM46A
ENSG00000118193	0.913247	8.96495	3.93697e-08	2.0357e-06	1695.94	759.757	241.771	179.013	412.237	224.388	262.013	223.204	KIF14
ENSG00000224430	1.60142	1.51866	4.20413e-08	2.16709e-06	4.39558	1.22324	1.47081	0.629923	5.59171	1.13105	5.39979	2.54146	MKRN5P
ENSG00000248508	-1.33322	2.04977	4.26712e-08	2.19275e-06	2.34936	8.19573	1.82584	4.46672	1.68425	4.46138	3.25215	5.84536	SRP14-AS1
ENSG00000114573	-0.824173	7.51876	4.35269e-08	2.22981e-06	88.4421	222.875	157.783	259.184	136.357	245.878	146.285	208.972	ATP6V1A
ENSG00000236404	-1.52776	2.51785	4.46215e-08	2.27285e-06	3.56193	13.0275	1.77512	2.46242	3.97483	13.7612	2.33173	4.06634	RP11-125B21.2
ENSG00000141682	-0.745321	5.82526	4.46409e-08	2.27285e-06	38.0445	65.627	57.4631	112.928	38.2662	54.2277	35.0373	50.575	PMAIP1
ENSG00000161896	-2.15173	0.513489	4.5438e-08	2.30636e-06	1.66729	6.23854	0.304306	1.14531	0.06737	0	0	1.08012	IP6K3
ENSG00000213236	-1.05946	2.54077	4.56118e-08	2.30812e-06	3.56193	8.56271	3.09378	6.52829	4.64853	8.92276	3.49759	6.73487	YWHAZP2
ENSG00000082556	-1.50756	2.52343	4.66165e-08	2.35015e-06	9.47323	25.5658	0.557894	0.858985	1.21266	5.65527	0.92042	1.20719	OPRK1
ENSG00000137992	-0.706432	5.22184	4.67333e-08	2.35015e-06	31.0722	51.9267	20.8957	37.7381	30.7881	45.682	30.4966	49.0502	DBT
ENSG00000128965	-2.09022	2.55956	4.68671e-08	2.35015e-06	2.42515	16.6973	2.33301	8.87618	1.75162	9.23694	2.20901	2.41439	CHAC1
ENSG00000079150	-1.02302	2.91948	4.9671e-08	2.48325e-06	4.77451	11.2538	2.43445	4.69579	10.1055	19.4164	2.57717	4.51109	FKBP7
ENSG00000171160	-0.964188	3.41584	5.37737e-08	2.68029e-06	7.42701	16.0245	3.95598	8.87618	10.0381	19.2907	7.36336	11.5636	MORN4
ENSG00000154856	-1.48517	1.74805	5.45816e-08	2.71241e-06	1.36415	5.07646	0.253588	1.31711	3.3685	8.98559	1.96356	3.74865	APCDD1
ENSG00000011021	0.935275	5.39487	5.67574e-08	2.81212e-06	66.3126	34.4955	32.7636	23.2499	82.3262	31.0411	39.5167	26.5583	CLCN6
ENSG00000197451	-0.648914	7.2305	5.89837e-08	2.91372e-06	155.816	228.808	111.832	174.947	134.336	235.636	65.7793	93.3351	HNRNPAB
ENSG00000138207	-0.953136	4.17598	5.92675e-08	2.91906e-06	9.85216	25.1988	3.65167	5.95563	29.7102	54.8561	6.07477	8.7045	RBP4
ENSG00000153132	-0.760706	5.84051	6.01937e-08	2.9559e-06	39.5602	79.0827	46.2038	64.1948	44.8684	85.4574	39.0258	58.8983	CLGN
ENSG00000144426	0.676297	6.44959	6.05802e-08	2.9661e-06	158.241	96.6974	81.1482	56.5212	96.9455	51.7771	93.6987	63.7271	NBEAL1
ENSG00000169446	-0.737267	5.37188	6.13717e-08	2.99602e-06	34.9373	51.0704	22.1129	43.0638	34.2914	62.1451	32.7056	50.0668	MMGT1
ENSG00000214978	-1.83847	1.10118	6.16739e-08	3.00195e-06	0.757858	3.66973	0.557894	1.6607	0.53896	3.70734	1.65676	3.62158	RP11-477N12.3
ENSG00000145730	-1.10259	4.22896	6.23786e-08	3.02737e-06	25.7672	70.3365	8.21626	10.5942	8.35389	12.6929	5.39979	7.94206	PAM
ENSG00000106348	0.773375	5.81491	6.30381e-08	3.05045e-06	86.3959	48.8074	78.308	36.421	56.9951	41.0949	61.9136	39.5832	IMPDH1
ENSG00000186369	-1.4037	2.19231	6.4055e-08	3.09066e-06	0.530501	1.28441	6.64401	18.0387	0.74107	4.02152	1.28859	2.0967	LINC00643
ENSG00000169418	2.05174	0.755326	6.60432e-08	3.17735e-06	2.04622	0.55046	3.85454	0.515391	0.47159	0.439854	3.49759	0.889511	NPR1
ENSG00000179542	-0.782547	4.78283	6.75027e-08	3.23818e-06	0.0757858	0.0611622	41.3856	66.4855	2.35795	3.33032	35.5282	68.9371	SLITRK4
ENSG00000117016	-0.789664	5.91835	6.86653e-08	3.28446e-06	74.8006	131.866	30.7349	45.5262	41.7694	88.4107	30.1284	39.9009	RIMS3
ENSG00000113249	1.52916	2.35439	7.12724e-08	3.39936e-06	20.6895	7.70644	0.405741	0.40086	4.58116	0.628363	5.15435	1.77902	HAVCR1
ENSG00000198865	-1.11648	2.54786	7.21171e-08	3.42662e-06	1.74307	3.05811	4.61531	12.0831	0	0.125673	7.73152	16.0112	CCDC152
ENSG00000223960	-0.944133	3.48028	7.2399e-08	3.42662e-06	5.75972	13.0887	6.99903	12.942	10.6445	21.8042	6.74974	10.2294	AC009948.5
ENSG00000133101	1.10326	5.93753	7.24632e-08	3.42662e-06	212.655	121.713	27.9454	9.79243	44.3969	13.3841	50.1935	10.8012	CCNA1
ENSG00000157087	-1.40125	3.01578	7.3189e-08	3.45111e-06	0.833644	6.66668	3.29665	8.81892	5.18749	13.2585	8.03833	17.4725	ATP2B2
ENSG00000243910	-1.81652	1.29227	7.623e-08	3.58432e-06	3.48615	12.4771	0	0.229063	0.943181	1.57091	0	0.190609	TUBA4B
ENSG00000175567	0.970187	5.19097	7.64875e-08	3.58627e-06	77.15	26.9114	47.9789	29.4346	34.9651	18.1597	33.1351	23.9533	UCP2
ENSG00000136933	-0.782356	4.38519	8.05876e-08	3.75817e-06	11.3679	19.8165	18.5119	27.4875	18.6615	36.9478	12.3336	20.84	RABEPK
ENSG00000134440	-0.760965	7.44903	8.06066e-08	3.75817e-06	149.374	229.909	116.549	221.79	125.241	259.451	127.325	167.228	NARS
ENSG00000203814	0.68489	6.33759	8.15477e-08	3.7914e-06	51.2312	28.8074	125.374	81.8327	131.169	90.3586	90.1398	46.7629	HIST2H2BF
ENSG00000196517	-1.64049	1.70963	8.34467e-08	3.86885e-06	1.51572	7.15598	1.92727	3.665	1.75162	6.72349	0.859058	1.46134	SLC6A9
ENSG00000182670	-0.637302	9.74025	8.87869e-08	4.10497e-06	553.616	834.008	482.071	839.286	880.729	1383.97	760.819	1106.81	TTC3
ENSG00000141867	0.742417	5.45798	9.01951e-08	4.15849e-06	60.7045	33.3946	39.9655	29.4918	58.5446	30.3499	60.5636	37.9948	BRD4
ENSG00000215068	1.14555	2.56042	9.4079e-08	4.32555e-06	0.227358	0.183487	9.02774	5.09665	6.13067	2.95331	15.9539	6.0995	AC025171.1
ENSG00000187823	-1.92929	0.466754	9.65941e-08	4.42892e-06	1.061	3.2416	0.101435	0.114531	1.07792	4.27287	0	0.381219	ZCCHC16
ENSG00000109790	-1.14494	2.93104	9.99898e-08	4.57198e-06	0.303143	1.03976	9.53492	26.2849	0.20211	0.439854	7.97697	13.2791	KLHL5
ENSG00000139364	-1.18126	4.27374	1.03106e-07	4.70154e-06	1.5915	7.03365	11.9694	16.378	25.0617	64.8471	8.28378	18.4891	TMEM132B
ENSG00000006042	-0.94399	4.50415	1.03837e-07	4.7219e-06	15.0814	37.7371	20.9971	28.1175	17.8531	38.8957	7.67016	13.978	TMEM98
ENSG00000174032	0.911774	3.14747	1.0416e-07	4.72365e-06	9.47323	5.38227	9.43348	5.15391	13.0024	6.34647	13.8063	7.43377	SLC25A30
ENSG00000178202	-0.63441	6.01833	1.061e-07	4.79849e-06	30.7691	46.2998	77.243	123.35	46.4853	76.0948	47.6164	69.1277	KDELC2
ENSG00000075223	-0.759829	6.28574	1.0693e-07	4.81105e-06	139.446	257.003	34.0823	39.6279	51.4707	82.9439	7.36336	11.8178	SEMA3C
ENSG00000244300	-1.11108	2.4394	1.07317e-07	4.81105e-06	0.530501	1.89603	3.95598	7.44454	7.61282	17.2171	1.16586	2.41439	RP11-475N22.4
ENSG00000161609	-1.60959	0.965708	1.07426e-07	4.81105e-06	0.530501	1.16208	0.659329	2.46242	0	0.628363	2.33173	6.7984	CCDC155
ENSG00000197283	0.734146	5.20449	1.07537e-07	4.81105e-06	88.7452	46.3609	23.2287	17.0652	33.2808	20.8617	39.2712	26.1135	SYNGAP1
ENSG00000143248	-1.12888	2.91116	1.10289e-07	4.91156e-06	12.4289	28.0734	0.811482	1.94703	2.49269	3.20465	3.43623	7.3067	RGS5
ENSG00000103495	0.662623	8.05349	1.10562e-07	4.91156e-06	337.929	190.765	361.718	215.834	364.202	236.83	238.143	179.046	MAZ
ENSG00000185480	0.779297	6.5542	1.10671e-07	4.91156e-06	202.197	93.3335	79.3224	56.0058	101.796	57.8094	91.7965	69.3183	PARPBP
ENSG00000164576	-0.705324	5.29286	1.14986e-07	5.08942e-06	38.575	64.8319	27.0325	44.7245	23.3774	42.5402	30.0057	41.5529	SAP30L
ENSG00000214455	-1.42105	1.28613	1.17312e-07	5.17857e-06	1.66729	5.07646	0.659329	1.6607	2.49269	6.09512	0.368168	0.635365	RCN1P2
ENSG00000241111	-1.42273	1.98056	1.20561e-07	5.3079e-06	7.88173	19.8777	0.659329	1.6607	0.20211	0	0.0613613	0.635365	RP11-129B22.1
ENSG00000103740	-1.52918	1.24065	1.21236e-07	5.32349e-06	1.66729	5.25995	1.87655	5.8411	0.53896	0.565527	0.429529	1.46134	ACSBG1
ENSG00000138131	-0.744599	5.95396	1.21834e-07	5.33563e-06	42.0611	90.9482	13.9981	23.4789	120.121	181.723	9.44964	13.6603	LOXL4
ENSG00000117362	-0.77153	5.92628	1.2449e-07	5.4376e-06	24.0999	54.9848	50.9712	71.8684	43.3863	82.4412	60.5022	96.9567	APH1A
ENSG00000186732	-1.56481	1.52758	1.26282e-07	5.48523e-06	5.00187	14.0061	0.152153	0.973517	0.06737	0.188509	0.736336	1.27073	MPPED1
ENSG00000055070	-0.71112	5.09129	1.26447e-07	5.48523e-06	27.8134	53.4557	27.5397	41.7467	29.9797	45.8077	17.7334	27.5748	SZRD1
ENSG00000155307	-0.968203	3.74381	1.26572e-07	5.48523e-06	21.22	42.5689	7.35406	10.136	5.86119	13.3213	1.96356	4.06634	SAMSN1
ENSG00000111328	-1.56536	2.75144	1.30663e-07	5.64779e-06	2.6525	15.3517	4.51387	8.64712	2.29058	8.54574	3.74304	6.86194	CDK2AP1
ENSG00000133878	-0.726551	4.62584	1.32676e-07	5.71989e-06	12.8078	24.0979	18.5627	31.1525	21.4237	36.1309	21.0469	31.1329	DUSP26
ENSG00000092621	-2.58446	5.73142	1.33721e-07	5.74999e-06	39.7118	204.404	10.3971	63.9085	1.88636	75.7178	8.65194	19.2516	PHGDH
ENSG00000010219	0.928862	5.07017	1.35034e-07	5.77995e-06	109.435	47.2172	18.0555	13.3429	23.1753	11.3734	26.0786	20.4588	DYRK4
ENSG00000127995	-0.627816	6.63237	1.35114e-07	5.77995e-06	71.845	124.587	79.0181	114.818	92.9033	145.278	67.6202	96.5119	CASD1
ENSG00000226752	-0.772983	5.55829	1.37807e-07	5.88001e-06	44.1831	92.5995	47.6746	62.8777	18.0552	31.1668	28.7171	50.448	PSMD5-AS1
ENSG00000076201	0.725188	4.45029	1.38195e-07	5.88145e-06	26.6008	17.5535	23.0765	13.2284	26.8806	16.0233	31.9079	18.8068	PTPN23
ENSG00000178074	0.8819	7.19546	1.38856e-07	5.89444e-06	303.598	117.86	121.621	93.8585	190.657	103.68	144.26	96.8296	C2orf69
ENSG00000165983	-0.848664	5.05312	1.39704e-07	5.90793e-06	59.4919	110.275	5.98468	15.0609	17.3141	24.192	12.6404	20.3317	PTER
ENSG00000213347	0.977589	6.39888	1.39885e-07	5.90793e-06	275.633	112.049	51.4784	41.5749	98.7645	53.9764	22.4582	19.6328	MXD3
ENSG00000151233	0.700657	6.77103	1.45532e-07	6.13083e-06	183.174	108.746	110.666	78.3395	131.843	64.9099	115.052	80.4372	GXYLT1
ENSG00000173744	0.622846	7.6907	1.48098e-07	6.22313e-06	299.278	179.939	221.788	146.428	262.878	164.631	217.833	159.35	AGFG1
ENSG00000198805	0.763597	5.84421	1.51498e-07	6.34991e-06	66.8431	34.6178	87.1836	63.2786	52.9529	24.0663	81.4878	47.9701	PNP
ENSG00000171551	-1.67542	3.28722	1.57715e-07	6.59382e-06	2.57672	19.6331	6.79616	13.7438	6.33278	21.113	2.51581	4.06634	ECEL1
ENSG00000179909	-0.738404	4.55675	1.5923e-07	6.64044e-06	20.0075	32.7829	11.4622	19.4131	19.8068	36.8849	19.1447	27.9561	ZNF154
ENSG00000114503	-0.638657	7.18859	1.6218e-07	6.73859e-06	100.795	157.921	87.0315	159.771	153.941	228.096	114.377	164.115	NCBP2
ENSG00000108091	0.744114	6.87973	1.62395e-07	6.73859e-06	109.359	85.3824	143.531	68.318	117.763	74.7752	218.446	123.451	CCDC6
ENSG00000180458	-1.24805	2.95224	1.67017e-07	6.91309e-06	3.48615	10.8869	6.18755	16.3207	2.49269	7.66603	5.64524	7.81499	CTD-3064H18.4
ENSG00000132793	-1.35578	1.74417	1.6797e-07	6.93525e-06	4.85029	10.3364	1.21722	3.32141	0.13474	0.251345	1.28859	4.57463	LPIN3
ENSG00000079313	0.687508	4.73149	1.68616e-07	6.94462e-06	27.8892	18.1652	43.3129	25.7123	28.4975	18.034	30.5579	19.1245	REXO1
ENSG00000158406	0.831932	6.57643	1.7102e-07	7.0262e-06	205.759	93.15	165.39	92.026	71.0754	61.4539	46.2664	27.5748	HIST1H4H
ENSG00000225783	-0.880767	4.17127	1.73538e-07	7.11204e-06	10.61	26.1774	22.4679	34.1876	7.00648	15.2064	9.81781	17.0913	MIAT
ENSG00000116977	-0.993252	4.19872	1.80692e-07	7.38702e-06	1.81886	6.48319	11.0564	19.1267	2.89691	9.04843	32.5829	62.5834	LGALS8
ENSG00000163807	-0.696532	5.50023	1.85127e-07	7.54974e-06	35.9983	54.5567	31.1406	60.4726	38.2662	60.5114	32.4601	47.6524	KIAA1143
ENSG00000109079	-0.673045	5.38686	1.89984e-07	7.7288e-06	30.5417	49.4802	34.2851	58.1819	31.7313	53.1595	31.9692	44.2214	TNFAIP1
ENSG00000272505	-1.72097	0.463975	1.9203e-07	7.79294e-06	0.303143	1.65138	0.304306	0.916251	0.53896	2.0736	1.16586	3.11329	RP11-981G7.6
ENSG00000114978	-0.615399	7.63941	1.99675e-07	8.08341e-06	161.651	219.266	177.207	288.104	100.045	161.238	190.465	295.889	MOB1A
ENSG00000102054	-0.669126	7.54001	2.07872e-07	8.3948e-06	180.446	244.955	128.265	245.956	149.494	226.525	116.464	195.819	RBBP7
ENSG00000123739	-0.73604	6.00788	2.09477e-07	8.43909e-06	70.8598	144.526	43.3129	56.8648	49.2475	75.1522	29.6375	44.3485	PLA2G12A
ENSG00000178235	0.719084	6.28667	2.10071e-07	8.44253e-06	140.583	73.6393	76.4822	56.8076	20.4131	9.92814	150.703	95.3047	SLITRK1
ENSG00000215784	1.13746	3.45701	2.11886e-07	8.49489e-06	19.7801	6.72784	5.68038	3.49321	24.1858	9.48828	10.7382	7.62438	FAM72D
ENSG00000008018	-0.636513	6.1322	2.13827e-07	8.55206e-06	61.4623	97.6148	48.5875	78.8548	56.4561	92.8092	52.8934	71.4786	PSMB1
ENSG00000040341	-0.612226	6.968	2.16366e-07	8.63278e-06	82.8339	131.071	84.6985	144.653	146.934	211.13	81.3037	117.924	STAU2
ENSG00000136122	0.835314	5.77795	2.17065e-07	8.63993e-06	106.176	47.4007	61.2162	39.1125	68.7848	34.7485	44.9778	36.0887	BORA
ENSG00000221986	-0.8162	3.77084	2.17899e-07	8.65238e-06	13.4141	23.5474	9.17989	14.431	3.43587	6.53498	13.1927	24.4615	MYBPHL
ENSG00000082126	-1.38313	5.29313	2.22267e-07	8.80476e-06	3.33458	13.7003	22.0115	38.7116	7.27596	7.28901	53.7525	166.339	MPP4
ENSG00000214548	-0.979299	4.39095	2.2662e-07	8.95579e-06	0.151572	0.917433	13.288	38.0817	10.1055	22.4326	32.1533	49.2408	MEG3
ENSG00000154127	1.13492	5.87386	2.28287e-07	8.98285e-06	30.9964	6.54435	95.9578	55.8913	149.292	58.4378	45.2846	25.5417	UBASH3B
ENSG00000014824	-0.717765	6.66562	2.28387e-07	8.98285e-06	67.6768	136.269	95.8563	138.01	73.2312	136.103	69.7064	94.034	SLC30A9
ENSG00000152782	-0.743499	4.1978	2.32183e-07	9.11056e-06	14.3235	23.4251	14.2009	25.2542	13.2045	20.2961	12.7632	22.2378	PANK1
ENSG00000168274	0.717951	8.18161	2.35685e-07	9.22616e-06	669.644	339.511	307.856	190.981	352.952	281.947	114.255	65.379	HIST1H2AE
ENSG00000143387	0.879731	4.16091	2.3624e-07	9.22616e-06	9.85216	6.85016	12.578	8.41806	23.9837	10.1795	45.5914	24.7157	CTSK
ENSG00000233966	1.00378	3.30371	2.38841e-07	9.30581e-06	20.4622	10.4587	10.4986	6.87188	12.5308	4.52421	9.02011	4.12987	UBE2SP1
ENSG00000167513	1.00879	6.45234	2.40296e-07	9.34061e-06	219.021	73.5781	61.064	45.9843	108.398	53.8507	79.7083	59.0254	CDT1
ENSG00000272091	-1.09186	3.30893	2.43072e-07	9.40811e-06	1.5915	4.46484	9.58563	23.8798	1.41477	5.27825	11.9041	19.5057	RP4-758J24.5
ENSG00000185518	-1.13621	6.26335	2.43773e-07	9.40811e-06	24.3273	102.019	56.2459	79.1412	48.5064	119.075	62.5272	121.418	SV2B
ENSG00000198168	-0.862014	3.81024	2.44027e-07	9.40811e-06	4.85029	9.48014	17.244	35.9056	4.10957	5.59243	12.6404	20.6494	SVIP
ENSG00000187955	0.851879	5.31016	2.443e-07	9.40811e-06	19.6285	11.0704	50.4641	37.9671	78.5535	31.6695	54.7956	32.0859	COL14A1
ENSG00000132313	-0.676031	5.0524	2.4541e-07	9.42895e-06	20.4622	29.2967	35.9081	57.3229	17.9878	32.5492	26.999	43.5225	MRPL35
ENSG00000088899	-0.777331	4.19812	2.47589e-07	9.47591e-06	15.7635	22.9358	9.4842	17.0079	19.0657	36.0052	9.69509	16.0747	LZTS3
ENSG00000116663	1.58929	1.31256	2.47773e-07	9.47591e-06	0.606287	0.489297	6.64401	1.48891	3.84009	1.57091	2.63854	1.08012	FBXO6
ENSG00000124529	0.749484	6.79756	2.58593e-07	9.86696e-06	306.023	165.321	114.216	57.8383	103.144	84.5777	34.9759	23.8262	HIST1H4B
ENSG00000072315	-0.679525	6.38344	2.70957e-07	1.02724e-05	45.6989	71.9879	5.22392	6.47102	203.255	325.681	3.0067	6.29011	TRPC5
ENSG00000100526	0.765472	6.36329	2.71118e-07	1.02724e-05	135.202	92.2326	94.5377	45.9843	89.0632	39.4612	95.5395	65.9509	CDKN3
ENSG00000265485	-1.54212	1.12249	2.71192e-07	1.02724e-05	1.51572	6.17738	1.21722	2.69149	0.06737	0.125673	1.34995	3.17682	RP11-449D8.1
ENSG00000124749	-1.36957	3.39533	2.71695e-07	1.02724e-05	2.122	3.05811	13.4909	26.1704	0.33685	0.377018	6.74974	30.1163	COL21A1
ENSG00000180769	-0.95237	3.31342	2.74659e-07	1.03609e-05	3.94086	10.0306	7.81052	14.4882	9.43181	15.0179	5.39979	12.199	WDFY3-AS2
ENSG00000152463	-0.980904	3.82948	2.84672e-07	1.07142e-05	0.378929	1.16208	7.40478	12.3694	0.53896	2.45062	29.1466	59.0254	OLAH
ENSG00000238169	-1.09203	3.53207	2.87559e-07	1.07984e-05	1.97043	8.56271	4.15885	7.44454	13.8782	27.2081	9.2042	19.188	LINC01053
ENSG00000162623	-0.853229	4.21496	2.95103e-07	1.10567e-05	10.0037	24.1591	15.266	25.1969	12.8003	24.6947	14.2972	20.9035	TYW3
ENSG00000156869	1.39787	0.941259	3.06644e-07	1.14633e-05	3.86508	1.52905	4.10813	1.48891	0.808441	0.314182	1.59539	0.571828	FRRS1
ENSG00000162576	-0.730619	4.62636	3.11371e-07	1.16036e-05	31.6785	51.8655	15.3674	22.1618	16.573	31.7323	10.7382	16.7101	MXRA8
ENSG00000086300	-0.723084	4.5457	3.11798e-07	1.16036e-05	9.01852	17.9205	29.5177	50.0502	4.58116	8.35723	26.2013	39.4562	SNX10
ENSG00000165609	-0.645743	6.14818	3.20944e-07	1.19173e-05	60.174	105.933	60.1511	82.8062	51.336	85.8972	49.1504	70.8432	NUDT5
ENSG00000164305	-0.844353	5.88389	3.28787e-07	1.21813e-05	37.2108	56.3915	45.3416	116.65	40.8936	66.9835	45.0392	62.5834	CASP3
ENSG00000164187	-0.688736	6.72879	3.38998e-07	1.25316e-05	53.6564	109.97	83.6841	144.195	89.2653	120.143	97.6258	148.739	LMBRD2
ENSG00000125898	0.912936	3.85853	3.43083e-07	1.26495e-05	33.8763	15.0459	7.7598	4.69579	23.4448	12.0017	10.9223	8.32328	FAM110A
ENSG00000112218	0.624734	5.69799	3.43712e-07	1.26495e-05	104.509	67.89	41.4363	27.7739	48.7085	29.2189	57.3728	38.0584	GPR63
ENSG00000085365	-0.788647	8.61968	3.45243e-07	1.26777e-05	255.853	627.891	246.234	393.759	344.194	555.096	307.113	415.656	SCAMP1
ENSG00000130513	-1.93362	1.60956	3.62646e-07	1.32874e-05	1.51572	10.5199	1.01435	4.06586	0.13474	0.628363	2.14765	3.24036	GDF15
ENSG00000140382	-0.628317	5.47361	3.68221e-07	1.3462e-05	38.4992	59.7555	32.155	48.1032	41.3652	66.2295	27.3671	41.0446	HMG20A
ENSG00000125834	0.6468	5.8782	3.7147e-07	1.35509e-05	97.7637	54.312	51.0727	35.8483	63.0584	40.7808	75.1062	52.0999	STK35
ENSG00000136869	-1.93791	1.44407	3.79039e-07	1.37967e-05	1.36415	10.2141	1.31866	2.63422	0.20211	1.00538	1.34995	2.54146	TLR4
ENSG00000095739	1.07128	2.26735	3.86247e-07	1.40283e-05	4.62294	2.62997	6.59329	3.26414	4.51379	1.63374	9.57236	4.57463	BAMBI
ENSG00000132837	-1.21635	2.70687	3.88634e-07	1.40842e-05	9.01852	24.0367	0.811482	2.40516	3.50324	4.64989	2.51581	4.7017	DMGDH
ENSG00000204852	-0.948868	3.13117	4.03099e-07	1.45766e-05	3.63772	9.48014	7.86123	12.713	6.80437	13.8868	5.03163	9.4034	TCTN1
ENSG00000104765	-0.705209	7.76279	4.11557e-07	1.485e-05	165.137	317.309	122.28	239.771	198.068	262.907	174.818	256.243	BNIP3L
ENSG00000162490	-0.841214	6.02713	4.24044e-07	1.52674e-05	17.6581	46.2998	71.2583	119.628	64.0689	125.421	33.0737	42.7601	DRAXIN
ENSG00000144481	-1.51964	1.19799	4.25489e-07	1.52863e-05	0.378929	1.89603	2.94162	6.98641	0.26948	1.57091	0.552252	2.22378	TRPM8
ENSG00000104361	-1.02013	4.71076	4.3277e-07	1.55143e-05	3.63772	14.4954	26.4746	40.4868	13.9456	35.8167	24.2991	48.796	NIPAL2
ENSG00000267060	-1.59015	0.922416	4.39644e-07	1.57268e-05	1.51572	3.91438	0.659329	1.54617	1.07792	2.89047	0.368168	2.28731	PTGES3L
ENSG00000171791	-0.698584	4.41237	4.46735e-07	1.5946e-05	20.9169	32.8441	15.6718	25.1969	20.4131	32.9891	7.79289	13.5968	BCL2
ENSG00000175040	1.80777	2.01764	4.48429e-07	1.59721e-05	1.43993	0.917433	12.223	1.71797	0.06737	0.0628363	9.94053	4.12987	CHST2
ENSG00000112697	-0.596183	7.84929	4.60119e-07	1.63534e-05	250.017	368.319	158.138	269.492	130.092	194.227	196.111	277.527	TMEM30A
ENSG00000245910	0.957943	7.47801	4.68267e-07	1.66075e-05	435.314	155.964	94.842	69.1769	270.221	143.455	141.499	116.018	SNHG6
ENSG00000149577	0.772646	3.99117	4.74462e-07	1.67913e-05	21.2958	12.5994	19.8813	11.5104	16.9773	8.42007	21.5378	14.1051	SIDT2
ENSG00000186625	0.891828	4.67405	4.85549e-07	1.71471e-05	69.6472	28.0123	18.867	14.5455	24.3206	15.6462	20.1265	13.0885	KATNA1
ENSG00000173926	0.865747	3.26793	4.86594e-07	1.71475e-05	22.5084	13.0275	6.54258	3.89407	14.0803	6.53498	6.74974	3.55804	2018-03-03
ENSG00000166012	0.932344	7.54784	4.8797e-07	1.71524e-05	373.321	146.606	140.843	104.624	323.983	147.225	144.199	116.081	TAF1D
ENSG00000164930	-1.18377	1.80926	4.88798e-07	1.71524e-05	2.04622	6.11622	4.05741	8.13173	0.26948	0.816872	1.59539	3.55804	FZD6
ENSG00000108107	0.596735	7.16165	4.9574e-07	1.73593e-05	230.692	149.48	135.416	85.4977	206.422	131.454	116.893	89.0782	RPL28
ENSG00000136925	-0.728766	5.76906	5.19641e-07	1.81524e-05	26.9798	57.0032	47.9789	74.6745	42.5779	78.3569	45.9596	61.4398	TSTD2
ENSG00000260947	-0.74	4.18042	5.20577e-07	1.81524e-05	17.8097	31.0092	11.2593	19.9857	10.3076	17.5942	14.7267	21.4118	RP11-384P7.7
ENSG00000089685	0.583157	7.23083	5.26077e-07	1.83057e-05	258.127	161.04	186.184	136.178	158.454	103.68	117.691	79.6112	BIRC5
ENSG00000006634	0.831342	6.83884	5.39588e-07	1.87357e-05	227.585	90.887	103.768	74.9035	164.787	94.6943	90.1398	68.7465	DBF4
ENSG00000138134	0.653977	6.34983	5.40897e-07	1.87357e-05	109.359	59.0827	75.0621	50.8519	130.159	78.9852	84.1263	64.2989	STAMBPL1
ENSG00000163171	-0.779309	7.07359	5.4182e-07	1.87357e-05	62.4475	163.303	159.456	240.287	71.2775	122.405	102.596	154.203	CDC42EP3
ENSG00000174928	0.939862	3.81775	5.51911e-07	1.9045e-05	6.74494	4.46484	34.2851	13.5147	5.25486	2.95331	26.3854	17.2819	C3orf33
ENSG00000075218	0.676383	6.67684	5.76485e-07	1.98517e-05	214.398	111.315	104.073	80.2865	102.874	63.339	82.1628	59.6608	GTSE1
ENSG00000084234	-0.717903	8.32319	5.89914e-07	2.0272e-05	265.478	547.279	198.61	335.863	280.125	432.565	224.337	277.019	APLP2
ENSG00000173207	0.845601	5.24887	5.99749e-07	2.05674e-05	68.7378	29.2355	30.0248	24.2234	53.0876	27.1453	43.5052	27.8925	CKS1B
ENSG00000143891	-1.10084	2.32452	6.01963e-07	2.06008e-05	9.77637	19.8777	0.760765	1.6607	0.26948	0.816872	2.20901	4.19341	GALM
ENSG00000196922	-0.76724	5.12245	6.05607e-07	2.06828e-05	11.2921	25.1377	38.444	55.7768	24.2532	51.2116	28.2262	42.8236	ZNF252P
ENSG00000162878	-1.08593	2.60022	6.10184e-07	2.0793e-05	0.90943	3.79206	3.65167	8.36079	6.33278	12.5044	4.17257	7.62438	PKDCC
ENSG00000135502	-0.840387	3.73823	6.11338e-07	2.0793e-05	6.13865	13.945	8.57128	15.2899	12.6656	23.1238	10.4314	15.5029	SLC26A10
ENSG00000172985	1.25472	2.86329	6.14457e-07	2.08564e-05	0.0757858	0.428135	18.7655	6.12743	0.875811	0.188509	19.697	9.97523	SH3RF3
ENSG00000170324	-1.21806	3.51231	6.27484e-07	2.1255e-05	3.10722	10.5199	13.1866	23.0208	2.42532	12.0017	7.97697	17.409	FRMPD2
ENSG00000159208	0.954903	4.19923	6.44813e-07	2.17976e-05	30.9206	12.2324	18.2584	13.572	20.6826	8.23156	26.7535	15.6935	C1orf51
ENSG00000136153	1.11474	7.48646	6.78608e-07	2.28934e-05	641.603	256.453	73.5406	56.9794	185.604	65.3498	81.4264	74.4648	LMO7
ENSG00000114346	0.862014	8.88536	6.92551e-07	2.33163e-05	1048.27	429.848	384.034	292.055	633.211	324.864	375.04	295.699	ECT2
ENSG00000155629	-1.30241	2.31228	7.05714e-07	2.36658e-05	4.39558	15.7187	3.4488	6.24196	2.35795	3.83302	0.981781	1.65195	PIK3AP1
ENSG00000182180	-0.735982	6.2933	7.05781e-07	2.36658e-05	45.4715	97.7983	68.5195	110.065	54.3003	99.8469	66.4543	83.6776	MRPS16
ENSG00000073712	-0.674448	5.34127	7.08582e-07	2.37118e-05	20.9169	38.5933	25.6124	45.698	22.3669	38.6443	55.4093	75.9261	FERMT2
ENSG00000118898	-1.1383	2.23584	7.18292e-07	2.39884e-05	4.01665	9.29665	3.39808	8.93345	0.47159	0.377018	3.49759	6.48072	PPL
ENSG00000249915	-0.724302	4.51502	7.22971e-07	2.40588e-05	16.7487	28.0123	15.5196	27.2585	13.8109	26.7054	22.4582	31.3235	PDCD6
ENSG00000179094	1.24254	4.09371	7.233e-07	2.40588e-05	31.5269	7.88992	21.91	12.9993	19.3352	5.21541	22.8264	14.2322	PER1
ENSG00000178445	-1.06546	4.52537	7.25741e-07	2.40917e-05	19.0222	57.0643	15.1139	18.096	19.6721	35.1883	5.52252	13.5968	GLDC
ENSG00000120992	-0.612494	6.74221	7.53782e-07	2.49726e-05	99.1279	167.462	58.2239	99.0124	100.247	140.313	80.9969	110.236	LYPLA1
ENSG00000235823	1.0064	3.87542	7.61225e-07	2.5169e-05	17.1276	7.52295	10.7014	6.29923	26.1396	8.60857	24.0536	16.3924	LINC00263
ENSG00000126878	-0.675469	4.36276	7.94787e-07	2.62264e-05	6.29022	10.1529	26.7789	42.6057	18.4594	31.1668	10.7996	16.7101	AIF1L
ENSG00000100060	-1.54837	0.73289	7.97192e-07	2.62535e-05	2.19779	5.93273	0.253588	0.687188	0.40422	1.3824	0.49089	1.14366	MFNG
ENSG00000035928	-0.58766	7.31018	7.99018e-07	2.62616e-05	186.206	294.374	119.592	190.122	106.31	139.999	95.11	136.985	RFC1
ENSG00000144229	-0.907247	4.14366	8.1364e-07	2.66893e-05	43.7284	83.1806	2.38373	2.51969	0.06737	0	3.74304	5.65475	THSD7B
ENSG00000155096	-0.657237	8.40854	8.25175e-07	2.70143e-05	263.735	378.594	225.237	421.475	295.013	510.922	270.542	351.865	AZIN1
ENSG00000162591	-1.23082	1.67359	8.49349e-07	2.7751e-05	0.985216	2.87462	0.912918	2.46242	5.12012	11.3734	0.429529	0.508292	MEGF6
ENSG00000109107	0.934407	5.71764	8.52576e-07	2.77835e-05	114.588	47.0337	62.8899	23.1926	4.10957	2.89047	94.435	71.2879	ALDOC
ENSG00000170759	-0.675751	8.99494	8.53694e-07	2.77835e-05	568.621	784.894	286.403	605.527	347.899	558.803	368.475	560.201	KIF5B
ENSG00000101353	-0.878516	2.96504	8.92985e-07	2.90054e-05	3.71351	7.15598	5.93396	12.3121	4.31168	6.91199	7.48608	13.4062	MROH8
ENSG00000115163	0.673527	6.32278	9.0665e-07	2.93918e-05	139.219	75.7188	102.653	68.8906	86.0989	48.8867	65.3498	52.8624	CENPA
ENSG00000186019	-1.15142	2.53015	9.09119e-07	2.94143e-05	2.50093	6.2997	2.63732	4.81032	5.72645	15.7719	3.19079	4.32048	AC084219.4
ENSG00000081181	-0.954424	5.77802	9.18847e-07	2.96712e-05	53.2774	154.74	32.4593	44.2091	30.586	42.2888	32.8897	47.5888	ARG2
ENSG00000064042	-0.727929	5.95157	9.29689e-07	2.99631e-05	36.6046	84.4038	70.599	101.876	46.0811	67.3605	32.3374	54.3872	LIMCH1
ENSG00000185630	-0.971462	7.10172	9.35063e-07	3.00779e-05	53.5048	186.422	80.6918	112.183	139.119	266.929	97.3804	161.51	PBX1
ENSG00000115380	-1.31988	2.97718	9.449e-07	3.03355e-05	13.5657	38.1652	2.43445	3.60774	1.95373	1.82225	0.184084	0.635365	EFEMP1
ENSG00000134698	-0.574902	6.48448	9.68426e-07	3.10171e-05	65.8579	104.037	64.5128	97.8098	87.7158	132.333	69.2769	93.7799	AGO4
ENSG00000124693	0.63041	9.30423	9.69869e-07	3.10171e-05	1742.09	1001.04	550.033	392.442	583.964	465.177	197.154	125.739	HIST1H3B
ENSG00000113739	-3.32934	2.42844	9.72567e-07	3.10436e-05	0.151572	21.6514	1.97799	8.36079	0.20211	4.46138	1.34995	3.49451	STC2
ENSG00000165476	0.586853	6.93682	9.94737e-07	3.16516e-05	148.54	106.728	127.301	77.5377	193.756	120.206	118.427	86.9179	REEP3
ENSG00000117620	-0.731157	4.99857	9.95428e-07	3.16516e-05	24.3273	39.205	24.1416	45.6408	25.129	31.9208	22.1514	42.1247	SLC35A3
ENSG00000134690	0.75476	6.96747	1.00322e-06	3.18383e-05	272.526	123.119	107.319	84.8677	150.774	90.7356	98.1167	73.5117	CDCA8
ENSG00000142627	-0.880629	3.28385	1.01409e-06	3.20552e-05	7.95751	18.104	9.4842	16.1489	6.26541	10.1795	3.25215	5.27353	EPHA2
ENSG00000172554	-1.81146	0.0728604	1.01457e-06	3.20552e-05	0.227358	1.03976	0.405741	0.858985	0.74107	2.95331	0.245445	0.953047	SNTG2
ENSG00000109072	-1.02972	3.9363	1.01585e-06	3.20552e-05	6.51758	11.682	12.2737	16.2635	3.43587	10.6822	17.4266	42.9507	VTN
ENSG00000163449	-1.23655	3.37013	1.02074e-06	3.21484e-05	6.74494	23.9756	4.56459	7.38727	5.45697	15.5834	7.6088	10.42	TMEM169
ENSG00000253476	1.57479	1.82219	1.02316e-06	3.21635e-05	12.4289	2.44649	1.57225	0.687188	4.64853	2.0736	2.63854	1.84256	RP11-395I14.2
ENSG00000138778	0.674194	8.17106	1.03665e-06	3.25262e-05	689.651	408.992	244.966	191.84	379.495	205.726	103.762	81.3267	CENPE
ENSG00000145391	-0.748931	5.31636	1.07622e-06	3.37041e-05	17.6581	36.3915	24.5473	40.8877	60.4983	103.114	15.8926	18.8068	SETD7
ENSG00000103187	-0.871761	5.27919	1.11675e-06	3.49075e-05	30.9964	78.7769	18.4105	22.0473	38.1314	64.6586	22.0901	34.7545	COTL1
ENSG00000198189	0.640192	5.32425	1.12424e-06	3.50753e-05	58.5825	37.4924	31.4957	19.0695	83.9431	51.84	21.231	16.5195	HSD17B11
ENSG00000091317	-0.716561	5.51524	1.13108e-06	3.52227e-05	42.2885	63.8533	31.9521	65.5692	23.7816	43.9226	40.0689	53.3707	CMTM6
ENSG00000088882	-0.642548	5.48742	1.13444e-06	3.52299e-05	21.9779	38.1652	39.4076	53.1426	39.8157	68.8058	38.2281	58.1359	CPXM1
ENSG00000100401	0.684233	7.20696	1.13556e-06	3.52299e-05	276.012	139.817	142.77	97.0081	176.307	106.759	133.399	109.473	RANGAP1
ENSG00000186480	1.06159	8.46484	1.14523e-06	3.54635e-05	527.015	167.34	348.379	203.408	585.176	188.006	450.147	356.63	INSIG1
ENSG00000170647	-0.80515	4.26098	1.16348e-06	3.59618e-05	19.6285	37.5536	12.933	22.7917	9.76866	11.6876	13.254	24.7792	TMEM133
ENSG00000263574	-2.18733	1.1821	1.16927e-06	3.60203e-05	0	1.22324	1.62296	3.09235	1.07792	7.41468	0.245445	2.28731	CTD-2532D12.4
ENSG00000126351	0.679017	4.73884	1.16971e-06	3.60203e-05	35.7709	19.0214	27.5397	17.6951	30.9902	18.9766	36.7554	26.1135	THRA
ENSG00000170786	1.29524	1.72147	1.17538e-06	3.61278e-05	0	0	8.9263	3.09235	0	0.0628363	8.34514	4.06634	SDR16C5
ENSG00000100116	1.09435	1.83214	1.1904e-06	3.65216e-05	8.71537	3.91438	4.76746	2.63422	3.50324	1.44524	2.08628	0.762438	GCAT
ENSG00000112175	-1.7863	0.509994	1.21758e-06	3.72868e-05	0	0.122324	1.36938	3.60774	0.06737	0	0.674974	4.25694	BMP5
ENSG00000132915	-1.48967	1.66152	1.22623e-06	3.74823e-05	1.89465	7.09481	2.73875	4.46672	0	0.188509	1.59539	6.0995	PDE6A
ENSG00000196428	0.7176	6.09078	1.23078e-06	3.75524e-05	91.0188	49.7249	54.7751	43.8082	89.2653	43.3571	103.701	69.0006	TSC22D2
ENSG00000184454	-1.34436	3.81262	1.24321e-06	3.78619e-05	12.732	44.4649	4.00669	3.55047	11.655	26.2027	3.31351	5.78182	NCMAP
ENSG00000068383	-0.86613	3.51608	1.25235e-06	3.80704e-05	6.9723	14.6178	10.8029	17.5806	7.14122	15.9604	6.93383	10.2294	INPP5A
ENSG00000211460	-0.640594	6.71883	1.26412e-06	3.83581e-05	102.084	137.187	75.8229	126.385	73.7702	141.13	77.3766	107.948	TSN
ENSG00000140450	-1.5275	2.12704	1.27307e-06	3.85591e-05	0.303143	3.79206	3.19521	6.47102	3.97483	11.9389	1.1045	2.92268	ARRDC4
ENSG00000205060	-0.835449	5.96698	1.29086e-06	3.90267e-05	35.9983	96.8197	57.4631	81.3173	38.9399	75.3407	46.696	66.5227	SLC35B4
ENSG00000125675	-1.18566	2.74593	1.31999e-06	3.97636e-05	5.75972	15.9633	1.36938	1.54617	8.28652	15.8976	0.981781	3.24036	GRIA3
ENSG00000225339	-1.96269	0.674124	1.32002e-06	3.97636e-05	0.378929	4.526	0.912918	2.11883	0.26948	0.691199	0.736336	1.96963	RP11-513I15.6
ENSG00000182858	0.664935	4.45816	1.32659e-06	3.98889e-05	42.6674	25.1377	20.1856	13.4002	30.7207	20.4846	14.2972	8.57743	ALG12
ENSG00000123472	-0.661463	5.64567	1.33411e-06	4.00426e-05	34.1794	66.7891	38.7483	58.3537	43.3863	67.2977	38.3508	52.2905	ATPAF1
ENSG00000252602	1.47849	0.763191	1.36837e-06	4.09969e-05	4.47136	1.40673	1.06507	0.515391	2.76217	0.691199	1.41131	0.762438	U8
ENSG00000142765	-0.713578	4.45718	1.38985e-06	4.15652e-05	11.671	23.1193	27.7425	40.4296	12.8677	24.2548	13.3768	20.7129	SYTL1
ENSG00000261553	1.1754	3.46412	1.41451e-06	4.22266e-05	40.6212	16.8808	3.29665	2.74875	13.0024	3.95869	4.84754	3.49451	RP11-29G8.3
ENSG00000106537	-0.742961	5.98548	1.43321e-06	4.27081e-05	38.8781	88.257	45.5444	63.5076	57.4666	101.041	47.2482	63.8542	TSPAN13
ENSG00000221994	0.987879	2.91612	1.4486e-06	4.30894e-05	7.35123	2.87462	9.94066	3.95133	11.9919	6.59781	10.186	6.54426	ZNF630
ENSG00000267106	-0.936163	2.67923	1.47115e-06	4.36818e-05	2.87986	7.40062	5.07176	8.70438	4.51379	8.23156	4.6021	8.64096	C19orf82
ENSG00000130176	-1.31155	0.945131	1.48163e-06	4.39143e-05	0.833644	2.32416	1.01435	2.92055	1.01055	2.26211	1.22723	2.73207	CNN1
ENSG00000260230	-1.08729	3.02598	1.51125e-06	4.47124e-05	0	0.305811	15.4182	30.179	0	0.691199	4.23393	12.0719	FRRS1L
ENSG00000235513	-1.70082	0.36087	1.51576e-06	4.47663e-05	0.378929	1.03976	0.760765	3.665	0.06737	0.188509	0.859058	2.0967	RP4-756G23.5
ENSG00000162636	0.581448	7.72291	1.52732e-06	4.50275e-05	420.005	250.948	232.693	159.199	157.781	119.075	202.554	147.341	FAM102B
ENSG00000169991	-1.07049	3.13978	1.58101e-06	4.65278e-05	3.56193	11.8043	8.31769	14.6027	5.12012	12.8814	5.15435	7.68792	IFFO2
ENSG00000169710	0.843565	7.83908	1.60135e-06	4.7043e-05	186.13	89.9084	209.717	132.456	400.582	144.461	379.336	288.456	FASN
ENSG00000140545	-0.75868	5.76132	1.63273e-06	4.788e-05	64.3422	97.4925	32.4593	63.9658	14.2824	36.3822	49.9481	74.1471	MFGE8
ENSG00000128944	0.645104	7.42338	1.6541e-06	4.84209e-05	359.225	198.227	138.408	104.624	211.272	128.877	128.92	103.501	KNSTRN
ENSG00000226950	1.07514	3.04548	1.66578e-06	4.86772e-05	0	0.183487	31.1913	13.5147	5.05275	3.95869	6.62702	2.92268	DANCR
ENSG00000182013	-0.68258	6.13682	1.67031e-06	4.86912e-05	25.1609	57.309	64.4114	92.4268	54.5697	85.6459	71.1178	110.935	PNMAL1
ENSG00000133169	-0.602019	5.81391	1.67213e-06	4.86912e-05	26.2977	44.893	52.5435	71.4103	50.3254	80.1791	48.7822	74.3377	BEX1
ENSG00000197852	-0.643059	6.02109	1.68648e-06	4.90231e-05	39.7876	78.7157	67.353	94.8892	46.0137	73.2043	48.905	69.3183	FAM212B
ENSG00000138835	0.718927	6.09682	1.69152e-06	4.90835e-05	148.313	71.1928	65.1215	50.222	64.6079	37.7018	62.5885	47.4618	RGS3
ENSG00000180771	-0.661674	4.78582	1.70232e-06	4.93108e-05	14.0204	21.2844	29.9234	54.1733	23.3774	35.314	17.3652	23.7626	SRSF8
ENSG00000177683	-0.713784	6.1626	1.71392e-06	4.95605e-05	62.5233	84.1592	42.7043	94.0875	58.5446	83.321	53.0775	93.7163	THAP5
ENSG00000120860	-0.786088	3.76939	1.72165e-06	4.96972e-05	7.95751	17.5535	13.9981	23.0781	5.45697	8.54574	11.9041	19.188	CCDC53
ENSG00000039560	-0.763966	7.60031	1.72867e-06	4.98132e-05	175.368	347.034	106.659	144.596	185.402	361.811	107.812	122.943	RAI14
ENSG00000139146	-0.624728	6.12118	1.73826e-06	5.00029e-05	61.917	104.587	28.0469	45.1254	96.5413	147.225	32.7056	40.0915	FAM60A
ENSG00000156510	-2.29773	0.426913	1.75698e-06	5.0454e-05	1.5915	6.66668	0	1.08805	0.20211	0.125673	0	0.190609	HKDC1
ENSG00000123975	0.691959	6.66426	1.77413e-06	5.08584e-05	224.932	116.269	78.1052	67.7453	107.253	64.4072	91.0602	61.4398	CKS2
ENSG00000166889	0.684259	5.67645	1.78085e-06	5.09629e-05	70.1777	34.3731	50.8191	38.8834	53.9634	34.937	76.8244	48.4148	PATL1
ENSG00000188610	1.11893	3.91958	1.8035e-06	5.15225e-05	37.2108	13.6392	9.28133	6.29923	26.0048	9.23694	10.5541	8.89511	FAM72B
ENSG00000198909	0.602384	6.18893	1.83641e-06	5.23725e-05	103.069	64.2203	78.3588	51.6536	65.0795	36.6964	104.928	78.8488	MAP3K3
ENSG00000115423	-1.21667	3.22444	1.85182e-06	5.27212e-05	6.66915	24.9542	6.84688	9.21978	2.6948	6.91199	5.89069	10.42	DNAH6
ENSG00000218426	0.674309	4.89247	1.87669e-06	5.33072e-05	48.5029	32.1101	24.4459	15.519	47.2264	24.569	25.8331	18.9974	RP11-475C16.1
ENSG00000176293	-0.686002	5.38791	1.87882e-06	5.33072e-05	31.148	47.89	41.0813	61.9042	24.2532	51.6514	31.2943	44.4755	ZNF135
ENSG00000108018	-1.08263	2.36077	1.88551e-06	5.34056e-05	0	0.0611622	7.40478	13.2284	1.54951	4.58705	3.31351	9.21279	SORCS1
ENSG00000169439	-0.612693	6.20226	1.89566e-06	5.36017e-05	87.0779	146.055	36.7703	50.0502	63.8668	101.606	45.346	57.6276	SDC2
ENSG00000203875	0.652811	6.22626	1.91808e-06	5.41433e-05	122.015	60.2447	48.6889	34.6457	148.079	106.068	47.4323	31.5776	SNHG5
ENSG00000104635	-0.836161	5.25024	1.92747e-06	5.43162e-05	20.8411	57.4925	30.887	45.2972	27.9586	49.8292	29.0853	41.8705	SLC39A14
ENSG00000151640	-0.992193	5.44931	1.93235e-06	5.43613e-05	12.9594	49.8472	39.9655	59.7281	39.8831	82.5041	23.5014	39.7738	DPYSL4
ENSG00000166987	0.908483	3.79258	1.94572e-06	5.45249e-05	24.403	8.74619	16.4325	9.96423	15.293	9.42545	15.8312	10.1023	MBD6
ENSG00000128165	-1.91376	0.860158	1.94576e-06	5.45249e-05	0.606287	3.91438	1.06507	3.14961	0.20211	2.19927	0.859058	1.33427	ADM2
ENSG00000173546	-1.14726	3.1112	1.94802e-06	5.45249e-05	9.32166	25.7493	4.26028	4.86758	6.60226	13.1328	1.22723	3.17682	CSPG4
ENSG00000174943	0.813772	3.33869	1.97903e-06	5.52995e-05	7.95751	5.13762	12.8316	7.5018	13.2719	6.47214	16.7516	9.91169	KCTD13
ENSG00000108829	0.632265	6.92893	2.02284e-06	5.64288e-05	161.5	80.6729	171.628	118.654	101.594	68.0517	157.146	114.493	LRRC59
ENSG00000231453	-0.90952	3.13423	2.18569e-06	6.08693e-05	12.4289	24.2202	1.01435	1.88977	10.7118	17.4057	0.613613	1.58841	AC018470.4
ENSG00000182916	-0.6895	4.97481	2.22298e-06	6.18042e-05	27.1313	35.0459	26.3732	51.2528	17.0446	26.5169	25.2809	41.7435	TCEAL7
ENSG00000112619	-0.950459	5.01348	2.24404e-06	6.22853e-05	33.1942	88.8687	6.99903	7.61634	7.27596	9.99097	40.5598	63.2188	PRPH2
ENSG00000138756	0.71346	6.77235	2.26358e-06	6.27227e-05	184.235	100.184	96.9214	74.3309	195.845	100.978	66.2088	55.4674	BMP2K
ENSG00000111358	-0.69925	4.49668	2.31192e-06	6.39555e-05	15.6877	28.0734	18.3091	33.6722	17.8531	27.2081	16.5062	22.1107	GTF2H3
ENSG00000204934	-1.05761	3.23773	2.41009e-06	6.65601e-05	3.25879	10.8257	8.72343	13.8583	3.77272	11.1849	8.09969	14.3592	ATP6V0E2-AS1
ENSG00000180398	-0.553445	6.98691	2.42763e-06	6.69016e-05	83.2886	119.572	110.869	175.462	89.8043	139.12	126.588	168.816	MCFD2
ENSG00000198825	0.632271	6.73846	2.43052e-06	6.69016e-05	76.6953	60.6729	124.765	92.9422	95.4634	53.9764	221.392	127.073	INPP5F
ENSG00000104112	-0.757625	7.31482	2.46762e-06	6.78106e-05	108.98	258.227	111.68	178.154	132.652	219.424	119.655	143.847	SCG3
ENSG00000102755	-1.22163	1.21765	2.48e-06	6.8038e-05	0.606287	2.14068	2.63732	5.95563	1.41477	3.39316	0.368168	0.698901	FLT1
ENSG00000205339	-0.554365	8.64566	2.5594e-06	7.01006e-05	382.719	603.732	250.342	386.372	379.832	522.17	284.962	393.037	IPO7
ENSG00000149257	-0.98891	2.35027	2.65869e-06	7.2629e-05	3.41036	8.56271	3.34736	6.35649	3.16639	6.15796	3.37487	5.33707	SERPINH1
ENSG00000108799	0.690238	6.59918	2.66047e-06	7.2629e-05	130.882	63.1805	98.798	62.9923	145.25	84.2007	103.578	86.0919	EZH1
ENSG00000242779	-0.678152	5.42777	2.68369e-06	7.31427e-05	29.1018	52.049	33.6765	44.2091	36.1103	68.8058	33.0737	46.2546	ZNF702P
ENSG00000166482	-1.82563	1.74602	2.78819e-06	7.58663e-05	0.378929	5.19879	2.13014	6.87188	0.47159	3.07898	2.51581	4.82877	MFAP4
ENSG00000196177	-0.850667	3.54379	2.8363e-06	7.7049e-05	7.5028	17.3701	11.6143	17.0652	7.14122	14.578	6.44294	10.2929	ACADSB
ENSG00000088543	-0.831441	3.59999	2.86146e-06	7.76053e-05	5.53237	11.7431	13.643	19.184	7.68019	16.2746	7.302	14.2322	C3orf18
ENSG00000133460	-0.807088	3.15026	2.88878e-06	7.82187e-05	8.79116	14.9236	6.84688	11.9685	3.84009	7.66603	6.01341	9.91169	SLC2A11
ENSG00000266783	1.28209	1.14084	2.89738e-06	7.83236e-05	4.85029	1.71254	1.26794	0.80172	4.0422	1.3824	2.08628	1.01658	RP11-715F3.2
ENSG00000100297	0.578589	7.40104	2.9084e-06	7.84937e-05	174.156	96.8809	211.493	146.486	249.404	170.349	174.205	128.217	MCM5
ENSG00000100867	-1.47494	3.81326	2.93634e-06	7.91192e-05	1.97043	11.9266	23.7359	64.3094	0.40422	2.0736	2.6999	2.85914	DHRS2
ENSG00000102271	-0.721558	4.51833	2.948e-06	7.93046e-05	21.3716	37.6759	26.4746	36.3637	9.09496	19.6049	11.6586	19.7598	KLHL4
ENSG00000168288	-0.635821	5.60234	2.98182e-06	8.00845e-05	44.2589	70.8258	35.9081	59.1555	38.5357	64.9099	33.1965	40.854	MMADHC
ENSG00000121851	-0.763675	4.06597	3.01219e-06	8.07696e-05	12.1257	15.5964	10.1435	19.9857	13.0698	23.5008	13.9904	24.5886	POLR3GL
ENSG00000162994	-0.774329	3.44822	3.03781e-06	8.12693e-05	8.33644	14.9236	5.88325	11.2241	10.7792	17.2171	6.99519	11.0553	CLHC1
ENSG00000250132	-0.991401	2.03478	3.04062e-06	8.12693e-05	2.04622	4.34251	4.10813	8.41806	1.07792	2.82763	3.12943	5.46414	RP11-359B12.2
ENSG00000172893	0.774447	5.47716	3.07239e-06	8.19864e-05	34.5583	23.1193	49.044	29.0337	85.021	35.5025	55.6547	43.5225	DHCR7
ENSG00000140521	0.54201	6.51563	3.07755e-06	8.19921e-05	104.281	69.7249	117.868	79.1412	103.952	68.8686	107.198	79.9289	POLG
ENSG00000112149	-0.861598	3.13334	3.0932e-06	8.22772e-05	7.35123	13.8227	6.59329	11.6249	6.46752	13.447	4.17257	5.65475	CD83
ENSG00000110693	-0.899393	4.20279	3.11999e-06	8.2857e-05	25.0093	55.2295	18.6134	25.0251	1.14529	3.89585	6.32021	10.9283	SOX6
ENSG00000205302	0.666726	6.61815	3.13027e-06	8.29972e-05	168.851	95.3518	83.5827	62.8777	127.531	65.0984	102.105	80.056	SNX2
ENSG00000128159	0.605231	5.77446	3.14291e-06	8.31993e-05	71.5418	46.4221	66.8966	41.5176	68.8522	41.2206	56.4524	44.1579	TUBGCP6
ENSG00000197457	-0.590253	6.5417	3.16406e-06	8.35819e-05	72.5271	103.731	83.4812	121.174	60.5657	112.037	80.3219	110.299	STMN3
ENSG00000196381	-0.796663	3.89633	3.16743e-06	8.35819e-05	6.66915	12.9664	11.7158	19.0122	11.0487	24.2548	13.4995	18.7433	ZNF781
ENSG00000181222	0.621019	7.51334	3.17722e-06	8.37071e-05	168.548	137.37	171.831	125.87	128.003	77.4143	416.582	234.958	POLR2A
ENSG00000213639	-0.57735	8.35385	3.20235e-06	8.42356e-05	162.788	278.349	302.784	457.896	284.975	446.263	298.891	384.015	PPP1CB
ENSG00000183066	-0.818182	3.21521	3.22982e-06	8.48237e-05	6.59337	11.7431	4.05741	8.58985	5.25486	9.55112	10.6769	16.9007	WBP2NL
ENSG00000168298	0.583626	9.42464	3.25966e-06	8.54721e-05	1203.78	775.414	852.665	627.403	787.691	546.362	453.153	250.651	HIST1H1E
ENSG00000110315	-0.795602	4.39518	3.55033e-06	9.2947e-05	8.94273	22.4465	19.1206	26.3422	17.8531	33.4918	14.9722	23.8897	RNF141
ENSG00000196169	-1.03194	2.94677	3.58155e-06	9.36166e-05	5.98708	17.6147	5.57894	9.90696	3.84009	7.03767	4.47938	6.0995	KIF19
ENSG00000176406	-0.691509	7.07278	3.59962e-06	9.3941e-05	54.3384	120.979	167.875	217.438	99.4382	189.451	89.2193	136.667	RIMS2
ENSG00000105825	-0.742974	5.00231	3.66386e-06	9.54674e-05	82.5308	143.12	10.4478	11.9685	2.76217	3.26749	1.04314	1.14366	TFPI2
ENSG00000162063	0.614233	6.55429	3.68012e-06	9.57408e-05	183.629	108.685	110.26	72.7847	110.015	70.8165	50.8072	44.3485	CCNF
ENSG00000141034	0.679879	4.60473	3.73166e-06	9.69298e-05	20.2348	12.4159	32.5607	19.5276	37.5251	20.359	28.7785	22.1742	GID4
ENSG00000176887	-0.707392	8.91405	3.74618e-06	9.71547e-05	328.986	553.64	231.932	329.278	636.849	1220.09	267.842	289.726	SOX11
ENSG00000162512	-0.833565	4.575	3.81922e-06	9.88946e-05	8.94273	24.6484	32.7636	44.4382	15.293	32.6749	10.6155	19.6328	SDC3
ENSG00000116898	0.676777	5.15422	3.85982e-06	9.97901e-05	41.9096	27.4007	44.1751	22.0473	44.3969	25.8886	44.1801	33.992	MRPS15
ENSG00000198937	0.997872	3.6454	3.9146e-06	0.000101049	24.9335	14.8012	18.4105	5.21118	13.2045	7.7917	9.75645	5.33707	CCDC167
ENSG00000196172	-0.551261	6.40566	3.97899e-06	0.000102552	64.7211	92.8442	67.5052	111.21	77.4756	108.895	64.9816	89.5229	ZNF681
ENSG00000160014	0.629812	8.06067	4.03522e-06	0.00010384	578.398	301.285	279.353	200.888	249	189.766	190.772	146.134	CALM3
ENSG00000141542	-0.792853	3.84486	4.10218e-06	0.000105399	8.94273	15.9633	10.6	18.9549	11.5203	23.6893	10.5541	13.5968	RAB40B
ENSG00000105642	-0.83113	3.61916	4.11839e-06	0.000105628	5.30501	11.6208	7.60765	11.7395	14.0803	28.0878	7.97697	10.8647	KCNN1
ENSG00000102531	-0.528081	7.08462	4.1238e-06	0.000105628	77.2258	116.208	108.079	164.868	136.02	190.08	122.723	169.515	FNDC3A
ENSG00000117054	-0.551671	5.95996	4.1306e-06	0.000105639	51.0039	75.7799	55.688	76.6215	48.4391	75.0266	46.3278	67.984	ACADM
ENSG00000092758	-1.07856	1.70009	4.20657e-06	0.00010726	2.122	4.77065	2.78947	4.75305	1.28003	3.456	1.71812	3.93926	COL9A3
ENSG00000089006	0.664677	7.20202	4.2069e-06	0.00010726	256.232	129.175	119.694	92.4841	214.843	128.626	131.497	105.026	SNX5
ENSG00000184828	-0.75782	3.33596	4.21874e-06	0.000107274	4.69872	8.25689	9.23061	16.9506	8.28652	13.5098	7.17927	11.373	ZBTB7C
ENSG00000198911	0.538194	8.28193	4.22039e-06	0.000107274	383.78	253.884	266.978	187.66	465.19	302.557	358.35	270.983	SREBF2
ENSG00000212916	-0.850674	2.59853	4.23242e-06	0.000107415	2.34936	4.58716	5.73109	9.8497	2.62743	4.46138	5.89069	11.6272	MAP10
ENSG00000065526	0.544696	7.94805	4.25935e-06	0.000107934	323.227	207.095	249.784	194.016	362.855	242.8	235.934	159.159	SPEN
ENSG00000196550	1.21068	4.54301	4.30795e-06	0.000108999	87.5326	30.3364	10.1435	9.21978	21.7605	7.03767	11.4132	9.72108	FAM72A
ENSG00000140941	-0.874065	4.58078	4.38466e-06	0.000110771	26.2219	51.8655	13.9474	34.1876	12.194	19.9191	15.0335	17.0913	MAP1LC3B
ENSG00000240694	-0.681161	6.31361	4.41085e-06	0.000111263	43.7284	98.2265	62.5856	84.066	67.6395	97.1449	69.8905	111.888	PNMA2
ENSG00000055332	-0.614487	7.50521	4.46644e-06	0.000112495	73.2091	148.991	179.084	272.127	133.325	205.726	187.704	251.795	EIF2AK2
ENSG00000227051	-0.731998	6.985	4.51101e-06	0.000113445	52.1407	119.633	128.366	176.493	99.8424	203.213	99.7121	132.601	C14orf132
ENSG00000109911	0.815235	3.54068	4.55978e-06	0.000114498	24.7062	12.4159	9.28133	6.75735	16.1014	8.04305	9.26556	6.22658	ELP4
ENSG00000175548	-0.682632	4.26405	4.57076e-06	0.0001146	13.4899	21.7737	16.6354	23.0781	18.7289	30.8526	9.69509	18.362	ALG10B
ENSG00000217527	1.60752	1.87421	4.67226e-06	0.000116969	12.1257	2.01835	2.38373	1.71797	4.17694	1.57091	3.37487	1.84256	RPS16P5
ENSG00000185189	-0.632872	4.35691	4.74427e-06	0.000118592	14.172	21.1621	19.1713	31.3816	19.6047	29.2189	10.7996	17.2184	NRBP2
ENSG00000170464	-0.663757	4.90257	4.82678e-06	0.000120352	21.6748	41.7126	26.6775	36.9364	19.8742	34.4343	23.8082	32.9754	DNAJC18
ENSG00000120694	-0.593466	7.35241	4.82916e-06	0.000120352	106.934	145.26	127.961	219.156	98.9666	175.627	186.6	245.632	HSPH1
ENSG00000177106	-0.730015	4.13388	4.86263e-06	0.000121004	19.2496	31.682	13.1866	26.5713	3.23376	4.52421	16.813	24.0803	EPS8L2
ENSG00000198840	-0.537552	6.48224	4.88652e-06	0.000121417	34.9373	52.9665	96.0085	131.31	88.4569	124.479	71.3632	114.302	MT-ND3
ENSG00000102383	-1.0244	4.20417	5.0288e-06	0.000124592	7.19965	22.0184	16.3311	27.373	11.655	32.6749	12.8245	16.0112	ZDHHC15
ENSG00000151320	-1.09512	5.62048	5.0293e-06	0.000124592	32.5121	128.318	56.4487	72.2693	8.75811	22.8096	27.1217	43.7766	AKAP6
ENSG00000250891	-1.15123	2.25021	5.04726e-06	0.000124787	0.378929	0.489297	8.77415	18.096	0.13474	0.314182	1.53403	6.29011	CTD-2281M20.1
ENSG00000177738	0.948433	2.64682	5.05224e-06	0.000124787	0.606287	0.611622	8.622	5.38297	9.70129	4.8384	13.07	5.90889	CTD-2201E18.3
ENSG00000178425	-0.855944	3.05461	5.09583e-06	0.000125677	5.00187	9.84711	6.49186	13.4574	2.89691	6.15796	8.71331	12.6438	NT5DC1
ENSG00000123473	0.831074	7.56536	5.12495e-06	0.000126208	398.861	152.661	186.996	156.335	213.765	113.231	170.339	122.753	STIL
ENSG00000239002	0.65702	6.24091	5.1656e-06	0.00012702	249.032	158.043	28.199	21.4746	55.3782	26.3284	38.5349	28.5914	SCARNA10
ENSG00000249850	0.837649	3.39886	5.2639e-06	0.000129246	23.8725	10.4587	8.57128	5.8411	12.194	7.60319	9.44964	6.0995	KRT18P31
ENSG00000120742	0.594336	6.13288	5.29846e-06	0.000129902	91.7009	51.8655	69.7368	50.3938	96.4739	59.6945	79.4629	61.3763	SERP1
ENSG00000245937	-0.986838	3.25444	5.335e-06	0.000130605	6.36601	19.0826	6.28899	8.87618	7.94967	13.2585	4.66346	8.83157	CTC-228N24.3
ENSG00000156471	0.608316	6.15957	5.60035e-06	0.000136899	89.5789	55.1683	86.2707	48.1604	103.009	69.0571	66.0248	53.8154	PTDSS1
ENSG00000261069	-0.563586	6.31375	5.63753e-06	0.000137605	89.8062	115.352	54.6229	82.3481	57.2645	94.3173	55.0411	86.7908	SNORD116-20
ENSG00000255046	1.50718	2.1322	5.66643e-06	0.000138108	9.77637	2.38533	2.07942	1.8325	9.76866	2.45062	4.23393	2.35085	RP11-297N6.4
ENSG00000142002	0.609737	5.21108	5.68727e-06	0.000138413	35.6951	19.2049	61.8755	43.1783	32.2029	22.6211	48.2913	31.8953	DPP9
ENSG00000180081	-0.838898	2.59569	5.74456e-06	0.000139602	0.833644	1.65138	7.04975	13.3429	1.41477	2.57629	7.11791	12.7708	CTC-451A6.4
ENSG00000135002	1.11916	6.26227	5.8685e-06	0.000142406	52.0649	37.6759	118.882	85.1541	74.3765	28.1507	174.143	42.1247	RFK
ENSG00000145703	-0.947636	4.82418	5.93315e-06	0.000143764	18.7949	60.734	20.7942	29.8927	1.3474	3.51883	35.8964	54.3872	IQGAP2
ENSG00000126216	0.620774	7.23535	6.02449e-06	0.000145765	288.668	153.028	130.598	108.175	157.646	102.612	153.526	110.808	TUBGCP3
ENSG00000076382	0.850017	8.68841	6.04203e-06	0.000145976	889.423	321.774	394.431	312.957	500.762	284.523	338.101	258.149	SPAG5
ENSG00000239306	0.707161	6.61095	6.10068e-06	0.000147179	151.951	72.1714	99.2544	78.7403	118.571	60.26	114.868	85.5201	RBM14
ENSG00000101198	-0.83295	3.42047	6.1367e-06	0.000147833	0.303143	1.34557	17.4469	27.4875	6.737	14.2638	5.15435	10.9918	NKAIN4
ENSG00000270163	-0.653424	4.46102	6.1735e-06	0.000148307	14.4751	25.5046	17.8019	26.9149	12.6656	22.8724	22.9491	31.8318	RP11-1085N6.6
ENSG00000204248	-0.677593	4.17203	6.17426e-06	0.000148307	12.732	22.2019	11.4115	19.1267	5.59171	10.6193	25.2195	36.2158	COL11A2
ENSG00000165675	-0.920663	3.61793	6.30867e-06	0.000151317	5.07765	9.5413	7.04975	10.5942	14.2824	34.8742	7.17927	8.64096	ENOX2
ENSG00000152926	-0.609434	4.8155	6.34631e-06	0.000152	31.6785	52.9665	19.222	26.4567	20.0763	28.5277	18.1016	27.3842	ZNF117
ENSG00000158402	0.902714	6.13884	6.35559e-06	0.000152003	207.274	88.257	32.8143	34.5885	97.956	51.5886	29.7602	21.9201	CDC25C
ENSG00000140350	-0.534531	7.62644	6.51218e-06	0.000155524	152.33	231.254	175.331	245.727	189.984	294.137	127.509	163.416	ANP32A
ENSG00000108828	0.625253	6.3619	6.56883e-06	0.000156652	71.3145	60.9787	92.9654	53.028	117.83	67.9261	116.402	76.5615	VAT1
ENSG00000177602	0.651179	4.85605	6.80758e-06	0.000162112	31.2238	16.9419	44.3272	32.9278	21.2216	11.3105	43.9347	28.5279	GSG2
ENSG00000180938	-0.72728	3.54386	6.8387e-06	0.00016262	6.66915	11.682	10.3971	17.5233	7.14122	13.1328	10.3087	15.1852	ZNF572
ENSG00000140577	0.571571	5.06802	6.94479e-06	0.000164906	37.2108	26.789	40.4727	27.0294	42.5779	28.402	39.578	25.3511	CRTC3
ENSG00000159176	-1.29963	1.82325	6.98077e-06	0.000165414	3.10722	7.88992	0.557894	1.77524	0.60633	3.26749	3.74304	6.54426	CSRP1
ENSG00000151276	-0.610635	5.82283	6.9861e-06	0.000165414	21.22	37.7982	42.5521	71.1812	61.6436	98.0246	53.1389	66.078	MAGI1
ENSG00000130822	-1.13761	3.09549	7.01395e-06	0.000165837	1.74307	8.31806	3.90526	5.72657	7.4107	17.1543	7.91561	15.1852	PNCK
ENSG00000121957	0.640525	7.23542	7.03743e-06	0.000166155	297.308	180.184	117.766	85.8413	168.627	83.7608	150.765	120.973	GPSM2
ENSG00000177551	-0.733509	3.91846	7.0989e-06	0.000167369	0	0.366973	29.2134	50.8519	1.68425	3.64451	12.9472	19.8869	NHLH2
ENSG00000164398	-0.711296	5.82946	7.16722e-06	0.000168602	34.8615	82.3855	46.3052	70.7804	53.155	69.497	37.6758	59.0889	ACSL6
ENSG00000102554	0.789473	4.37063	7.17152e-06	0.000168602	25.1609	13.8227	10.6	9.56337	35.8409	17.1543	33.0124	19.8869	KLF5
ENSG00000131242	-0.553245	5.96739	7.18643e-06	0.000168713	41.8338	60.5506	41.7406	58.6973	60.0267	98.4645	58.8455	79.4206	RAB11FIP4
ENSG00000065135	-0.560168	7.20049	7.21776e-06	0.000169209	122.091	194.129	99.8123	163.379	133.932	195.861	119.409	147.087	GNAI3
ENSG00000246174	-0.977467	2.03215	7.25495e-06	0.000169842	3.86508	6.85016	3.65167	6.81462	1.01055	2.0736	2.08628	5.20999	KCTD21-AS1
ENSG00000235833	1.21778	1.32808	7.29173e-06	0.000170338	11.7468	4.58716	0	0	2.6948	1.31956	0	0	AC159540.14
ENSG00000107862	0.535297	7.00697	7.30675e-06	0.000170338	185.448	120.673	134.605	106.801	142.892	97.2078	145.61	94.9871	GBF1
ENSG00000186665	-0.70343	3.56846	7.30696e-06	0.000170338	6.29022	9.72479	12.0201	19.6994	9.83603	16.903	7.302	11.8178	C17orf58
ENSG00000135999	-0.638118	5.91733	7.34219e-06	0.000170775	46.6083	72.6607	48.6382	87.7883	45.879	77.4143	47.555	55.785	EPC2
ENSG00000139219	-0.954492	2.95176	7.34628e-06	0.000170775	3.10722	6.48319	1.82584	4.0086	15.832	28.2135	0.245445	1.52488	COL2A1
ENSG00000222414	0.883429	4.77508	7.39743e-06	0.000171724	65.3274	48.257	23.0765	8.0172	41.4999	15.8976	12.2723	4.63816	RNU2-59P
ENSG00000185742	-1.55851	0.328733	7.43206e-06	0.000172287	0.833644	3.18043	0.405741	0.629923	0.53896	1.69658	0.552252	1.27073	C11orf87
ENSG00000067842	-0.659865	4.2268	7.47287e-06	0.000172991	10.0795	18.7156	17.244	24.6242	16.1688	27.0196	13.929	20.7764	ATP2B3
ENSG00000196465	-0.581443	5.68258	7.61325e-06	0.000175995	42.5916	65.8717	39.2047	49.3058	55.5129	89.4161	26.999	41.0446	MYL6B
ENSG00000138796	0.564208	6.02749	7.79857e-06	0.000180029	132.398	83.3029	66.1865	43.0638	69.5933	48.5725	43.1984	35.1357	HADH
ENSG00000111305	-1.72009	4.98697	7.80984e-06	0.000180039	6.51758	65.5659	24.8009	28.2892	25.4659	95.0713	1.9022	4.76524	GSG1
ENSG00000013588	-1.2397	1.19478	7.93121e-06	0.000182518	3.33458	7.40062	1.16651	2.23336	0.13474	0.377018	0.674974	2.0967	GPRC5A
ENSG00000182500	0.834159	3.72147	7.9394e-06	0.000182518	15.3845	10.7034	19.8306	7.90266	12.0592	6.53498	19.5743	12.4532	ORAI1
ENSG00000231074	-0.918783	5.854	7.95911e-06	0.000182718	31.2996	96.5751	43.1607	51.5391	49.5844	100.098	35.5896	53.7519	HCG18
ENSG00000184261	-1.10313	4.01831	7.98127e-06	0.000182807	5.07765	20.8563	17.954	25.3687	11.8571	32.2979	5.64524	9.08572	KCNK12
ENSG00000176894	-0.814362	2.80757	7.98501e-06	0.000182807	5.9113	11.5597	5.83253	9.79243	5.05275	8.73425	3.12943	4.89231	PXMP2
ENSG00000106804	-0.99079	3.77119	8.05222e-06	0.000184092	4.09244	16.1468	13.5416	21.0738	7.07385	12.8186	11.1678	21.8566	C5
ENSG00000126950	-0.852207	3.32609	8.07398e-06	0.000184336	15.233	25.8716	0	0.0572657	13.7435	24.7575	0.122723	0.254146	TMEM35
ENSG00000069869	-0.537134	6.49954	8.10475e-06	0.000184784	90.0336	128.808	73.2363	120.372	48.1696	64.6586	83.5127	113.984	NEDD4
ENSG00000120645	-1.27589	0.76348	8.16569e-06	0.000185918	0.90943	2.32416	1.11579	2.86328	0.40422	0.565527	1.16586	3.11329	IQSEC3
ENSG00000171786	-1.69742	3.36302	8.22875e-06	0.000187097	10.7616	31.0704	3.09378	9.8497	1.54951	16.4003	3.86576	4.82877	NHLH1
ENSG00000116574	-1.12171	4.37175	8.25659e-06	0.000187473	26.9798	79.8778	15.8239	19.6994	1.61688	4.77556	7.48608	8.32328	RHOU
ENSG00000104783	-1.24335	1.10587	8.37834e-06	0.000189978	1.061	2.99695	0.8622	2.69149	0.13474	0.251345	2.6999	5.46414	KCNN4
ENSG00000170348	-0.578	6.75599	8.42225e-06	0.000190713	73.7396	121.04	87.6908	121.403	85.2905	149.676	99.5894	125.103	TMED10
ENSG00000260648	1.50712	1.05276	8.47235e-06	0.000191586	7.27544	1.59022	0.659329	0.515391	2.6948	1.19389	1.59539	0.889511	RP11-133K1.7
ENSG00000103995	0.960624	7.91916	8.50564e-06	0.000192077	545.885	181.162	163.311	142.019	305.388	135.915	264.651	198.043	CEP152
ENSG00000110925	-0.63523	6.17455	8.62538e-06	0.000194254	57.8246	105.994	52.0363	76.736	58.4772	100.789	57.6183	67.3487	CSRNP2
ENSG00000205476	-0.623481	6.57222	8.62543e-06	0.000194254	79.0446	130.52	84.242	99.8141	67.5722	128.123	68.2951	102.548	CCDC85C
ENSG00000080371	-0.63871	6.19919	8.66073e-06	0.000194784	66.8431	105.811	43.5665	83.8942	53.155	89.0391	66.0861	78.4676	RAB21
ENSG00000112130	0.513182	6.58671	8.71747e-06	0.000195795	176.051	122.63	84.8506	58.1247	107.186	71.7591	84.1263	63.7906	RNF8
ENSG00000142327	0.874271	3.42883	8.81306e-06	0.000197675	9.0943	5.81041	23.8373	9.62063	8.42126	5.21541	13.254	9.33986	RNPEPL1
ENSG00000140534	0.692963	5.92327	8.89243e-06	0.000199186	102.159	52.7218	62.4334	54.5742	71.6817	37.7018	63.4476	40.1551	TICRR
ENSG00000156504	0.668217	5.68647	8.91406e-06	0.000199401	116.104	58.7769	40.9291	31.5534	50.3254	31.5438	45.6528	36.9147	FAM122B
ENSG00000138303	-0.697787	4.16111	9.07806e-06	0.000202796	16.0666	28.1346	12.7301	21.131	12.4635	22.1812	13.0086	16.3924	ASCC1
ENSG00000171729	-0.909706	2.68308	9.12172e-06	0.000203498	6.13865	13.211	4.56459	8.81892	1.88636	4.02152	4.9089	6.73487	TMEM51
ENSG00000197903	0.561243	6.63747	9.18657e-06	0.000204669	63.357	36.0245	155.551	119.743	184.459	123.599	70.5041	41.9341	HIST1H2BK
ENSG00000137135	0.591808	4.98244	9.21531e-06	0.000205034	58.1277	35.2906	43.5157	32.985	28.767	17.9712	21.3537	14.1051	ARHGEF39
ENSG00000115216	0.560367	6.41891	9.32013e-06	0.000207089	76.0132	43.9144	128.265	80.7446	104.626	79.2366	98.1167	72.3681	NRBP1
ENSG00000161381	-0.918095	4.10431	9.3431e-06	0.000207322	12.3531	30.0306	9.88994	11.1668	15.9667	34.8742	9.14283	13.2791	PLXDC1
ENSG00000139645	0.591131	5.29981	9.38483e-06	0.00020797	47.3662	31.682	47.4717	30.3508	35.7735	28.4648	58.1705	34.8815	ANKRD52
ENSG00000213307	-1.47179	0.577941	9.41406e-06	0.00020834	0.0757858	1.10092	1.36938	3.37868	0	0	1.22723	3.49451	RPL18P11
ENSG00000104341	-0.789645	7.41939	9.48551e-06	0.000209641	94.8839	253.701	136.532	174.489	169.166	301.489	100.817	137.239	LAPTM4B
ENSG00000250208	-1.26686	3.1893	9.53022e-06	0.000209991	4.92608	22.0795	4.97033	5.78383	3.50324	7.7917	7.67016	15.1852	FZD10-AS1
ENSG00000122012	-1.48489	1.57436	9.53808e-06	0.000209991	2.122	9.41898	2.18086	5.09665	0.13474	0.439854	1.47267	1.71549	SV2C
ENSG00000105281	-0.894398	6.00776	9.54438e-06	0.000209991	44.941	135.535	41.6899	62.9923	50.0559	85.0804	43.0143	50.3844	SLC1A5
ENSG00000184208	-1.31947	2.65446	9.55193e-06	0.000209991	1.36415	6.23854	6.64401	14.5455	1.41477	7.47752	4.35665	6.73487	C22orf46
ENSG00000165061	-1.61634	0.805609	9.59029e-06	0.000210555	2.34936	5.13762	0.760765	2.74875	0	0.314182	0.184084	1.52488	ZMAT4
ENSG00000248429	-0.830683	2.91556	9.65789e-06	0.000211759	0.0757858	0.183487	10.3971	19.2413	0	0	10.1246	18.4891	RP11-597D13.9
ENSG00000204315	0.897015	4.13788	9.68112e-06	0.000211988	46.7599	17.0642	15.9761	11.5677	14.3498	9.29977	14.604	11.0553	FKBPL
ENSG00000189319	0.636502	4.60146	9.73955e-06	0.000212987	47.8209	26.1163	24.4966	16.607	24.8595	17.28	20.9242	15.63	FAM53B
ENSG00000231234	-1.00066	2.20983	1.00806e-05	0.000220155	3.94086	7.7676	1.87655	5.21118	3.50324	5.5296	2.82262	5.46414	SKP1P1
ENSG00000214078	0.630683	5.23626	1.01197e-05	0.000220718	37.0593	20.6728	49.2975	31.6107	38.5357	20.7988	57.5569	44.9203	CPNE1
ENSG00000151376	-0.597234	6.46836	1.01779e-05	0.000221485	79.3478	132.6	73.642	86.643	78.6882	135.098	49.8867	71.4786	ME3
ENSG00000268654	-0.976939	2.58935	1.01815e-05	0.000221485	4.85029	8.44038	2.84019	6.64282	6.26541	9.99097	2.08628	6.16304	MIMT1
ENSG00000228624	-0.962867	2.48923	1.01958e-05	0.000221506	10.1553	18.9603	1.36938	2.80602	2.82954	5.96945	1.1045	1.20719	RP3-399L15.3
ENSG00000171314	-0.819579	4.04209	1.02568e-05	0.00022254	9.85216	26.1163	14.2009	22.7345	12.5982	17.5942	10.4928	16.9642	PGAM1
ENSG00000150636	-1.16587	2.45172	1.03446e-05	0.000224152	7.5028	16.3303	1.82584	1.94703	2.49269	7.91738	1.65676	3.43097	CCDC102B
ENSG00000235748	1.24355	3.31639	1.03826e-05	0.00022468	21.599	6.789	6.0354	4.92485	16.5057	4.27287	11.8427	7.56084	RP11-32D17.4
ENSG00000241127	-0.676905	4.32533	1.04214e-05	0.000225227	16.7487	23.9756	15.1646	23.1353	13.2045	26.8939	16.1994	24.0168	YAE1D1
ENSG00000183092	-1.30013	1.14433	1.05982e-05	0.000228749	0	0.305811	0.760765	2.86328	2.15584	4.21003	1.84084	4.51109	BEGAIN
ENSG00000183098	-0.602424	6.75798	1.06594e-05	0.000229773	139.446	255.903	66.3894	80.401	100.583	135.601	37.5531	49.3043	GPC6
ENSG00000156650	-0.560455	5.81046	1.0743e-05	0.000231275	45.6231	73.9451	38.3933	59.1555	55.5803	71.1307	41.5416	62.647	KAT6B
ENSG00000169436	-1.47587	0.378126	1.0797e-05	0.000232136	0.0757858	0.0611622	1.47081	5.21118	0.06737	0.125673	0.613613	1.33427	COL22A1
ENSG00000182220	-0.576483	5.83511	1.08265e-05	0.000232468	44.7136	67.7677	51.6813	73.1283	35.9756	64.8471	50.3776	67.031	ATP6AP2
ENSG00000184144	-0.879547	3.16705	1.09509e-05	0.000234836	0.530501	1.59022	6.69473	14.6027	0.06737	0.628363	17.1812	29.0997	CNTN2
ENSG00000145741	0.543992	8.22412	1.10252e-05	0.000236124	523.453	313.334	252.371	178.383	368.514	261.776	274.653	219.328	BTF3
ENSG00000166441	0.597817	8.46027	1.11322e-05	0.000238108	627.279	336.82	296.14	207.874	467.615	321.785	305.579	254.21	RPL27A
ENSG00000164904	-0.55741	6.71363	1.12704e-05	0.000240617	119.514	147.951	66.1865	101.647	97.2823	166.83	56.7592	82.7245	ALDH7A1
ENSG00000108932	-0.875688	3.62326	1.12785e-05	0.000240617	12.6562	31.1927	8.9263	13.1138	7.34333	9.36261	5.58388	9.4034	SLC16A6
ENSG00000095209	-0.534272	6.86967	1.15307e-05	0.000245682	163.318	263.609	73.9463	101.647	78.5535	101.166	66.5157	86.0919	TMEM38B
ENSG00000259593	-1.23657	1.43159	1.15606e-05	0.000246003	1.061	3.97554	2.23158	4.29493	2.49269	5.02691	0.245445	1.08012	RP11-640I2.1
ENSG00000188242	-0.687039	3.87135	1.15899e-05	0.000246311	12.2015	20.6117	9.7885	17.7524	12.2613	17.28	10.3087	15.8841	CTD-2228K2.5
ENSG00000054793	-0.52429	6.8753	1.16841e-05	0.000247825	24.8578	38.5933	134.858	192.012	82.0567	135.098	142.113	188.004	ATP9A
ENSG00000250802	-0.798332	2.88609	1.16931e-05	0.000247825	4.92608	7.7676	4.311	8.18899	8.08441	14.7665	3.98848	6.16304	ZBED3-AS1
ENSG00000164096	-0.812461	5.2032	1.17059e-05	0.000247825	20.9169	57.0643	36.8717	45.1254	26.6785	49.2637	21.8446	35.644	C4orf3
ENSG00000188647	0.820745	9.41308	1.21647e-05	0.000257209	1565.28	654.13	381.752	339.815	994.517	529.396	541.084	448.059	PTAR1
ENSG00000104435	0.561099	8.67147	1.22658e-05	0.000258711	531.259	371.744	97.7836	59.5563	1146.3	742.662	169.173	143.465	STMN2
ENSG00000196372	-0.956968	3.21208	1.22669e-05	0.000258711	3.41036	9.66362	6.84688	8.87618	11.5876	22.4954	2.94534	7.24316	ASB13
ENSG00000270171	-1.46465	1.19898	1.23834e-05	0.000260542	1.5915	3.73089	1.36938	2.92055	0.20211	2.32494	1.41131	3.74865	RP11-338N10.1
ENSG00000107959	-0.535435	7.24894	1.23851e-05	0.000260542	99.1279	139.389	93.2697	150.322	230.406	339.253	73.8176	90.4124	PITRM1
ENSG00000112053	-0.978257	2.56942	1.24561e-05	0.000261636	10.1553	18.7768	0	0.229063	5.3896	10.9335	0.797697	0.889511	SLC26A8
ENSG00000136848	-0.741312	5.10463	1.24686e-05	0.000261636	19.1738	49.1744	28.5033	40.7159	32.7418	48.384	22.0901	33.2931	DAB2IP
ENSG00000123094	-0.506362	6.40994	1.26212e-05	0.000264504	115.498	167.095	42.4507	57.7238	80.1704	113.859	43.3211	59.5972	RASSF8
ENSG00000105373	0.498533	7.01048	1.29458e-05	0.000270964	155.285	106.178	136.532	93.0567	194.16	139.685	117.63	88.1886	GLTSCR2
ENSG00000143153	-0.703481	7.50902	1.31259e-05	0.000274358	139.446	297.248	131.612	243.036	113.249	172.423	169.664	189.402	ATP1B1
ENSG00000134438	-0.752122	6.06067	1.31615e-05	0.000274358	52.6712	119.327	45.5952	51.5964	50.8644	94.443	49.4572	69.0642	RAX
ENSG00000105640	0.529641	6.81732	1.3168e-05	0.000274358	166.274	114.74	122.128	75.1898	169.166	118.384	75.229	60.4867	RPL18A
ENSG00000163637	-0.615989	7.77875	1.31741e-05	0.000274358	95.3386	176.331	229.345	297.037	142.083	277.297	225.994	311.964	PRICKLE2
ENSG00000175906	-0.654862	5.18329	1.33923e-05	0.000278554	36.6046	73.7004	29.8727	41.0022	22.9732	32.235	23.1332	30.1163	ARL4D
ENSG00000196090	-1.11216	2.04521	1.34183e-05	0.000278745	0.227358	1.10092	7.15119	17.5233	0.26948	0.502691	1.84084	2.35085	PTPRT
ENSG00000142173	-0.632318	4.82872	1.34372e-05	0.000278789	4.16822	9.66362	32.9665	51.081	17.9878	29.2189	32.8897	47.7159	COL6A2
ENSG00000203813	0.778969	7.09996	1.34693e-05	0.000279104	334.822	175.107	178.932	83.837	135.481	125.421	44.1188	19.4422	HIST1H3H
ENSG00000164708	-0.982792	2.68444	1.35086e-05	0.00027957	5.00187	10.4587	2.68803	7.73087	7.34333	12.4416	2.08628	2.79561	PGAM2
ENSG00000140497	0.629159	4.21145	1.35356e-05	0.00027978	24.3273	15.4129	21.2507	15.519	17.651	11.1849	26.2626	15.6935	SCAMP2
ENSG00000169607	0.775639	7.70313	1.35774e-05	0.000280015	439.027	191.621	173.962	160.458	240.174	122.342	199.24	140.034	CKAP2L
ENSG00000268225	0.956717	1.92623	1.35807e-05	0.000280015	4.47136	2.44649	4.10813	1.8325	2.15584	0.942545	8.65194	4.82877	CTD-2331H12.5
ENSG00000248757	1.34654	1.44011	1.37953e-05	0.000284087	4.69872	2.56881	1.42009	0.286328	5.59171	1.31956	3.55896	1.77902	CTD-2193G5.1
ENSG00000040199	0.54757	5.53678	1.38543e-05	0.000284948	69.5714	43.1193	47.3703	35.0466	39.4115	27.8993	63.8158	44.412	PHLPP2
ENSG00000118707	-0.610297	4.75604	1.42465e-05	0.000292652	26.904	41.0398	14.4038	21.5319	21.491	37.8275	22.6423	29.5445	TGIF2
ENSG00000139239	0.625057	5.45889	1.44647e-05	0.000296768	78.3626	40.1836	36.0095	25.2542	63.1257	44.5509	35.9577	28.0831	RPL14P1
ENSG00000180530	-0.519298	8.20863	1.46111e-05	0.000299402	255.323	357.309	216.209	321.604	253.85	400.519	246.918	313.934	NRIP1
ENSG00000075884	-1.13329	1.6255	1.46595e-05	0.000299709	5.15344	9.60246	1.82584	4.52399	0.60633	1.50807	0.0613613	0.508292	ARHGAP15
ENSG00000146067	0.654959	5.62855	1.46711e-05	0.000299709	91.9282	49.2967	50.0076	36.4782	70.6712	41.7861	29.3921	25.7958	FAM193B
ENSG00000138604	-0.529674	6.67321	1.46803e-05	0.000299709	106.555	175.23	71.9176	95.2901	94.116	131.956	61.4227	79.1029	GLCE
ENSG00000146700	-1.22986	1.75219	1.49034e-05	0.00030389	4.85029	12.5994	0.811482	0.80172	0	0.251345	2.33173	4.57463	SRCRB4D
ENSG00000254332	-1.2293	0.91074	1.49902e-05	0.000305285	0.757858	2.01835	1.01435	2.69149	1.21266	3.20465	1.16586	1.90609	GS1-44D20.1
ENSG00000155100	0.763186	5.3666	1.50329e-05	0.00030578	43.1979	32.1101	46.9138	33.3859	40.1525	26.7054	76.763	29.7986	OTUD6B
ENSG00000087206	0.710553	6.08732	1.51521e-05	0.000307827	128.002	62.3854	50.4641	45.2399	114.327	64.0302	44.9165	34.3732	UIMC1
ENSG00000078369	-0.820462	7.28365	1.52254e-05	0.000308937	67.0705	187.523	135.416	210.051	135.818	267.997	111.739	129.551	GNB1
ENSG00000147724	-0.985466	7.29763	1.53822e-05	0.000311738	22.2053	87.3396	114.115	166.529	165.393	414.405	120.084	167.292	FAM135B
ENSG00000146223	-0.663136	6.80011	1.54198e-05	0.000312119	121.182	245.138	77.3444	105.483	65.2816	104.434	81.0583	90.6666	RPL7L1
ENSG00000077232	-0.496509	7.16952	1.55026e-05	0.000313413	149.753	218.716	102.247	149.406	130.631	180.089	94.9873	124.976	DNAJC10
ENSG00000164114	-0.602114	4.90976	1.5815e-05	0.00031934	17.4307	21.5291	34.488	54.4597	15.0235	26.3913	27.6739	41.9976	MAP9
ENSG00000118200	-0.549789	8.33045	1.58622e-05	0.000319564	307.312	521.897	203.428	317.481	245.025	315.878	289.196	374.039	CAMSAP2
ENSG00000129347	0.756284	6.04538	1.58935e-05	0.000319564	116.71	44.8319	66.8459	48.4468	89.6695	58.1864	58.4773	44.7297	KRI1
ENSG00000167797	0.81941	4.2262	1.59027e-05	0.000319564	31.5269	12.9664	25.7646	19.2413	19.6047	8.79708	18.2243	12.7708	CDK2AP2
ENSG00000121281	-0.79215	4.49354	1.59031e-05	0.000319564	22.4326	54.1897	13.8459	17.4088	13.8782	19.8563	15.5858	22.1107	ADCY7
ENSG00000035499	0.580767	6.72977	1.60922e-05	0.000322808	199.62	107.401	101.537	79.6566	128.003	90.7985	79.7083	61.9481	DEPDC1B
ENSG00000134684	-0.613507	7.05017	1.61034e-05	0.000322808	157.256	217.921	91.9004	163.608	108.937	189.451	60.9318	69.3818	YARS
ENSG00000120889	-0.601987	6.35331	1.62313e-05	0.000324979	41.0001	84.0368	99.5587	135.204	39.4115	66.2295	78.7879	108.266	TNFRSF10B
ENSG00000011304	0.66339	7.34345	1.63066e-05	0.000326092	266.236	121.162	186.032	152.67	199.483	124.29	144.383	104.327	PTBP1
ENSG00000050438	0.640315	7.94729	1.63499e-05	0.000326339	340.809	154.496	276.868	210.394	271.838	181.471	312.881	224.983	SLC4A8
ENSG00000233569	-1.5952	0.0276309	1.63583e-05	0.000326339	0.682073	2.44649	0.405741	1.20258	0.26948	0.377018	0.429529	1.33427	RP11-500B12.1
ENSG00000134007	1.33937	2.37431	1.65347e-05	0.000329464	13.3383	4.70949	1.11579	0.515391	7.27596	1.19389	8.03833	5.27353	ADAM20
ENSG00000165406	0.595508	6.35685	1.66715e-05	0.000331792	84.9559	68.3182	93.6755	60.7589	56.9277	45.305	158.251	86.4096	2018-03-08
ENSG00000188730	-0.719624	3.99525	1.67017e-05	0.000331993	0.303143	1.34557	15.1646	27.8311	23.4448	33.9316	8.52922	15.63	VWC2
ENSG00000196588	0.579897	4.92981	1.70662e-05	0.000338658	43.88	29.1132	27.9454	21.8755	38.8051	24.946	35.2214	21.4118	MKL1
ENSG00000151690	-0.621591	4.60374	1.70778e-05	0.000338658	14.7025	28.6851	30.2277	44.3809	9.16233	13.5098	21.5992	30.6881	MFSD6
ENSG00000163075	-1.80982	-0.123395	1.71831e-05	0.00034034	0.530501	1.16208	0.253588	1.71797	0.13474	0.691199	0.49089	1.33427	PCDP1
ENSG00000123416	-0.554404	9.5983	1.72467e-05	0.000341192	733.607	1135.35	692.245	840.03	709.07	1194.2	376.758	518.775	TUBA1B
ENSG00000163492	-0.784903	4.87661	1.72965e-05	0.000341771	35.4678	71.1316	14.3024	14.7173	0.26948	0.628363	36.0804	61.6304	CCDC141
ENSG00000205542	-0.538804	8.08417	1.73915e-05	0.00034324	132.171	186.239	293.351	371.482	278.373	478.247	180.402	249.444	TMSB4X
ENSG00000213390	0.82892	6.54357	1.74678e-05	0.000344335	162.106	68.257	65.5272	51.94	166.067	74.7752	83.7582	73.6388	ARHGAP19
ENSG00000165025	-0.724279	6.48554	1.75461e-05	0.000345469	66.4642	141.346	66.8459	76.6215	80.0356	154.703	56.5751	73.2576	SYK
ENSG00000082397	-0.54248	6.04531	1.7593e-05	0.000345982	109.738	167.034	51.2248	75.1326	2.15584	2.51345	52.0344	67.6664	EPB41L3
ENSG00000121577	-1.50048	0.944158	1.76238e-05	0.000346177	1.97043	7.58411	0.608612	1.25985	0.53896	0.754036	0.736336	1.01658	POPDC2
ENSG00000076554	-0.7252	8.54205	1.77678e-05	0.000348593	219.779	538.778	398.539	622.249	240.376	385.941	264.529	310.312	TPD52
ENSG00000188846	0.593351	8.23048	1.78624e-05	0.000349681	510.342	269.114	248.06	165.612	443.43	320.214	243.175	202.491	RPL14
ENSG00000128591	-1.96295	1.05116	1.78654e-05	0.000349681	0.530501	5.19879	0.456459	3.20688	0.808441	1.06822	1.34995	2.85914	FLNC
ENSG00000272800	1.30811	1.71651	1.79934e-05	0.000351772	2.57672	0.856271	4.56459	3.26414	4.85064	1.19389	5.95205	1.90609	RP11-438L19.1
ENSG00000236028	-0.977973	3.04471	1.81413e-05	0.000354247	0.682073	2.44649	14.0488	21.7037	4.91801	13.7612	1.59539	4.95585	RP11-323C15.2
ENSG00000127952	-1.10865	2.72928	1.83078e-05	0.000357078	2.27358	7.64527	2.99234	5.15391	7.61282	18.5995	3.62032	4.19341	STYXL1
ENSG00000273117	1.0526	3.8029	1.8479e-05	0.000359848	30.8448	8.01225	12.8316	9.56337	11.5203	6.4093	19.9424	12.1355	AC144652.1
ENSG00000155966	-0.774797	4.88727	1.84932e-05	0.000359848	15.0814	41.8349	31.6478	44.0373	16.3036	27.9622	23.5627	34.8815	AFF2
ENSG00000079102	-0.582802	4.91258	1.85423e-05	0.00036038	29.4049	45.627	17.3454	24.796	45.9464	66.1666	3.86576	7.11609	RUNX1T1
ENSG00000131747	0.713567	11.3832	1.88614e-05	0.000365659	5468.4	2550.4	2126.79	1867.43	3266.64	1812.58	2411.87	1863.72	TOP2A
ENSG00000267470	-0.724604	4.19947	1.88697e-05	0.000365659	9.70059	20.4893	17.0411	24.5097	11.3182	23.1238	16.6903	22.8096	ZNF571-AS1
ENSG00000119777	0.653182	4.99998	1.888e-05	0.000365659	32.3606	15.3517	48.7904	35.9056	33.4829	18.7881	41.0507	29.0362	TMEM214
ENSG00000258670	-1.44481	0.536147	1.89893e-05	0.000367347	0.682073	2.20184	0.608612	0.80172	1.14529	3.14182	0.429529	1.65195	RP11-1042B17.3
ENSG00000257803	1.03248	3.7119	1.92075e-05	0.000371137	37.3624	18.3487	8.11482	6.58555	15.4951	4.08436	9.63372	5.27353	RP11-575G13.2
ENSG00000157870	-0.71857	3.18513	1.92508e-05	0.00037154	6.29022	9.84711	7.86123	12.713	7.47807	12.5673	5.39979	9.46694	FAM213B
ENSG00000168566	0.567805	7.03835	1.93862e-05	0.000373413	309.434	194.679	62.1798	47.3015	175.768	109.147	81.1196	72.1139	SNRNP48
ENSG00000135476	0.818805	6.62782	1.93928e-05	0.000373413	243.121	87.0949	108.434	89.1627	79.9009	59.1918	73.4495	50.5115	ESPL1
ENSG00000185361	0.643879	4.43775	1.94938e-05	0.000374922	37.9687	21.4679	28.7569	17.9242	21.8953	14.0125	16.7516	13.851	TNFAIP8L1
ENSG00000129353	-0.803769	4.77091	1.96444e-05	0.000377382	25.3883	61.8961	13.3387	24.9678	19.3352	25.4487	21.2924	25.8594	SLC44A2
ENSG00000143320	-0.840705	5.12841	1.99196e-05	0.000381852	15.6877	44.1591	24.0402	30.8089	12.2613	30.1614	47.6777	73.8294	CRABP2
ENSG00000117477	0.529448	6.85096	1.99231e-05	0.000381852	91.7009	59.3273	116.397	96.5499	145.721	100.852	191.018	120.91	CCDC181
ENSG00000100100	1.04964	4.80916	1.9954e-05	0.000382004	54.7932	15.7187	16.4325	13.5147	59.1509	26.6426	20.9242	17.0913	PIK3IP1
ENSG00000164087	0.734984	4.69717	2.00442e-05	0.000383287	51.1554	21.9572	26.9818	21.5892	25.0617	15.9604	26.2626	18.0444	POC1A
ENSG00000001084	-0.570174	5.96666	2.01073e-05	0.000384051	76.9226	127.217	45.3923	69.9787	30.9229	44.6766	47.9845	56.2933	GCLC
ENSG00000198719	-1.34855	2.04393	2.01431e-05	0.000384292	0.90943	3.18043	2.02871	3.95133	4.51379	14.5152	1.53403	1.33427	DLL1
ENSG00000167880	-1.41411	0.469484	2.02934e-05	0.000386716	1.21257	2.69114	0.355023	0.572657	0.40422	1.63374	0.859058	2.47792	EVPL
ENSG00000162631	-0.807832	3.73173	2.05232e-05	0.000390647	0.0757858	0.244649	18.7655	40.086	14.8214	18.7881	3.98848	7.62438	NTNG1
ENSG00000169221	0.531136	5.56596	2.05874e-05	0.00039142	48.5029	30.6423	66.3894	46.6715	52.616	36.3194	55.7161	40.981	TBC1D10B
ENSG00000154645	-0.904069	2.00476	2.06503e-05	0.000392167	0.833644	1.40673	3.60095	7.04368	5.05275	9.92814	1.16586	1.84256	CHODL
ENSG00000142599	0.497996	7.13766	2.06962e-05	0.000392589	170.594	126.239	126.693	89.2199	236.469	172.486	125.545	78.6582	RERE
ENSG00000137872	-0.64358	6.98696	2.07612e-05	0.000393372	23.1905	42.2019	113.709	145.283	155.221	305.761	103.148	124.976	SEMA6D
ENSG00000132824	-0.538309	6.90374	2.13455e-05	0.000403982	83.4402	102.263	92.4583	156.164	93.3075	126.05	120.882	182.223	SERINC3
ENSG00000088451	0.5867	5.13925	2.14581e-05	0.000405651	73.4365	41.9573	25.7646	18.1532	35.504	24.3177	34.6691	27.8925	TGDS
ENSG00000113558	-0.515907	6.83442	2.16068e-05	0.000407997	120.575	181.407	69.686	109.664	94.5202	133.213	90.8761	112.205	SKP1
ENSG00000124171	-0.559697	4.98885	2.21434e-05	0.000417524	27.586	40.9787	22.4172	28.9192	29.5081	45.0536	22.8878	35.771	PARD6B
ENSG00000156232	0.67316	4.21787	2.21616e-05	0.000417524	29.9354	15.9633	20.6928	14.2592	13.0698	6.72349	27.3671	20.0775	WHAMM
ENSG00000130363	-0.864519	3.1955	2.2538e-05	0.000424133	4.24401	11.2538	6.64401	9.16251	4.17694	8.85992	10.3701	17.409	RSPH3
ENSG00000060656	-0.531305	6.81274	2.26022e-05	0.000424861	110.799	147.401	94.7406	135.032	107.523	150.87	54.4888	97.5285	PTPRU
ENSG00000111653	-0.614351	4.29112	2.27259e-05	0.000426701	23.721	34.312	12.5273	17.466	14.4172	24.569	11.1678	17.6631	ING4
ENSG00000135116	-1.34874	2.63445	2.28083e-05	0.000427765	0.757858	4.28135	6.44114	13.1138	2.96428	13.07	3.25215	4.25694	HRK
ENSG00000271721	-0.742305	3.42448	2.28358e-05	0.000427797	3.94086	7.70644	8.26698	14.1446	1.75162	4.33571	17.4266	27.003	RP11-337C18.9
ENSG00000007062	-0.604488	8.34214	2.29522e-05	0.000429493	271.92	533.885	258.761	340.674	260.992	319.963	237.959	370.926	PROM1
ENSG00000107186	-0.56171	6.31229	2.29815e-05	0.000429557	38.575	69.2968	50.109	83.2643	137.368	174.182	30.4352	51.5916	MPDZ
ENSG00000163110	0.59769	6.61454	2.31271e-05	0.000431792	80.7119	73.7004	220.216	129.707	89.1306	53.0338	80.6901	54.9591	PDLIM5
ENSG00000164105	0.736335	5.35899	2.33141e-05	0.000434795	78.8173	31.9267	44.4794	33.7295	44.1947	29.0304	37.4918	28.1467	SAP30
ENSG00000186814	-0.628502	5.11362	2.35008e-05	0.000437784	17.8855	34.679	38.8497	49.4776	15.5625	29.2189	35.5896	54.2602	ZSCAN30
ENSG00000116871	-0.624045	5.24793	2.35752e-05	0.000438678	24.9335	49.2967	30.1263	49.5921	33.8871	45.305	30.1898	39.5197	MAP7D1
ENSG00000169139	-0.490558	6.52147	2.36972e-05	0.000440081	100.871	138.777	59.0353	89.1627	82.5957	111.032	63.0794	89.5865	UBE2V2
ENSG00000103528	-0.963357	2.47056	2.37036e-05	0.000440081	4.01665	7.33946	5.57894	11.3386	0.13474	1.3824	4.72482	8.45035	SYT17
ENSG00000163904	-0.536888	6.14281	2.40712e-05	0.000446318	53.0501	87.4619	55.9416	85.4977	56.1866	80.996	64.9816	80.056	SENP2
ENSG00000137285	-0.480319	7.61206	2.40933e-05	0.000446318	186.282	257.126	93.4219	124.839	284.638	404.289	89.3421	124.595	TUBB2B
ENSG00000182611	0.589206	5.58054	2.42186e-05	0.000448138	0.151572	0.122324	104.275	74.6745	85.021	56.5527	39.0258	21.0306	HIST1H2AJ
ENSG00000246695	-0.959257	3.042	2.42665e-05	0.000448525	5.53237	15.2905	6.44114	7.8454	6.33278	11.7504	3.68168	7.94206	RASSF8-AS1
ENSG00000187391	-0.757612	3.10377	2.4349e-05	0.000449549	6.06287	9.48014	8.36841	13.6292	5.05275	7.7917	5.52252	11.6272	MAGI2
ENSG00000183283	-0.632849	5.70002	2.43906e-05	0.000449816	48.124	63.4252	27.3368	57.6665	37.9967	52.0913	49.3958	78.9759	DAZAP2
ENSG00000124721	1.43748	0.859865	2.44339e-05	0.000450116	0.530501	0.611622	4.05741	1.54617	0.6737	0.251345	4.23393	1.14366	DNAH8
ENSG00000172115	-0.529345	6.93833	2.44685e-05	0.000450254	138.158	166.85	85.7635	132.627	93.9812	149.55	83.5741	129.805	CYCS
ENSG00000166439	0.60737	7.15328	2.48115e-05	0.000456058	238.498	129.664	138.865	110.695	156.433	87.0283	153.526	123.515	RNF169
ENSG00000124126	-0.797809	5.00658	2.48996e-05	0.000457172	24.7062	65.6882	38.3425	47.1297	25.0617	42.3517	5.21571	7.3067	PREX1
ENSG00000085063	-0.706898	5.00907	2.50451e-05	0.000459336	25.843	58.2876	25.0545	33.7295	22.5016	36.9478	24.0536	30.1163	CD59
ENSG00000174428	-1.80941	-0.31876	2.51439e-05	0.000460639	0.378929	1.16208	0.456459	1.03078	0.26948	1.19389	0.0613613	0.825974	GTF2IRD2B
ENSG00000204186	-0.479696	8.10564	2.51738e-05	0.000460679	135.808	197.493	309.783	431.382	141.949	190.96	331.596	463.117	ZDBF2
ENSG00000149177	-0.557066	5.09684	2.52187e-05	0.000460992	30.5417	46.9726	19.2727	31.3816	39.2767	51.3373	21.5992	32.5942	PTPRJ
ENSG00000139684	-0.507893	6.7589	2.52504e-05	0.000461063	76.6195	125.749	98.7472	133.2	118.1	154.954	63.7544	94.1611	ESD
ENSG00000113838	0.708139	3.65223	2.544e-05	0.000464015	17.5065	9.41898	15.0631	10.7087	13.7435	9.42545	15.5858	8.25974	TBCCD1
ENSG00000175216	0.63393	10.0974	2.61571e-05	0.000476571	2134.58	1045.45	872.293	715.764	1403.45	938.9	919.499	734.164	CKAP5
ENSG00000198580	-0.771175	3.36477	2.61863e-05	0.000476579	3.56193	8.86852	12.1722	17.6378	6.60226	11.499	7.302	13.2791	AC073343.1
ENSG00000231007	1.06724	1.23095	2.645e-05	0.000480851	2.6525	1.40673	3.49952	1.54617	1.68425	0.628363	4.11121	2.16024	CDC20P1
ENSG00000168795	0.721238	6.58615	2.66021e-05	0.000483088	188.1	80.5506	66.8966	59.2127	122.344	74.5239	101.123	75.672	ZBTB5
ENSG00000197776	-0.93458	1.66165	2.66345e-05	0.000483146	1.43993	3.18043	2.33301	4.29493	1.61688	2.7648	2.82262	5.71828	KLHDC1
ENSG00000017373	-0.739115	3.44781	2.6758e-05	0.00048471	3.41036	7.52295	9.4842	16.0344	7.00648	13.3841	12.0882	17.0278	SRCIN1
ENSG00000138041	-0.522866	7.60402	2.6807e-05	0.00048471	124.365	159.083	146.27	250.022	188.03	264.918	179.543	243.091	SMEK2
ENSG00000139631	0.907874	3.10956	2.68083e-05	0.00048471	15.6877	7.82876	6.79616	5.49751	14.3498	5.46676	8.03833	4.95585	CSAD
ENSG00000138685	-0.629327	4.38689	2.72581e-05	0.000492307	19.5527	27.9511	24.3445	35.4475	4.37905	9.04843	16.7516	28.5279	FGF2
ENSG00000176171	-0.714789	4.78047	2.75072e-05	0.000496265	28.0408	57.7371	18.5119	24.0516	21.7605	26.5169	14.7267	27.6384	BNIP3
ENSG00000214870	-0.870595	2.87756	2.75739e-05	0.000496929	4.69872	12.1713	3.29665	5.44024	5.99593	10.368	6.5043	9.4034	AC004540.5
ENSG00000145242	-0.528464	5.60627	2.77949e-05	0.000500012	4.39558	6.17738	71.7655	112.126	61.7783	83.8865	20.3106	27.4478	EPHA5
ENSG00000213676	0.647018	6.20694	2.78052e-05	0.000500012	194.694	101.713	62.332	46.6715	66.09	45.4307	37.8599	36.1523	ATF6B
ENSG00000253719	-0.493126	7.70893	2.81183e-05	0.000505095	208.714	308.319	159	212.742	185.47	276.794	141.867	179.999	ATXN7L3B
ENSG00000237670	-1.39044	1.4255	2.84313e-05	0.000510165	0.90943	0.856271	0.710047	1.08805	0.20211	0.377018	3.8044	12.6438	AC080094.1
ENSG00000178685	-0.925789	2.02225	2.89128e-05	0.000518245	2.04622	4.89297	3.60095	5.55477	3.30113	6.84916	1.77948	3.3039	PARP10
ENSG00000182674	-0.734877	6.67674	2.90866e-05	0.000520797	28.7228	82.1408	120.86	192.413	105.771	168.59	50.9912	67.3487	KCNB2
ENSG00000248550	-1.2562	2.45526	2.92403e-05	0.000522985	2.34936	11.3762	2.53588	5.8411	2.35795	6.03229	5.33843	6.92548	OTX2-AS1
ENSG00000092140	0.650682	7.69004	2.98293e-05	0.000532947	406.894	199.266	134.757	111.439	304.984	192.656	162.73	139.208	G2E3
ENSG00000261280	-1.21881	0.999124	3.00356e-05	0.00053559	0.757858	2.87462	1.06507	2.1761	1.3474	2.19927	1.28859	3.24036	CTD-3105H18.13
ENSG00000106477	-0.779802	5.02823	3.00418e-05	0.00053559	21.7505	52.8441	23.4316	28.461	26.7459	52.2798	23.7468	30.7517	CEP41
ENSG00000162222	0.670984	4.73536	3.01227e-05	0.000536456	48.4272	24.9542	20.5406	17.6378	35.3019	20.359	26.5694	18.9339	TTC9C
ENSG00000167508	1.11554	4.16932	3.05302e-05	0.000543131	39.636	14.0061	9.68707	6.75735	30.586	8.35723	18.6538	16.2653	MVD
ENSG00000150773	-1.159	0.765254	3.09107e-05	0.000549311	0.757858	2.263	1.42009	3.03508	0.60633	1.31956	0.981781	2.03317	PIH1D2
ENSG00000226926	1.51494	1.6725	3.14681e-05	0.000558617	5.98708	2.44649	0.710047	0.629923	7.4107	1.06822	4.6021	2.35085	AC010423.1
ENSG00000144567	0.565088	6.58855	3.15333e-05	0.000559177	125.653	66.7279	129.178	85.1541	95.8676	75.7806	108.119	82.4704	FAM134A
ENSG00000174514	-0.80455	3.29384	3.16964e-05	0.000561469	2.122	5.38227	13.6938	21.3028	0.53896	1.82225	11.1678	20.6494	MFSD4
ENSG00000147437	1.18601	3.64652	3.18278e-05	0.000563196	36.3014	11.8043	4.36172	4.98211	17.3141	6.03229	11.9041	7.75145	GNRH1
ENSG00000124155	0.576724	5.79455	3.18731e-05	0.000563397	50.1702	41.7738	87.4879	49.9929	45.2053	33.7431	81.9787	52.3541	PIGT
ENSG00000261716	-0.694594	6.33416	3.24681e-05	0.000573303	48.2756	56.3915	38.9511	92.1978	67.2353	115.053	91.6738	134.697	RP11-196G18.22
ENSG00000139734	0.737887	6.51533	3.26337e-05	0.00057527	154.224	62.9359	94.2334	81.6609	111.161	59.506	97.6258	69.8901	DIAPH3
ENSG00000138614	-0.553269	4.62881	3.26488e-05	0.00057527	19.0222	29.1744	22.0115	31.897	16.8425	22.9353	21.7833	33.1025	VWA9
ENSG00000134198	-0.860239	2.56485	3.27149e-05	0.000575824	0	0.244649	4.20956	6.29923	4.78327	7.7917	7.17927	15.63	TSPAN2
ENSG00000075702	0.795584	6.89347	3.29072e-05	0.000578595	253.731	97.309	104.326	98.5542	140.467	79.6764	104.928	71.8598	WDR62
ENSG00000186591	-0.509326	6.15225	3.29514e-05	0.000578759	39.1813	63.7922	57.7674	86.0703	60.0267	83.9493	77.1312	99.8794	UBE2H
ENSG00000131941	-0.687359	4.06418	3.30288e-05	0.000579505	14.4751	28.8074	10.9043	17.8669	13.1372	16.5888	12.4563	18.6162	RHPN2
ENSG00000117724	0.614956	11.2665	3.31195e-05	0.000580483	4080.61	2049.42	2100.01	1698.27	3678.81	2376.53	2063.64	1660.65	CENPF
ENSG00000260838	-1.08161	5.30098	3.36118e-05	0.00058849	5.68394	32.8441	44.4287	78.454	35.0998	78.1684	15.279	23.7626	RP11-531A24.3
ENSG00000112983	0.7895	7.7645	3.38244e-05	0.000591588	521.861	225.016	145.154	136.235	276.285	143.392	158.926	132.728	BRD8
ENSG00000258289	-0.56403	5.05585	3.40498e-05	0.000594903	18.7949	31.4374	30.9378	40.2005	25.1964	42.1632	31.7238	44.412	CHURC1
ENSG00000127564	0.705848	5.64637	3.41455e-05	0.000595478	65.7063	25.8716	71.1061	54.4597	55.6477	33.9316	55.3479	37.6136	PKMYT1
ENSG00000147255	-1.01935	3.31427	3.41544e-05	0.000595478	17.0518	33.0887	4.20956	4.81032	1.88636	3.95869	3.19079	10.8012	IGSF1
ENSG00000114019	-0.702687	4.87663	3.44671e-05	0.000600299	2.34936	5.68808	28.6555	40.4868	36.6493	73.0786	20.9856	25.7323	AMOTL2
ENSG00000139651	-0.514987	5.54462	3.46158e-05	0.000602256	40.7728	57.5536	34.3866	49.4776	42.3084	64.2815	35.9577	47.7159	ZNF740
ENSG00000177943	-0.6245	4.75592	3.50449e-05	0.000609084	10.4584	22.3242	36.9732	53.4289	16.3036	27.1453	20.2492	27.5748	MAMDC4
ENSG00000085872	0.625105	5.13837	3.54468e-05	0.000615425	46.2294	27.156	30.9378	26.514	51.8749	27.8993	41.603	28.9091	CHERP
ENSG00000197045	-0.506526	7.17737	3.55849e-05	0.000617177	122.773	178.655	94.6898	143.737	111.902	175.816	148.678	180.761	GMFB
ENSG00000167702	-0.574015	5.02039	3.56224e-05	0.000617183	26.2219	37.0643	33.0172	57.9529	21.491	30.4128	23.0105	29.1632	KIFC2
ENSG00000184867	-0.625773	4.54427	3.57274e-05	0.000618356	15.5361	26.789	14.9617	25.426	14.754	26.0771	27.6739	34.3732	ARMCX2
ENSG00000204370	-0.657605	4.09718	3.61591e-05	0.000625175	16.6729	25.627	9.33205	18.5541	12.2613	18.9766	14.6654	19.9505	SDHD
ENSG00000130340	0.621706	5.68356	3.62689e-05	0.000626421	47.063	21.8349	85.4085	57.7811	2.42532	1.94793	113.15	79.9924	SNX9
ENSG00000093183	0.543449	6.31985	3.63194e-05	0.000626511	98.4458	54.9848	90.6831	65.1111	101.19	68.3031	88.2376	71.2879	SEC22C
ENSG00000110921	0.683501	5.12726	3.63495e-05	0.000626511	50.3976	27.0948	32.3579	19.4131	51.6055	26.3913	37.6758	34.1191	MVK
ENSG00000145476	-0.831843	3.00897	3.65625e-05	0.000629528	0.0757858	0.122324	6.79616	12.5985	2.08847	6.03229	13.3768	21.8566	CYP4V2
ENSG00000205730	-0.639371	4.31546	3.67697e-05	0.000632109	15.3087	26.5444	19.7292	31.5534	11.9245	13.9497	14.7267	24.2709	ITPRIPL2
ENSG00000099810	-0.885635	4.69884	3.67886e-05	0.000632109	8.26066	31.2539	17.4469	30.6944	32.1355	46.7502	14.6654	25.4146	MTAP
ENSG00000175161	-0.931604	5.08459	3.68636e-05	0.000632262	26.6766	68.9909	19.1713	17.1224	32.8766	67.9889	14.4199	23.3814	CADM2
ENSG00000165119	-0.519044	9.22096	3.69061e-05	0.000632262	518.981	801.225	497.794	657.238	570.961	899.313	374.059	453.333	HNRNPK
ENSG00000087095	-0.556958	7.86824	3.69118e-05	0.000632262	266.084	455.414	159.456	182.391	194.093	296.148	136.713	178.156	NLK
ENSG00000270605	-1.0565	1.58078	3.77329e-05	0.00064566	2.80408	5.32111	1.97799	3.26414	1.3474	4.27287	1.34995	2.605	RP5-1092A3.4
ENSG00000166704	-0.526908	5.23726	3.77751e-05	0.000645718	33.8763	47.4619	31.0392	40.8877	29.2386	43.7969	29.0853	45.3651	ZNF606
ENSG00000007866	-0.679339	3.96762	3.78539e-05	0.000646398	14.7782	25.1988	8.46985	15.1754	10.7792	18.7881	13.8677	17.2184	TEAD3
ENSG00000236187	1.02083	1.23262	3.79498e-05	0.000647371	2.19779	1.03976	1.52153	0.80172	5.79382	2.63913	2.63854	1.46134	GJA6P
ENSG00000157680	-0.779626	3.29847	3.80396e-05	0.000648236	0.0757858	0.366973	24.3952	41.4031	0.13474	0.439854	2.76126	6.48072	DGKI
ENSG00000158486	-1.27646	0.582624	3.84289e-05	0.000654197	0.606287	2.263	1.97799	4.46672	0.06737	0.251345	0.306807	0.635365	DNAH3
ENSG00000004975	0.501486	6.00693	3.87913e-05	0.000658576	47.5177	30.4588	104.732	72.212	44.6663	33.8688	103.394	76.1167	DVL2
ENSG00000136099	1.16343	2.30915	3.87921e-05	0.000658576	2.04622	0.611622	7.81052	5.89837	7.4107	2.63913	9.2042	2.66853	PCDH8
ENSG00000162669	-0.574332	5.25685	3.88051e-05	0.000658576	21.599	35.2906	21.7072	37.3372	63.1257	80.9332	16.2607	28.782	HFM1
ENSG00000213005	1.12691	1.46472	3.91454e-05	0.000663673	10.1553	3.66973	1.82584	0.80172	2.0211	1.3824	1.16586	0.889511	PTTG3P
ENSG00000185386	-0.523744	5.40714	3.94486e-05	0.000668131	29.2533	42.4466	36.0095	49.134	48.5064	67.1092	25.0354	40.9175	MAPK11
ENSG00000086061	-0.523988	7.92795	3.99146e-05	0.000675335	224.326	302.325	183.395	287.703	200.156	328.068	190.956	230.32	DNAJA1
ENSG00000169136	-1.54964	3.73082	4.04233e-05	0.00068283	7.80594	42.7524	8.26698	25.1969	3.09902	3.39316	7.48608	6.7984	ATF5
ENSG00000271917	-1.69682	0.0836605	4.04399e-05	0.00068283	0.151572	1.71254	0.355023	0.572657	0.6737	2.38778	0.552252	1.08012	RP11-506O24.2
ENSG00000152217	-0.738871	4.03665	4.04832e-05	0.000682866	10.61	22.6912	19.3741	30.0072	5.25486	11.7504	13.1927	16.9007	SETBP1
ENSG00000228446	1.04657	2.16279	4.0752e-05	0.00068646	7.95751	3.42508	2.48516	2.29063	8.01704	3.14182	5.46116	2.605	AC073052.1
ENSG00000087448	-0.497114	6.11831	4.0779e-05	0.00068646	54.9447	80.5506	53.6085	67.5162	82.5283	117.881	39.0872	58.7077	KLHL42
ENSG00000132142	0.55385	8.17077	4.10824e-05	0.000690867	260.855	211.988	243.242	180.501	539.769	294.325	326.994	246.966	ACACA
ENSG00000203865	-1.5426	0.990831	4.13422e-05	0.000694531	0.303143	3.36392	0.608612	1.54617	0.943181	1.69658	1.9022	4.51109	ATP1A1OS
ENSG00000237190	-0.908179	4.16479	4.17642e-05	0.000700913	10.3069	28.9297	16.8383	21.0165	9.16233	24.0035	13.0086	18.9339	CDKN2AIPNL
ENSG00000044574	0.572089	6.9817	4.21364e-05	0.000706444	217.202	116.208	146.219	102.62	108.735	72.7016	132.05	114.683	HSPA5
ENSG00000187840	-0.64181	5.38057	4.23315e-05	0.000708999	27.8134	56.942	29.5177	39.1125	50.5949	80.3048	21.906	26.1135	EIF4EBP1
ENSG00000198604	-0.535645	7.34493	4.26561e-05	0.000713716	115.801	152.294	109.144	182.62	156.433	253.984	149.169	180.126	BAZ1A
ENSG00000180730	0.643705	3.61224	4.28342e-05	0.000715974	12.9594	8.44038	11.5636	7.90266	25.2638	15.1436	9.511	6.35365	SHISA2
ENSG00000169919	0.560014	6.03971	4.33952e-05	0.000724622	82.5308	47.2784	84.1406	62.3623	70.267	41.2206	76.088	61.4398	GUSB
ENSG00000197937	-0.535377	5.84299	4.34787e-05	0.000725285	35.4678	60.7952	62.3827	84.1233	44.6663	69.6226	44.1801	56.611	ZNF347
ENSG00000023191	0.556425	5.26095	4.35382e-05	0.000725549	48.0482	31.682	47.9282	34.1876	49.2475	28.402	36.8781	29.4809	RNH1
ENSG00000079156	0.484395	6.97633	4.39265e-05	0.000731286	98.5974	78.2264	118.274	79.7138	211.07	157.091	158.926	104.581	OSBPL6
ENSG00000158711	0.625009	7.61762	4.41358e-05	0.000734034	458.656	271.56	141.908	116.707	154.816	74.2725	197.952	155.156	ELK4
ENSG00000166793	-1.37494	0.66366	4.43515e-05	0.000736884	0.833644	1.16208	1.11579	2.80602	0.875811	2.45062	0.368168	1.96963	YPEL4
ENSG00000175445	-1.28214	0.892232	4.44692e-05	0.000738099	0.606287	1.52905	1.57225	4.92485	0.13474	0.816872	1.53403	2.41439	LPL
ENSG00000074800	-0.771317	8.81487	4.4994e-05	0.000746065	431.525	986.118	391.337	381.905	332.336	633.264	175.432	269.776	ENO1
ENSG00000261324	-0.845269	2.61136	4.50529e-05	0.000746296	7.42701	12.7217	1.36938	3.26414	5.92856	8.92276	2.82262	5.84536	RP11-174G6.5
ENSG00000109654	-0.620218	7.48966	4.52159e-05	0.000748249	116.104	242.447	145.864	194.761	154.008	254.487	150.212	178.792	TRIM2
ENSG00000159899	-0.755429	5.73925	4.54098e-05	0.000750032	23.4178	52.2937	42.5521	78.6258	46.8896	90.1701	45.5301	46.5722	NPR2
ENSG00000252759	1.29028	1.093	4.5414e-05	0.000750032	3.71351	1.71254	1.97799	1.08805	3.57061	0.691199	2.39309	1.20719	Y_RNA
ENSG00000198208	-0.536104	6.24756	4.5566e-05	0.000751793	50.6249	70.0919	81.909	102.277	58.5446	104.811	56.2683	82.0256	RPS6KL1
ENSG00000155926	-1.81789	2.48884	4.58514e-05	0.000755751	1.13679	12.9664	4.15885	5.38297	3.23376	14.201	1.04314	1.52488	SLA
ENSG00000147421	0.550021	6.54464	4.61391e-05	0.000759739	142.856	88.7463	66.9473	56.9221	127.531	74.7752	106.339	82.2798	HMBOX1
ENSG00000176595	-0.469069	6.49346	4.64409e-05	0.00076395	56.8394	82.202	55.9416	74.1591	119.649	167.647	69.5837	93.9069	KBTBD11
ENSG00000166478	0.576748	5.45097	4.64912e-05	0.000764021	66.3884	34.8013	34.1837	25.1969	61.0373	44.5509	47.7391	35.5804	ZNF143
ENSG00000113946	-1.50861	0.109359	4.65455e-05	0.000764156	0	0	1.31866	3.20688	0	0.251345	0.429529	2.0967	CLDN16
ENSG00000090061	0.563777	5.51958	4.70604e-05	0.000771847	54.0353	33.7004	38.1397	32.4696	46.7548	27.8993	79.5242	53.6883	CCNK
ENSG00000079482	0.739658	4.67227	4.77659e-05	0.000782494	4.16822	4.77065	51.8334	25.9986	16.2362	11.8761	53.8752	33.2931	OPHN1
ENSG00000181458	-1.25857	1.00485	4.78731e-05	0.000782494	3.71351	8.44038	0.507176	1.48891	0.13474	0	0.368168	0.635365	TMEM45A
ENSG00000095015	-0.505303	6.85566	4.78893e-05	0.000782494	66.9947	107.034	74.7071	107.087	119.514	182.979	121.25	145.943	MAP3K1
ENSG00000109133	-0.506786	7.52462	4.78982e-05	0.000782494	169.609	262.325	133.844	197.28	136.896	206.857	167.823	197.471	TMEM33
ENSG00000139835	-1.35035	2.51669	4.80204e-05	0.000783719	1.89465	11.1315	2.68803	8.18899	3.90746	7.72887	4.04985	5.01938	GRTP1
ENSG00000273079	-1.00166	1.67217	4.81127e-05	0.000784455	2.50093	3.66973	2.07942	4.52399	0.20211	0.691199	3.31351	7.43377	GRIN2B
ENSG00000132958	1.53323	0.892371	4.82026e-05	0.000785149	7.95751	1.7737	0.304306	0.286328	0.808441	0.251345	1.96356	1.3978	TPTE2
ENSG00000164144	-0.548043	5.56934	4.86218e-05	0.000790563	39.2571	66.5445	34.2344	47.8741	32.2703	50.9602	48.1073	59.5972	ARFIP1
ENSG00000143858	-1.09699	2.54804	4.86303e-05	0.000790563	8.79116	23.5474	1.67368	2.80602	3.23376	3.39316	1.22723	1.46134	SYT2
ENSG00000151490	-0.880392	5.11728	4.88896e-05	0.000794002	17.5823	49.9083	10.1942	10.136	63.2605	110.215	6.62702	9.14925	PTPRO
ENSG00000131437	-0.554304	6.42592	4.89625e-05	0.000794409	41.8338	65.6882	65.8315	122.262	68.448	97.0193	101.86	123.642	KIF3A
ENSG00000087903	0.627238	4.74063	4.94426e-05	0.000800865	43.4253	22.3242	41.6392	27.1439	20.2784	14.2638	23.9309	19.8869	RFX2
ENSG00000152137	-0.842434	4.24831	4.9457e-05	0.000800865	5.30501	13.578	30.887	51.7682	6.87174	18.9766	10.3087	12.3261	HSPB8
ENSG00000235902	-1.18989	0.781795	4.95621e-05	0.000801635	1.5915	3.48624	1.21722	3.26414	0	0.0628363	1.04314	1.96963	RP11-626E13.1
ENSG00000272301	-1.06605	1.58519	4.96011e-05	0.000801635	2.19779	6.23854	1.62296	3.60774	2.62743	3.89585	1.04314	1.77902	RP11-111M22.4
ENSG00000273419	-1.35969	1.35235	4.97919e-05	0.000803935	0.151572	1.71254	2.43445	4.75305	0.33685	1.94793	2.27037	5.46414	RP4-751H13.7
ENSG00000206652	1.08441	1.31418	5.00575e-05	0.000807439	4.01665	1.7737	2.73875	1.8325	4.85064	1.75942	1.47267	0.698901	RNU1-1
ENSG00000240668	1.02965	2.48704	5.02906e-05	0.000810412	10.1553	3.79206	4.76746	4.23766	6.87174	3.07898	7.97697	3.36743	KRT8P36
ENSG00000021645	-1.17459	2.88511	5.06268e-05	0.000815038	5.60815	22.6912	6.84688	8.87618	0.808441	2.0736	4.41801	6.48072	NRXN3
ENSG00000152558	-0.481699	7.9956	5.12944e-05	0.000824985	256.611	388.013	154.993	201.747	231.753	293.823	208.567	305.483	TMEM123
ENSG00000160584	0.503423	5.81285	5.16559e-05	0.000829995	64.418	48.0123	57.9703	40.0287	78.284	49.8292	62.5885	47.7794	SIK3
ENSG00000158195	0.531117	5.60578	5.17686e-05	0.000831001	88.3663	60.6729	38.444	30.179	57.3993	33.9944	46.0823	34.0556	WASF2
ENSG00000166340	0.708142	4.21509	5.18331e-05	0.000831233	14.0204	12.5994	22.4679	11.9113	17.7857	11.9389	37.0622	19.6328	TPP1
ENSG00000176641	-0.875481	5.86029	5.19269e-05	0.000831933	40.3939	70.9481	37.9875	94.2593	83.5389	125.987	1.77948	8.83157	RNF152
ENSG00000105447	0.61671	4.47639	5.22078e-05	0.000835627	20.0075	15.7798	35.0966	18.9549	24.9943	18.2225	26.8149	16.9642	GRWD1
ENSG00000111676	0.756787	3.8434	5.26034e-05	0.000841148	24.4788	11.1927	13.3387	8.58985	18.8636	9.8653	15.2176	12.7708	ATN1
ENSG00000151458	0.55791	7.3159	5.28973e-05	0.000845032	253.504	136.331	156.92	127.531	204.872	136.795	143.585	114.556	ANKRD50
ENSG00000213973	-0.689227	3.84659	5.31739e-05	0.000848636	3.94086	4.64833	15.1646	30.0072	3.50324	5.21541	20.4947	30.4975	ZNF99
ENSG00000134955	0.837941	2.34067	5.35581e-05	0.000853945	8.71537	5.5046	5.62966	2.40516	5.52434	2.89047	5.7066	3.43097	SLC37A2
ENSG00000162643	-1.36718	0.270079	5.39992e-05	0.000860152	0.151572	0.366973	0.608612	2.23336	0	0	1.53403	3.62158	WDR63
ENSG00000100478	-0.802128	2.39816	5.42305e-05	0.000862199	3.63772	5.19879	3.60095	6.35649	3.43587	6.15796	4.29529	8.45035	AP4S1
ENSG00000089157	0.533544	9.614	5.42793e-05	0.000862199	1068.66	649.175	828.574	495.692	1180.59	900.633	629.444	515.535	RPLP0
ENSG00000169621	-1.01203	2.04579	5.42835e-05	0.000862199	0.227358	1.28441	4.61531	7.6736	0.13474	0.565527	5.21571	11.8178	APLF
ENSG00000181234	-1.60988	2.5823	5.46044e-05	0.000865793	2.19779	9.96944	4.81818	9.8497	1.01055	10.5565	3.37487	4.76524	TMEM132C
ENSG00000165782	0.567748	6.09813	5.46141e-05	0.000865793	90.0336	47.8288	74.91	59.7281	72.7596	44.8651	89.0966	67.984	TMEM55B
ENSG00000105426	-0.50174	7.16387	5.50408e-05	0.000871724	96.5512	140.612	76.9387	132.742	220.233	290.932	80.9969	107.377	PTPRS
ENSG00000114125	0.59292	4.28065	5.52565e-05	0.000874307	24.0999	15.5352	27.6918	18.2678	16.9099	9.55112	24.115	18.235	RNF7
ENSG00000150459	-0.595427	5.85333	5.54693e-05	0.000876838	58.3551	78.7769	34.9445	72.842	48.0348	65.9781	42.7075	59.9784	SAP18
ENSG00000100097	-1.49037	0.889553	5.57798e-05	0.000880515	2.19779	8.19573	0.760765	1.03078	0.20211	0.314182	0.552252	0.635365	LGALS1
ENSG00000202314	1.24783	0.929103	5.5808e-05	0.000880515	5.38079	1.71254	1.36938	0.744454	2.62743	0.942545	1.1045	0.889511	SNORD6
ENSG00000167378	-0.558555	6.51859	5.61185e-05	0.000884572	52.9743	82.8136	94.2841	121.289	74.1744	139.559	74.4313	92.6362	IRGQ
ENSG00000051180	0.895474	5.29724	5.62068e-05	0.000885124	82.1519	24.2814	39.4583	33.3286	41.7694	25.5744	41.0507	26.5583	RAD51
ENSG00000167315	0.581358	5.87742	5.68692e-05	0.000894495	81.3182	69.6637	54.3693	33.9013	65.4837	41.3463	80.3833	43.1413	ACAA2
ENSG00000156395	-1.34058	0.530031	5.69097e-05	0.000894495	0	0	1.67368	3.43594	0.06737	0.188509	0.981781	3.87573	SORCS3
ENSG00000239521	-0.612578	4.21923	5.71315e-05	0.00089706	9.85216	16.575	14.8096	21.1883	18.1225	31.7323	15.5858	20.014	GATS
ENSG00000164615	0.550054	6.28187	5.71809e-05	0.00089706	141.871	82.4466	57.9195	47.0151	103.885	67.172	66.2702	55.5944	CAMLG
ENSG00000101161	-0.508271	7.08286	5.74394e-05	0.000899586	90.4125	117.431	163.209	224.596	92.0949	160.987	101.123	133.236	PRPF6
ENSG00000272016	-0.825152	6.81842	5.74503e-05	0.000899586	67.9799	188.624	99.153	112.699	85.021	180.529	73.0813	94.6058	RP11-215G15.5
ENSG00000197077	-0.916256	3.21237	5.75812e-05	0.000900181	2.42515	9.17433	7.91195	15.3472	3.57061	5.40392	11.1064	17.7902	KIAA1671
ENSG00000226779	-1.07623	1.37566	5.76177e-05	0.000900181	1.89465	3.48624	3.55023	7.38727	0.60633	2.19927	0.0613613	0.127073	NAALADL2-AS2
ENSG00000234284	-0.594527	4.24332	5.76747e-05	0.000900181	19.4012	25.0765	18.5627	29.4346	13.6087	22.5582	8.4065	13.3427	ZNF879
ENSG00000177383	-0.529315	5.47877	5.77053e-05	0.000900181	36.8319	48.6239	37.5818	54.4597	40.6915	54.9189	30.4966	52.0999	MAGEF1
ENSG00000174456	-0.744258	3.2956	5.8056e-05	0.000904802	6.9723	10.5811	6.0354	9.6779	9.16233	13.07	6.87247	15.2488	C12orf76
ENSG00000196083	-0.771734	2.82047	5.84251e-05	0.000909699	0.757858	0.795108	9.23061	17.9242	1.41477	3.07898	8.46786	13.0885	IL1RAP
ENSG00000256299	1.03037	1.00465	5.8721e-05	0.000912126	3.03143	1.40673	1.31866	0.687188	3.63798	1.75942	2.39309	1.14366	RP11-989F5.3
ENSG00000154080	-0.993436	2.28127	5.87408e-05	0.000912126	0	0	1.92727	3.20688	6.26541	9.61396	4.41801	12.5167	CHST9
ENSG00000085999	0.795173	6.12018	5.87458e-05	0.000912126	132.246	47.0337	70.8525	57.6093	85.0884	46.8759	64.6748	51.6552	RAD54L
ENSG00000166123	-0.818668	4.68853	5.90447e-05	0.00091591	23.5694	57.9206	20.3378	25.7123	15.0909	30.3499	15.279	16.9642	GPT2
ENSG00000125257	-0.618199	4.86264	5.92618e-05	0.000918419	1.28836	2.87462	35.7559	43.8082	27.2175	46.8759	26.4467	46.8899	ABCC4
ENSG00000103489	-0.55355	5.44208	6.05278e-05	0.000937165	46.6841	78.6546	26.1703	35.2184	34.9651	41.9118	33.0124	50.3844	XYLT1
ENSG00000176623	-0.602503	5.0128	6.1081e-05	0.000944849	20.538	35.841	27.0325	45.698	28.4975	32.4235	25.9558	41.1081	RMDN1
ENSG00000132326	0.538744	5.37079	6.18332e-05	0.000954917	64.7211	40.9787	41.7406	32.9278	44.1274	26.5169	45.2233	34.1191	PER2
ENSG00000137818	0.47976	7.94663	6.1847e-05	0.000954917	367.637	245.138	240.909	163.15	355.714	264.101	185.004	151.407	RPLP1
ENSG00000155760	0.895939	3.36319	6.20103e-05	0.000956549	10.0795	9.23549	2.23158	1.25985	23.9837	9.8653	17.0584	8.25974	FZD7
ENSG00000054392	-0.520646	5.74688	6.22889e-05	0.000959954	58.5067	95.7188	39.7626	49.9357	30.3839	43.7341	47.555	63.0917	HHAT
ENSG00000063978	0.546814	6.56424	6.23924e-05	0.000960657	151.799	82.5078	101.435	68.0316	108.129	87.7195	87.808	69.0006	RNF4
ENSG00000100181	-0.547806	5.32911	6.32165e-05	0.000972445	0	0	39.9148	57.6093	41.5673	70.1253	48.0459	62.8376	TPTEP1
ENSG00000198912	0.645687	4.24818	6.32818e-05	0.000972548	28.4197	14.8012	17.6497	14.7173	29.5754	18.411	16.8744	10.9918	C1orf174
ENSG00000185262	0.792314	5.02275	6.37996e-05	0.000979598	84.8044	35.2906	20.0842	20.3293	36.9188	22.7467	23.3173	16.6466	UBALD2
ENSG00000227543	0.885524	1.96702	6.41464e-05	0.000983713	7.04808	3.18043	4.15885	2.11883	2.42532	1.69658	6.19749	3.68512	SPAG5-AS1
ENSG00000257842	-1.06693	2.27412	6.41861e-05	0.000983713	4.39558	12.5994	3.55023	7.55907	2.76217	3.51883	1.47267	1.71549	NOVA1-AS1
ENSG00000113387	-0.524038	7.3192	6.4443e-05	0.000986738	155.891	192.844	108.181	195.562	114.529	165.574	145.181	198.869	SUB1
ENSG00000198242	0.550816	7.55246	6.45706e-05	0.000987302	301.779	180.918	195.669	130.451	241.724	155.96	153.158	141.559	RPL23A
ENSG00000228528	-1.19172	1.08716	6.45988e-05	0.000987302	1.81886	3.97554	1.06507	1.48891	0.6737	2.51345	1.34995	3.17682	AC068057.1
ENSG00000187824	-1.19571	0.653314	6.52536e-05	0.000996392	0.378929	1.46789	1.26794	2.40516	1.01055	2.01076	0.736336	2.16024	TMEM220
ENSG00000104885	0.567634	6.34837	6.54112e-05	0.000997882	141.72	79.0827	82.0611	71.124	97.8887	60.0715	67.4361	51.9093	DOT1L
ENSG00000183307	-0.551602	4.64839	6.63224e-05	0.00101085	16.5213	26.7279	17.954	25.426	25.6006	39.7754	20.8628	26.7489	CECR6
ENSG00000260482	-0.783731	3.78056	6.65439e-05	0.00101249	14.0962	22.997	5.98468	11.2241	10.3076	23.4379	9.87917	11.246	CTD-2196E14.9
ENSG00000198945	-0.816007	3.5263	6.65517e-05	0.00101249	0.833644	3.42508	8.622	18.2105	9.56655	16.8401	13.6836	19.6328	L3MBTL3
ENSG00000158850	0.511858	5.1747	6.6684e-05	0.00101357	32.8911	23.3028	38.444	24.0516	48.9107	35.691	48.9663	35.771	B4GALT3
ENSG00000162889	-0.840953	4.11047	6.72088e-05	0.00102061	20.3864	51.1927	4.97033	6.92915	11.1834	15.8976	12.9472	14.0416	MAPKAPK2
ENSG00000108298	0.539269	8.95014	6.7395e-05	0.00102251	562.786	319.939	551.301	350.008	767.547	546.55	461.867	396.086	RPL19
ENSG00000069849	0.642091	5.92271	6.79406e-05	0.00102984	93.2924	52.7218	55.9923	49.0194	81.5851	39.5869	64.6748	47.843	ATP1B3
ENSG00000255322	1.45061	0.0481074	6.81057e-05	0.0010314	1.89465	0.733946	0.963635	0.40086	1.28003	0.188509	1.34995	0.635365	RP11-22P4.1
ENSG00000130766	-0.813102	5.06807	6.91087e-05	0.00104564	33.3458	71.8656	30.4813	53.887	16.1014	29.5959	16.9971	14.8675	SESN2
ENSG00000120137	0.53872	9.69754	7.00273e-05	0.00105857	1307.61	796.454	609.423	482.463	1273.29	788.03	744.006	641.02	PANK3
ENSG00000124098	-0.621085	6.43372	7.04095e-05	0.00106338	40.7728	75.5353	114.318	134.002	45.9464	98.4645	70.4428	110.49	FAM210B
ENSG00000163781	0.630558	8.48603	7.07742e-05	0.00106792	547.098	252.661	315.869	273.73	487.22	307.584	392.344	291.378	TOPBP1
ENSG00000131771	-1.07101	0.979602	7.10765e-05	0.00107151	1.43993	3.30276	2.43445	4.98211	0.13474	0.314182	0.552252	1.27073	PPP1R1B
ENSG00000182752	-2.04262	0.770542	7.17647e-05	0.00108078	0.530501	6.60552	0.557894	1.03078	0.74107	2.01076	0.613613	0.508292	PAPPA
ENSG00000112276	0.805727	4.13872	7.18219e-05	0.00108078	14.2477	13.7615	26.576	12.3694	5.59171	2.57629	42.2166	22.1742	BVES
ENSG00000184939	-0.597523	5.67524	7.2259e-05	0.00108637	54.4142	93.8228	31.1913	57.0366	42.5105	52.1541	34.4237	42.3788	ZFP90
ENSG00000167291	-0.71633	6.35317	7.26311e-05	0.00109098	45.6989	115.046	66.288	74.789	90.1411	152.692	44.8551	63.4094	TBC1D16
ENSG00000171848	0.920922	9.48145	7.27872e-05	0.00109233	1378.24	347.768	1229.95	916.824	606.869	420.375	526.541	291.124	RRM2
ENSG00000090889	0.479515	7.45265	7.30428e-05	0.00109518	283.06	216.086	163.108	126.214	196.721	135.664	173.1	106.868	KIF4A
ENSG00000163069	-0.616228	5.76531	7.31902e-05	0.0010964	36.1498	73.6393	42.755	68.7761	36.3798	56.4898	55.9615	63.7906	SGCB
ENSG00000122026	0.524524	7.53972	7.33878e-05	0.00109837	329.138	192.783	142.618	101.532	276.015	200.888	130.454	114.874	RPL21
ENSG00000130669	0.533405	5.13508	7.36811e-05	0.00110177	59.9466	39.8166	33.6765	26.2277	42.7126	25.5744	29.8216	22.8096	PAK4
ENSG00000263327	-0.751636	2.99349	7.37725e-05	0.00110214	7.73016	13.211	6.28899	8.53259	3.77272	8.16872	5.58388	9.4034	TAPT1-AS1
ENSG00000176393	0.493098	6.21324	7.4029e-05	0.00110498	139.067	90.4589	88.6037	64.7675	47.2264	31.2925	71.9154	59.5337	RNPEP
ENSG00000197971	-0.786661	3.49573	7.43735e-05	0.00110912	3.25879	3.05811	8.0641	13.7438	16.3709	29.156	4.97027	10.5471	MBP
ENSG00000272980	1.35758	2.74188	7.45005e-05	0.00111002	18.416	3.42508	3.80382	2.80602	9.56655	3.33032	6.74974	5.4006	RP11-517H2.6
ENSG00000112941	0.626052	6.49072	7.46664e-05	0.00111149	161.651	78.7769	76.2793	69.0624	94.4528	57.4952	104.069	77.1968	PAPD7
ENSG00000135632	0.565624	4.24262	7.49809e-05	0.0011147	16.5213	10.6422	30.9885	19.8712	17.112	12.5673	24.79	17.5996	SMYD5
ENSG00000196369	0.594098	5.45713	7.50166e-05	0.0011147	72.7544	38.5322	33.7272	29.3773	53.6939	34.56	51.114	37.2324	SRGAP2B
ENSG00000183762	-0.619775	4.82186	7.60758e-05	0.00112943	40.1665	74.1286	12.3751	14.8891	23.0406	30.4128	13.8063	16.9007	KREMEN1
ENSG00000172375	0.567088	4.51394	7.62787e-05	0.0011305	26.525	16.7584	26.4239	17.3515	29.5081	18.1597	26.1399	21.0306	C2CD2L
ENSG00000226801	1.33113	0.752142	7.62837e-05	0.0011305	4.01665	1.28441	0.659329	0.572657	3.09902	0.816872	1.59539	0.953047	OSTCP8
ENSG00000239291	1.12733	1.59756	7.71216e-05	0.00114189	6.74494	1.89603	2.53588	1.37438	3.84009	1.82225	3.19079	2.28731	RP5-867C24.1
ENSG00000119638	-0.623224	6.04827	7.79535e-05	0.00115318	32.3606	74.0062	65.7808	81.3173	58.073	88.8505	51.4821	76.2438	NEK9
ENSG00000251577	-1.44355	0.102882	7.8303e-05	0.0011566	0	0	1.52153	3.95133	0.06737	0.377018	0.184084	1.08012	RP11-297P16.3
ENSG00000067064	0.843347	8.17229	7.83241e-05	0.0011566	443.12	184.587	165.695	140.759	491.532	182.1	381.422	318.318	IDI1
ENSG00000010278	-1.27437	2.07319	7.84838e-05	0.00115793	5.38079	17.8594	1.92727	2.63422	0.33685	0.691199	2.02492	1.90609	CD9
ENSG00000180667	0.616661	7.91088	7.86923e-05	0.00115998	507.083	294.924	186.793	153.128	207.769	99.2185	263.731	212.402	YOD1
ENSG00000138029	0.682779	5.97691	7.88802e-05	0.00116172	30.0112	31.6208	84.7999	46.2134	101.122	54.7933	93.6373	60.4232	HADHB
ENSG00000135503	-0.51608	5.54165	7.94457e-05	0.00116901	33.7247	46.4833	33.2708	49.3058	43.6558	70.5023	42.2779	52.4176	ACVR1B
ENSG00000171097	0.572042	4.96083	7.95165e-05	0.00116901	38.4992	23.2416	33.3215	19.4703	37.2556	24.0663	39.394	33.1025	CCBL1
ENSG00000240489	-0.642353	3.38389	7.9678e-05	0.00117035	7.27544	11.5597	7.81052	13.0566	9.49918	13.8868	7.6088	11.7543	SETP14
ENSG00000204899	0.588854	7.4506	8.03021e-05	0.00117847	286.092	152.11	178.374	148.032	234.044	137.989	141.867	120.338	MZT1
ENSG00000225968	-0.950658	3.96262	8.06363e-05	0.00118137	4.09244	15.7187	9.94066	15.8626	15.6299	34.4343	12.395	15.5029	ELFN1
ENSG00000105193	0.48609	6.51825	8.06419e-05	0.00118137	138.764	91.6209	85.5607	62.7632	119.178	79.4251	84.1877	71.2244	RPS16
ENSG00000153885	-0.683218	5.1636	8.10619e-05	0.0011863	15.6119	34.1897	32.51	43.5792	30.5186	61.2654	30.742	37.0418	KCTD15
ENSG00000264845	-1.44939	0.200858	8.11213e-05	0.0011863	0.757858	2.56881	0.202871	0.916251	1.14529	2.13643	0.184084	0.381219	RP11-465I4.3
ENSG00000100802	-0.685699	3.6952	8.13001e-05	0.00118787	12.2015	20.6728	9.83922	12.3121	8.82548	13.6355	8.52922	16.6466	C14orf93
ENSG00000272382	1.75584	0.656418	8.17296e-05	0.00119309	0	0	1.36938	1.20258	0.74107	0.188509	6.68838	1.20719	CTD-2035E11.4
ENSG00000213918	-0.507759	5.10643	8.21236e-05	0.00119779	21.7505	35.0459	33.1186	46.3279	27.5543	39.147	30.6807	40.7269	DNASE1
ENSG00000171812	-1.43976	0.830434	8.26066e-05	0.00120297	1.21257	5.68808	0.8622	1.37438	1.07792	1.63374	0.429529	0.953047	COL8A2
ENSG00000118900	0.532704	6.8183	8.26564e-05	0.00120297	166.956	89.9084	107.724	86.3567	139.187	99.9097	119.716	92.4456	UBN1
ENSG00000271643	-1.30001	0.444139	8.27315e-05	0.00120297	0.833644	2.20184	0.456459	1.77524	0.53896	1.06822	1.04314	1.96963	RP11-10C24.3
ENSG00000085840	0.692675	5.96018	8.27685e-05	0.00120297	104.357	41.3456	65.1722	53.1426	73.8376	51.9028	64.0612	43.6496	ORC1
ENSG00000134852	0.47151	7.54478	8.29084e-05	0.00120395	221.522	147.707	200.487	135.72	208.578	147.414	236.793	194.739	CLOCK
ENSG00000137877	-0.819019	3.24997	8.31911e-05	0.001207	6.9723	12.3548	4.86889	6.52829	0.60633	2.51345	14.6654	26.6218	SPTBN5
ENSG00000124356	-0.518421	5.85319	8.34968e-05	0.00121038	29.7838	47.4619	64.9186	103.937	28.9691	42.1003	65.4725	78.277	STAMBP
ENSG00000253596	-1.19102	0.706177	8.44246e-05	0.00122276	1.28836	2.38533	0.912918	2.0043	1.01055	2.0736	0.49089	1.90609	CTD-2320G14.2
ENSG00000088038	0.634237	4.63334	8.46999e-05	0.00122567	39.636	21.2844	22.0115	18.5541	31.4618	17.28	27.4285	20.3317	CNOT3
ENSG00000271833	-1.5131	0.221756	8.49236e-05	0.00122784	0.454715	2.263	0.355023	1.48891	0.6737	1.25673	0.674974	1.14366	RP11-356B19.11
ENSG00000204682	-0.822531	2.7761	8.56745e-05	0.00123757	5.22922	11.8043	2.38373	4.75305	10.4424	15.6462	1.65676	2.16024	CASC10
ENSG00000143390	-0.451685	6.6161	8.57456e-05	0.00123757	62.9022	91.8044	84.5463	116.078	81.6525	114.048	101.676	130.885	RFX5
ENSG00000196208	-1.04787	2.9264	8.69687e-05	0.00125355	1.81886	6.23854	7.45549	9.04798	8.62337	23.0609	1.41131	1.90609	GREB1
ENSG00000254556	1.00901	2.60222	8.70042e-05	0.00125355	5.45658	3.48624	4.36172	2.46242	11.7898	3.20465	10.3701	6.73487	AF131215.4
ENSG00000119121	0.871618	4.75503	8.78162e-05	0.00126416	14.3993	10.0306	12.6794	4.98211	8.62337	1.88509	103.21	59.216	TRPM6
ENSG00000096092	-0.578521	3.96663	8.8277e-05	0.00126969	14.3993	22.8135	15.8239	22.2764	7.61282	11.7504	11.7814	17.409	TMEM14A
ENSG00000085982	-0.657161	5.07687	8.83917e-05	0.00127024	20.3864	48.6239	37.8861	49.7639	22.7711	32.235	23.0105	33.9285	USP40
ENSG00000110047	0.661452	4.01026	8.85867e-05	0.00127194	11.5952	8.62387	24.243	15.9199	13.2719	10.4308	28.9012	14.5499	EHD1
ENSG00000197914	0.948717	2.13509	8.92767e-05	0.00128074	11.2921	4.28135	1.97799	1.54617	8.48863	5.08974	1.47267	0.889511	HIST1H4K
ENSG00000100003	-0.70786	3.25674	8.97449e-05	0.00128634	4.01665	8.13457	11.4622	15.519	6.33278	12.2531	6.44294	10.8647	SEC14L2
ENSG00000116962	-1.14572	1.16918	8.99623e-05	0.00128835	1.21257	3.18043	1.77512	2.80602	0.33685	1.63374	1.84084	4.06634	NID1
ENSG00000142449	-0.526261	4.91523	9.00454e-05	0.00128836	21.9779	34.6178	19.4756	29.32	42.8473	59.7573	14.4199	18.1079	FBN3
ENSG00000243232	0.640422	4.30551	9.01501e-05	0.00128836	6.82073	6.05506	33.0679	17.3515	24.5227	17.5313	30.8034	20.5223	PCDHAC2
ENSG00000148948	-0.976014	2.32528	9.01959e-05	0.00128836	11.5194	19.5719	0.456459	1.31711	1.81899	4.96407	0.0613613	0.0635365	LRRC4C
ENSG00000069509	-0.736725	2.93205	9.05062e-05	0.00129098	4.39558	9.5413	5.88325	8.53259	6.0633	10.1166	6.07477	9.33986	FUNDC1
ENSG00000128228	0.940379	2.68432	9.05352e-05	0.00129098	8.33644	3.85322	14.2009	5.44024	3.63798	2.95331	6.68838	4.95585	SDF2L1
ENSG00000113296	-0.662591	8.16786	9.06673e-05	0.00129176	240.09	490.093	227.621	248.247	228.25	427.852	194.393	243.154	THBS4
ENSG00000101367	-0.526776	7.51733	9.09546e-05	0.00129474	163.622	200.795	146.371	256.149	120.121	193.222	169.971	214.309	MAPRE1
ENSG00000163374	0.580081	6.81188	9.11506e-05	0.00129577	98.5974	47.4619	105.543	83.7224	149.494	88.0965	184.329	140.67	YY1AP1
ENSG00000114861	-0.643413	4.24244	9.11831e-05	0.00129577	0.90943	2.56881	20.7942	34.6457	17.651	30.727	18.7766	23.7626	FOXP1
ENSG00000171119	-0.787928	2.18469	9.21754e-05	0.00130875	3.56193	5.87157	3.4488	6.24196	2.29058	4.33571	3.62032	5.90889	NRTN
ENSG00000111275	-0.987032	2.6326	9.33931e-05	0.0013249	4.39558	9.78595	3.55023	5.72657	6.40015	15.0807	2.02492	1.71549	ALDH2
ENSG00000214654	-0.956036	1.8991	9.35548e-05	0.00132497	1.81886	5.68808	3.34736	5.38297	2.0211	3.89585	2.45445	4.0028	RP11-27I1.4
ENSG00000101574	0.743692	5.83647	9.36326e-05	0.00132497	126.562	51.682	37.6832	32.0688	74.8481	45.2421	47.2482	41.7435	METTL4
ENSG00000102316	-0.600489	6.55212	9.375e-05	0.00132497	59.0372	107.217	82.1119	105.999	59.4877	120.646	97.0736	117.924	MAGED2
ENSG00000273373	0.793547	6.68114	9.37964e-05	0.00132497	277.376	118.655	42.5014	42.5484	134.336	75.5292	66.8225	63.5365	RP5-1074L1.4
ENSG00000183010	-0.542811	4.74949	9.37966e-05	0.00132497	21.8263	35.9634	22.6708	28.7474	29.1039	41.0321	13.6222	21.2212	PYCR1
ENSG00000148057	-1.0796	1.76119	9.38934e-05	0.00132521	1.81886	5.38227	2.33301	6.35649	1.68425	2.57629	2.45445	3.3039	IDNK
ENSG00000006695	0.611988	3.96322	9.59946e-05	0.00135371	10.7616	8.19573	22.3158	14.6027	20.6826	11.499	20.8015	14.6769	COX10
ENSG00000197894	-0.51954	6.74792	9.62213e-05	0.00135576	108.298	187.095	86.575	99.1269	110.15	153.195	48.1073	66.3956	ADH5
ENSG00000181104	-0.466967	6.42947	9.66406e-05	0.00135953	57.4457	79.1439	62.7884	85.0968	68.448	107.324	100.203	128.026	F2R
ENSG00000186998	-0.8651	3.10702	9.66532e-05	0.00135953	2.50093	8.01225	10.1942	13.6292	4.91801	10.745	6.07477	11.373	EMID1
ENSG00000101542	-0.678736	5.86479	9.68323e-05	0.00136063	7.80594	12.8441	53.1014	55.5477	76.3303	162.935	41.2962	55.0861	CDH20
ENSG00000263731	-0.584221	4.56907	9.68949e-05	0.00136063	17.5065	22.7523	23.3808	39.7997	13.474	23.6893	20.9856	27.003	RP11-498C9.15
ENSG00000147155	0.523807	6.14374	9.73295e-05	0.00136558	87.9116	54.6178	80.4889	61.9042	98.0908	59.0033	66.6997	56.1027	EBP
ENSG00000163428	0.57707	7.40693	9.7832e-05	0.00137147	296.929	175.168	146.625	120.659	213.967	115.493	155.244	133.172	LRRC58
ENSG00000260317	1.2027	0.687748	9.86927e-05	0.00138236	2.80408	0.795108	1.97799	0.858985	1.14529	0.754036	2.45445	1.20719	RP11-48B3.4
ENSG00000170091	-1.54728	0.986405	9.94396e-05	0.00139075	0.454715	0.305811	1.77512	5.78383	0.20211	2.32494	1.16586	2.47792	NSG2
ENSG00000137193	0.496196	6.07102	9.95158e-05	0.00139075	167.335	105.627	47.421	40.0287	61.3067	47.4414	39.1485	29.4809	PIM1
ENSG00000110497	0.478268	6.59804	9.96193e-05	0.00139075	105.418	86.2998	107.319	75.8198	100.853	75.8434	136.958	85.5201	AMBRA1
ENSG00000137804	0.708122	9.34425	9.96269e-05	0.00139075	1599.54	681.286	515.798	499.929	681.987	470.393	428.363	322.511	NUSAP1
ENSG00000152102	-0.481147	7.5981	9.98471e-05	0.00139266	176.505	251.315	146.168	208.905	156.635	245.439	167.332	196.773	FAM168B
ENSG00000182934	0.55645	6.37295	0.000100204	0.00139646	139.749	71.8044	73.642	59.6708	92.297	69.8111	88.8512	66.7133	SRPR
ENSG00000178974	0.526128	6.58118	0.000100401	0.00139803	191.435	112.6	78.5109	68.9479	98.2255	65.4754	84.0036	66.4592	FBXO34
ENSG00000180901	0.472769	5.82357	0.00010222	0.0014205	57.5972	39.3273	77.953	57.1512	42.9821	33.3661	83.9423	59.5337	KCTD2
ENSG00000144867	0.512058	5.36689	0.000102242	0.0014205	39.4844	32.9664	51.5291	33.9013	43.4537	30.0986	58.8455	38.7573	SRPRB
ENSG00000254936	0.909977	2.25546	0.000102271	0.0014205	4.39558	2.32416	3.14449	2.46242	9.9034	3.89585	7.05655	4.32048	AF131215.3
ENSG00000184900	-0.471315	6.20554	0.000102606	0.00142396	58.052	84.5873	49.6526	71.4103	78.284	112.1	61.1159	74.2742	SUMO3
ENSG00000109674	0.791267	6.06466	0.000102986	0.00142804	144.372	57.2478	50.5148	48.6186	97.6192	51.4629	46.9414	38.5666	NEIL3
ENSG00000188725	-0.533644	5.96847	0.000103179	0.00142952	59.4919	73.3335	42.6535	78.2822	50.6623	69.7483	51.6049	74.2106	SMIM15
ENSG00000186889	-1.09648	0.961585	0.000103511	0.00143292	0.757858	1.28441	2.48516	4.86758	0.40422	1.25673	0.736336	2.41439	TMEM17
ENSG00000234684	-1.02043	1.50684	0.000104924	0.00145128	1.74307	4.70949	0.912918	1.31711	1.81899	4.27287	2.76126	4.32048	SDCBP2-AS1
ENSG00000213782	0.82715	2.37298	0.000106534	0.00147219	10.7616	4.70949	4.15885	2.63422	6.87174	4.8384	4.54074	2.47792	DDX47
ENSG00000158186	-0.701425	4.66988	0.000106613	0.00147219	5.38079	11.682	19.3741	25.3114	28.228	59.5688	23.9309	28.9726	MRAS
ENSG00000115806	-0.626097	5.43672	0.000107475	0.00148285	33.27	58.0429	27.9961	55.7768	39.4115	56.5527	35.2214	39.202	GORASP2
ENSG00000164070	-0.441952	8.76789	0.000107738	0.00148525	361.498	479.94	401.684	559.028	420.524	576.586	294.473	392.465	HSPA4L
ENSG00000018610	-0.568988	4.26455	0.000107924	0.00148655	15.7635	23.4251	13.8966	20.4438	15.4951	26.2656	16.3835	21.0941	CXorf56
ENSG00000180694	0.534985	6.38534	0.000108012	0.00148655	51.0039	47.7065	117.006	75.9916	87.8505	64.1559	138.799	84.8848	TMEM64
ENSG00000152268	-1.36023	2.10036	0.000108248	0.00148857	0.0757858	0.183487	2.99234	10.3078	0.74107	5.5296	5.27707	7.75145	SPON1
ENSG00000100065	-1.09314	0.723172	0.000108559	0.00149	0.833644	1.59022	2.07942	4.92485	0.13474	0.188509	0.613613	1.46134	CARD10
ENSG00000167555	-0.499125	5.92075	0.000108594	0.00149	56.991	76.1469	44.1751	68.7761	43.8579	69.6855	55.4706	68.5559	ZNF528
ENSG00000167550	0.814211	3.82832	0.000108622	0.00149	31.6785	13.7003	14.2009	13.4002	11.0487	6.34647	15.3403	7.43377	RHEBL1
ENSG00000042781	-0.845528	3.21417	0.000108876	0.00149225	6.06287	15.9633	4.20956	6.18469	7.00648	13.7612	8.95875	11.1824	USH2A
ENSG00000111885	-1.36262	2.81112	0.000110373	0.00151153	9.54902	28.3793	4.15885	10.136	0.26948	0.377018	1.53403	0.698901	MAN1A1
ENSG00000259834	-0.582904	4.15113	0.000110564	0.0015118	14.172	20.3058	21.5043	35.6193	10.7792	13.2585	9.75645	15.3123	RP11-284N8.3
ENSG00000243156	0.615262	6.44794	0.000110575	0.0015118	126.79	62.5689	78.0544	67.6308	127.599	73.0786	89.8943	72.241	MICAL3
ENSG00000152578	-0.90546	1.98287	0.000111113	0.00151785	0.0757858	0.122324	4.56459	10.8805	2.35795	3.456	3.25215	5.33707	GRIA4
ENSG00000145241	0.917256	7.69256	0.0001112	0.00151785	646.15	222.019	114.571	128.848	231.686	143.832	90.0784	78.2134	CENPC
ENSG00000134294	-0.492976	8.46605	0.000112943	0.00154037	397.876	563.548	199.777	322.119	327.89	478.876	249.618	288.519	SLC38A2
ENSG00000142875	-0.669411	5.89968	0.000113066	0.00154078	25.2367	63.4252	46.7617	55.8913	64.2037	101.669	47.6164	71.6692	PRKACB
ENSG00000164414	-0.737713	2.58302	0.000113349	0.00154337	5.38079	8.07341	3.4488	6.64282	4.64853	7.91738	4.23393	6.67133	SLC35A1
ENSG00000166803	-0.506829	5.51289	0.000114591	0.00155901	39.7118	52.6606	39.7626	66.2564	46.0811	60.1344	24.9741	34.6274	KIAA0101
ENSG00000168675	-0.539246	4.69949	0.000114885	0.00156173	23.0389	37.2478	17.3962	21.7037	31.7313	46.8131	12.395	16.7101	LDLRAD4
ENSG00000207501	0.852718	2.1844	0.000115115	0.00156357	3.63772	1.89603	7.20191	3.32141	5.79382	4.21003	5.95205	3.17682	RNVU1-14
ENSG00000102225	0.493266	6.86111	0.000115346	0.00156543	177.112	111.682	128.772	83.837	138.243	120.206	99.3439	70.1443	CDK16
ENSG00000236636	1.37132	0.0723615	0.000115453	0.0015656	1.5915	0.366973	0.811482	0.515391	2.08847	0.754036	1.04314	0.444755	RP11-211A18.1
ENSG00000121005	-0.699252	3.3827	0.000115856	0.00156978	1.43993	2.20184	11.1072	18.3823	14.5519	21.2387	3.98848	9.14925	CRISPLD1
ENSG00000172530	0.571426	4.17003	0.000116198	0.00157313	27.7376	17.1866	16.0775	12.8848	22.9058	15.1436	19.1447	12.3261	BANP
ENSG00000091622	-0.963667	2.05962	0.000116676	0.00157831	0.985216	1.22324	4.46315	11.2813	0.6737	0.628363	4.47938	8.06913	PITPNM3
ENSG00000104381	-0.453654	6.65042	0.000117008	0.00158061	72.4513	97.676	87.0822	120.43	96.0697	143.581	83.0218	102.23	GDAP1
ENSG00000133026	-0.468754	9.42467	0.000117036	0.00158061	237.664	318.655	680.834	852.228	908.485	1413.75	478.434	606.583	MYH10
ENSG00000169989	-0.843289	2.59504	0.000117767	0.00158919	3.41036	9.29665	3.90526	5.72657	2.96428	5.08974	6.56566	10.2929	TIGD4
ENSG00000102038	-0.461999	7.38973	0.000118868	0.00160274	124.592	198.838	129.026	176.493	135.414	177.89	174.757	223.521	SMARCA1
ENSG00000112297	0.710477	4.58215	0.000119242	0.00160648	0.454715	0.55046	39.4076	17.5806	1.61688	1.57091	75.9653	52.6082	AIM1
ENSG00000106462	0.7614	8.51185	0.000119396	0.00160724	789.992	298.288	336.258	323.036	389.803	226.839	320.613	235.085	EZH2
ENSG00000022267	-0.44534	6.42891	0.000119537	0.00160783	56.991	79.0215	69.9903	100.444	86.0315	110.655	78.297	106.741	FHL1
ENSG00000104549	0.9171	8.10818	0.000120113	0.00161429	326.94	126.178	178.577	144.31	504.871	148.357	432.536	345.257	SQLE
ENSG00000014164	0.71203	3.52462	0.000120328	0.00161586	16.0666	7.21714	14.0488	10.995	12.8677	8.04305	13.6836	8.25974	ZC3H3
ENSG00000234787	-1.27923	3.55198	0.000120833	0.00162133	9.0943	17.6147	3.49952	2.29063	12.5308	43.7341	2.14765	2.28731	LINC00458
ENSG00000196782	-0.548808	4.96093	0.000122766	0.00164594	31.2238	45.9328	12.7808	16.7788	51.4707	73.1415	5.89069	11.4366	MAML3
ENSG00000078725	-0.754101	5.3078	0.000123183	0.0016502	22.5842	60.7952	18.4612	20.1003	45.2053	67.9261	31.417	49.5585	BRINP1
ENSG00000262202	1.26143	0.565141	0.000123589	0.0016543	1.21257	0.672784	2.23158	0.572657	2.96428	1.57091	1.22723	0.381219	SNORD3D
ENSG00000138346	0.564261	7.25974	0.000123696	0.00165439	198.332	97.0644	150.885	127.244	214.237	149.613	167.578	120.338	DNA2
ENSG00000246465	-0.766951	2.62566	0.00012392	0.00165606	3.94086	8.13457	3.85454	5.38297	6.40015	11.499	3.74304	5.46414	RP11-57A19.2
ENSG00000167900	0.517379	5.42765	0.000124782	0.00166624	45.5473	26.1774	78.0037	58.2965	36.2451	24.1291	41.9711	32.5307	TK1
ENSG00000137312	0.44631	6.63247	0.000125172	0.0016701	155.134	105.627	114.977	87.4447	92.5664	73.7698	94.8032	68.6194	FLOT1
ENSG00000153714	-0.730458	2.90814	0.000126279	0.00168352	3.94086	5.99389	8.0641	16.4925	5.3896	7.47752	4.54074	6.73487	LURAP1L
ENSG00000037749	-0.440793	6.41495	0.000126519	0.00168536	91.6251	124.404	62.687	84.066	75.185	104.56	59.95	79.2935	MFAP3
ENSG00000067560	0.452056	8.49187	0.0001267	0.00168643	470.782	367.095	375.463	268.977	388.995	297.781	428.179	281.975	RHOA
ENSG00000156795	0.60712	5.12658	0.000127641	0.00169758	54.9447	27.9511	33.3215	27.4303	55.3108	34.3715	24.9741	20.6494	WDYHV1
ENSG00000111540	0.578646	3.94368	0.000128241	0.0017042	16.9002	11.0092	15.9253	10.5942	21.7605	13.3841	18.6538	14.0416	RAB5B
ENSG00000153902	-1.37148	1.15515	0.000128507	0.00170637	0.530501	2.38533	0.8622	2.51969	0.13474	1.69658	3.06807	5.52767	LGI4
ENSG00000185008	-0.455074	8.36679	0.000128881	0.00170997	293.14	358.41	192.473	276.078	377.003	556.541	251.152	335.282	ROBO2
ENSG00000167543	0.526771	5.46152	0.000129529	0.00171719	60.4013	34.9848	65.1215	44.0946	38.8051	29.5959	43.137	35.3263	TP53I13
ENSG00000112425	-0.657484	3.59314	0.000129755	0.00171881	7.57858	14.0061	7.70908	13.8583	8.15178	13.1328	13.5608	17.4725	EPM2A
ENSG00000104824	0.539309	7.48894	0.000130425	0.0017263	275.633	149.113	190.8	155.648	236.401	156.274	148.249	124.341	HNRNPL
ENSG00000188811	-0.471296	6.38687	0.000130818	0.00173014	93.1408	120.551	62.2813	100.387	61.5089	78.6711	63.4476	88.5699	NHLRC3
ENSG00000164307	-0.828779	4.76609	0.000131051	0.00173183	13.111	33.1499	23.2287	36.8218	18.0552	44.3624	23.44	24.2074	ERAP1
ENSG00000213585	-0.590595	6.72349	0.000131155	0.00173184	73.8912	147.279	86.3721	100.444	88.12	149.802	88.483	109.918	VDAC1
ENSG00000198026	0.503055	4.77612	0.00013147	0.00173461	29.3291	22.3242	35.7052	24.9106	25.3985	18.1597	37.369	24.9063	ZNF335
ENSG00000168386	-0.52375	6.40745	0.000131666	0.00173582	77.6047	114.801	60.8105	67.4017	45.1379	77.3515	94.6191	140.416	FILIP1L
ENSG00000144182	1.06854	2.10683	0.000132695	0.001748	11.5952	4.46484	1.92727	1.77524	7.14122	2.63913	2.6999	2.0967	LIPT1
ENSG00000100364	-0.619972	5.22283	0.000133096	0.00175189	19.9317	37.0643	33.9301	41.3458	34.7629	66.9835	28.533	35.0086	KIAA0930
ENSG00000237693	-1.59184	0.0939795	0.000133471	0.00175543	0.227358	2.07951	1.16651	2.34789	0.13474	0.125673	0.184084	1.01658	IRGM
ENSG00000162714	0.462721	6.76113	0.000135252	0.00177715	111.329	74.2509	83.6334	54.3451	192.678	141.696	114.93	94.2882	ZNF496
ENSG00000186871	0.62342	6.09973	0.000135339	0.00177715	144.372	68.3793	66.8459	60.129	56.1866	36.5707	65.2271	50.5115	ERCC6L
ENSG00000167005	-0.534784	7.93877	0.000135443	0.00177715	330.199	403.303	127.2	251.339	189.714	279.559	154.63	226.317	NUDT21
ENSG00000197380	-0.660925	3.46159	0.000135967	0.00178172	4.92608	10.3976	9.88994	14.7745	8.62337	12.0646	10.0633	16.1383	DACT3
ENSG00000160145	-0.671806	7.34729	0.000136007	0.00178172	83.0613	197.493	126.591	171.339	179.137	306.264	113.089	124.595	KALRN
ENSG00000227347	-0.767451	3.35539	0.000136171	0.00178247	6.82073	15.2905	8.72343	10.5942	8.21915	16.1489	6.07477	8.89511	HNRNPKP2
ENSG00000053524	-0.750841	2.45818	0.000136691	0.00178787	1.36415	3.30276	7.35406	12.4267	4.78327	7.7917	2.08628	3.3039	MCF2L2
ENSG00000230756	-1.28578	0.12545	0.000137193	0.00179301	0.303143	0.917433	0.710047	2.0043	0.53896	1.3824	0.613613	1.14366	RHOQP3
ENSG00000235319	1.37599	0.071094	0.000137862	0.00180034	2.19779	0.733946	1.01435	0.572657	1.41477	0.628363	0.92042	0.127073	AC012360.4
ENSG00000196352	-0.620697	4.71794	0.000138412	0.00180611	45.6989	79.572	5.78181	9.56337	21.2216	22.7467	10.7382	14.9311	CD55
ENSG00000204666	1.29259	0.420038	0.000139522	0.00181785	2.27358	0.55046	1.11579	0.40086	0.943181	0.502691	2.6999	1.3978	CTD-2126E3.1
ENSG00000188786	0.496362	4.8858	0.000139532	0.00181785	35.9225	26.6055	27.3368	20.7302	29.8449	20.1076	44.8551	30.3069	MTF1
ENSG00000225697	0.532928	5.12546	0.000139991	0.0018224	45.9262	32.7218	44.5301	24.6815	36.5819	27.5851	37.5531	28.782	SLC26A6
ENSG00000068305	-0.525885	6.37691	0.000140617	0.00182912	60.9318	103.915	55.6373	95.1183	69.8627	86.0229	85.6604	106.678	MEF2A
ENSG00000112972	1.47225	9.75387	0.000142256	0.00184775	1181.8	278.594	399.401	310.724	2306.55	288.859	1189.43	951.713	HMGCS1
ENSG00000131018	-0.637714	7.41875	0.000142271	0.00184775	78.5141	176.392	130.953	148.146	174.354	306.264	151.194	201.919	SYNE1
ENSG00000251579	0.901803	1.85346	0.000142746	0.00185246	1.81886	1.59022	3.24593	1.60344	3.30113	1.69658	9.69509	4.89231	RP11-39E3.5
ENSG00000143321	0.643862	8.56025	0.000143554	0.00186149	567.105	230.704	427.753	313.472	416.28	292.126	429.836	341.826	HDGF
ENSG00000159873	-0.461337	6.28188	0.000144512	0.00187246	67.8283	89.9084	53.3042	83.837	74.0397	100.978	66.4543	85.2024	CCDC117
ENSG00000139044	-0.782595	3.04023	0.000145125	0.00187892	6.89651	15.6575	7.10047	10.995	3.09902	3.39316	6.62702	10.8647	B4GALNT3
ENSG00000109436	-0.488159	6.61683	0.000146067	0.00188965	39.7118	70.2753	111.832	146.6	110.958	161.175	63.3862	79.8018	TBC1D9
ENSG00000109265	0.441989	7.08551	0.000146415	0.00189268	101.932	67.9512	159.913	116.879	180.147	142.199	183.041	133.363	KIAA1211
ENSG00000196526	-0.467072	6.13018	0.000146824	0.00189648	48.4272	74.7402	63.5492	85.7267	69.5933	99.2185	53.0775	64.8708	AFAP1
ENSG00000253352	-0.458562	7.7812	0.000147138	0.00189906	206.971	278.41	182.33	243.723	166.606	264.729	184.943	231.082	TUG1
ENSG00000267289	1.37422	0.382568	0.000147444	0.00190153	2.122	0.733946	1.06507	0.171797	2.22321	0.691199	1.59539	1.08012	CTD-2623N2.11
ENSG00000233930	-1.05419	1.49018	0.000148326	0.00191142	0.757858	1.10092	1.87655	5.49751	3.09902	4.64989	1.16586	3.17682	KRTAP5-AS1
ENSG00000163788	0.442963	6.6395	0.000148629	0.00191384	98.1427	79.2662	128.113	91.2815	110.015	82.8811	122.539	84.2494	SNRK
ENSG00000063245	0.488159	5.1502	0.000149233	0.00192013	45.8504	35.6576	39.3062	28.8619	44.4642	29.9101	35.835	23.3814	EPN1
ENSG00000185275	-0.760984	3.61096	0.000150106	0.00192987	0	0.795108	1.42009	3.20688	29.2386	49.7035	5.46116	7.3067	CD24P4
ENSG00000163659	0.483696	6.17405	0.000150722	0.00193628	48.8819	35.2294	98.8994	75.8198	83.8757	66.8578	104.191	62.5834	TIPARP
ENSG00000103021	-1.35502	-0.0803971	0.000151438	0.00194398	0.151572	0.305811	0.963635	2.69149	0.06737	0.125673	0.49089	1.52488	CCDC113
ENSG00000234664	-0.793412	2.44955	0.000151635	0.001945	5.38079	7.82876	3.34736	7.5018	4.51379	7.47752	2.51581	4.19341	HMGN2P5
ENSG00000145882	-0.63305	3.83836	0.000152411	0.00195345	6.36601	13.578	12.8316	17.9814	12.1266	17.3428	12.8859	20.0775	PCYOX1L
ENSG00000127152	-0.820045	3.13751	0.000154165	0.00197441	0.530501	0.183487	0.608612	1.48891	9.43181	20.9873	14.5426	21.8566	BCL11B
ENSG00000083444	-0.654909	4.0691	0.000154604	0.00197549	10.6858	23.8533	14.2517	19.8139	15.4951	22.4954	11.2291	15.3123	PLOD1
ENSG00000062485	-0.440331	6.90158	0.00015461	0.00197549	122.318	176.025	67.4037	90.4225	114.933	158.85	101.123	124.659	CS
ENSG00000138674	0.605419	7.44394	0.000154704	0.00197549	348.009	175.902	132.373	120.831	244.216	155.331	116.034	100.07	SEC31A
ENSG00000237973	-0.603455	5.66599	0.000154726	0.00197549	158.241	239.511	1.52153	1.20258	1.61688	1.3824	1.16586	1.90609	hsa-mir-6723
ENSG00000198932	-0.440702	6.77976	0.000155133	0.00197917	53.8079	65.8105	100.066	146.199	86.0989	116.561	132.05	177.14	GPRASP1
ENSG00000147174	0.763835	2.47145	0.000155296	0.00197972	7.12387	4.15903	4.86889	2.69149	7.07385	3.33032	8.4065	5.97243	ACRC
ENSG00000153291	-0.667859	3.57729	0.000155528	0.00198117	0.378929	1.16208	15.6718	25.5405	0.06737	0.439854	19.5743	30.8152	SLC25A27
ENSG00000250917	-1.08082	1.38127	0.000155965	0.00198521	2.6525	6.2997	0.405741	1.25985	1.3474	1.57091	2.14765	4.38402	RP4-785G19.5
ENSG00000135250	0.439559	7.1993	0.000156629	0.00199168	149.677	115.78	141.35	112.871	190.186	131.328	195.006	138.637	SRPK2
ENSG00000214753	-0.488273	5.87383	0.000156714	0.00199168	59.113	81.4069	38.6976	62.8205	55.4455	78.1055	41.8484	50.8292	HNRNPUL2
ENSG00000179698	-1.00292	1.20109	0.000158494	0.00201277	1.21257	3.05811	1.52153	3.20688	1.07792	2.57629	1.9022	2.73207	KIAA1875
ENSG00000132361	0.507718	5.24424	0.000158919	0.00201662	21.7505	18.2263	61.3176	40.6014	24.9269	19.9819	68.786	46.064	CLUH
ENSG00000157796	-0.575088	5.10289	0.000160458	0.00203459	30.087	41.468	15.266	30.4081	42.1736	53.2852	22.8264	38.6937	WDR19
ENSG00000183431	-0.453647	6.93063	0.000161568	0.0020471	103.675	131.315	90.531	140.874	105.501	149.55	111.8	141.686	SF3A3
ENSG00000146463	-0.450884	7.04423	0.000162582	0.00205736	106.555	165.138	96.6171	135.319	135.953	174.371	106.646	134.316	ZMYM4
ENSG00000171757	-0.585591	3.89014	0.000162626	0.00205736	13.4141	19.6942	8.52056	13.8583	13.8782	22.1184	11.4132	14.8675	LRRC34
ENSG00000171475	0.485279	5.15298	0.000162758	0.00205747	37.3624	28.9909	36.0602	27.4303	30.2492	20.8617	61.7295	40.981	WIPF2
ENSG00000167720	-0.872593	2.53097	0.000163201	0.0020612	1.97043	5.62692	6.69473	11.5677	0.33685	1.44524	6.56566	10.4835	SRR
ENSG00000067365	0.654319	4.35778	0.000163355	0.0020612	27.8892	16.6973	19.577	13.5147	29.9123	13.9497	22.581	19.2516	METTL22
ENSG00000125388	-0.488286	5.08789	0.000163425	0.0020612	21.0685	31.4374	28.2497	38.0244	38.7378	57.6209	24.6672	31.1964	GRK4
ENSG00000030419	-0.915252	1.53851	0.000163875	0.00206529	1.061	1.59022	2.78947	4.86758	0.53896	1.82225	3.06807	6.22658	IKZF2
ENSG00000133808	-1.03751	1.20085	0.000164077	0.00206628	1.97043	4.95414	1.42009	3.20688	1.48214	2.19927	0.859058	1.27073	MICALCL
ENSG00000106459	0.501059	5.15404	0.000165539	0.0020831	44.6379	27.5841	40.5741	27.1439	43.2516	34.3715	37.9826	28.4643	NRF1
ENSG00000130479	0.526642	4.25863	0.000165774	0.00208401	23.9483	15.7187	19.7799	13.8583	21.2889	15.5834	24.9127	17.2184	MAP1S
ENSG00000231632	-1.20576	2.08082	0.000165862	0.00208401	0.303143	2.20184	3.19521	5.72657	1.61688	7.22618	4.6021	7.68792	RP11-82L18.4
ENSG00000125375	-0.547756	4.24095	0.000166421	0.00208945	17.2034	24.3425	13.9474	18.7259	15.4277	21.8042	14.5426	24.3345	ATP5S
ENSG00000121152	0.612311	6.36087	0.000167664	0.00210297	115.422	53.3946	95.7042	69.1197	98.6297	59.0661	87.3171	78.0863	NCAPH
ENSG00000094975	0.689151	7.94206	0.000167751	0.00210297	384.765	158.165	188.264	179.7	287.401	169.218	353.625	245.759	SUCO
ENSG00000085465	0.813015	2.24702	0.000169185	0.00211935	4.85029	2.87462	2.99234	1.8325	5.92856	2.45062	9.94053	6.35365	OVGP1
ENSG00000006125	0.482535	8.39865	0.000169506	0.00212177	380.142	283.303	361.16	247.903	270.019	239.218	561.64	355.487	AP2B1
ENSG00000133731	-0.701058	4.4372	0.000169697	0.00212256	21.6748	40.1224	10.4986	21.4746	18.5268	29.5959	15.1562	15.4394	IMPA1
ENSG00000156172	-1.04063	2.73244	0.000170883	0.00213579	2.34936	10.0306	3.49952	8.58985	5.99593	8.16872	5.15435	8.25974	C8orf37
ENSG00000088179	-0.462365	6.44028	0.000172099	0.00214801	85.2591	129.113	80.3875	94.5456	71.3449	100.475	54.7956	77.7687	PTPN4
ENSG00000198561	0.797523	5.58185	0.00017212	0.00214801	116.71	56.4527	19.8813	18.7831	68.6501	28.9047	38.2895	35.7075	CTNND1
ENSG00000164877	-0.636135	3.0783	0.000172529	0.00215149	5.98708	8.99084	9.88994	16.4353	5.25486	8.04305	4.66346	6.92548	MICALL2
ENSG00000244005	0.680827	4.09866	0.000172756	0.00215271	13.3383	12.1713	30.9885	17.237	14.754	7.1005	24.2991	15.6935	NFS1
ENSG00000134321	-1.26949	0.845241	0.00017337	0.00215874	0.151572	0.733946	1.47081	2.92055	0.20211	1.69658	1.9022	4.06634	RSAD2
ENSG00000135452	-0.674682	3.83978	0.00017409	0.00216607	8.63959	19.8165	12.9837	17.5233	13.8782	20.4218	8.09969	12.0084	TSPAN31
ENSG00000173805	-0.787448	2.03117	0.000174487	0.00216939	1.43993	3.30276	6.44114	10.4796	1.3474	2.70196	1.9022	3.43097	HAP1
ENSG00000164120	-0.923027	1.9235	0.000174974	0.00217381	0	0.0611622	8.26698	15.3472	0.13474	0.816872	0.981781	2.605	HPGD
ENSG00000160285	0.614163	6.37384	0.000175113	0.00217391	74.3459	46.3609	80.0324	54.0588	137.165	62.585	109.223	98.8628	LSS
ENSG00000187860	-1.34526	1.41059	0.000175415	0.00217603	0.757858	4.95414	1.31866	3.8368	1.48214	2.82763	2.08628	2.85914	CCDC157
ENSG00000113448	-0.666576	5.93883	0.000175809	0.00217832	44.1831	98.7158	52.0363	53.1426	39.681	62.585	53.2616	86.0284	PDE4D
ENSG00000169231	-0.671476	4.98643	0.000175862	0.00217832	10.2311	17.6147	45.443	60.988	16.4383	42.7915	24.6672	33.6743	THBS3
ENSG00000273284	0.981992	3.25397	0.000176053	0.00217906	16.1424	10.948	3.29665	2.46242	15.0909	3.70734	16.0153	8.38682	RP11-888D10.4
ENSG00000166262	-0.92657	1.81653	0.000176397	0.00218169	2.6525	7.09481	1.82584	2.57696	2.42532	3.89585	2.51581	4.25694	FAM227B
ENSG00000121297	-0.592208	4.00259	0.000176878	0.00218602	4.24401	6.789	11.2086	19.5276	14.013	23.5008	20.9856	26.7489	TSHZ3
ENSG00000237697	-0.912606	1.62935	0.000178238	0.00219976	2.95565	6.42203	1.87655	3.72227	0.47159	1.00538	2.94534	4.32048	LINC00312
ENSG00000107147	-0.667172	3.52786	0.000178255	0.00219976	0.606287	1.95719	25.9167	40.2578	1.01055	2.26211	6.56566	11.246	KCNT1
ENSG00000137812	0.536821	8.80034	0.000178878	0.0022058	807.271	431.927	442.765	388.433	486.951	343.84	374.243	290.679	CASC5
ENSG00000183049	-0.553277	5.23186	0.000179562	0.0022126	30.6933	58.1041	15.2153	22.1618	58.2751	70.6909	17.6721	27.1936	CAMK1D
ENSG00000107581	0.490658	8.84723	0.000180103	0.00221761	693.137	409.909	427.6	350.981	597.774	416.353	433.824	354.279	EIF3A
ENSG00000265150	0.626372	11.7342	0.000181053	0.00222767	6213.91	4709.92	3335.24	1317.8	4122.51	2944.51	2867.72	1741.85	RN7SL2
ENSG00000095321	0.578618	4.61645	0.00018125	0.00222844	23.1147	12.4159	41.8421	30.4653	14.8888	7.7917	36.6941	27.5748	CRAT
ENSG00000118564	0.452223	7.72502	0.000181463	0.0022294	292.988	199.633	178.019	142.362	304.108	205.789	202.615	166.529	FBXL5
ENSG00000196409	-0.914258	2.11268	0.000182538	0.00224095	0.757858	2.81346	5.12248	8.53259	2.08847	5.34109	3.31351	5.14646	ZNF658
ENSG00000115159	-0.602193	7.28179	0.000183009	0.0022449	133.004	284.343	31.4449	46.1561	138.984	212.198	190.895	207.256	GPD2
ENSG00000238578	1.17298	0.446879	0.00018313	0.0022449	1.81886	0.795108	2.07942	1.08805	1.81899	0.565527	1.16586	0.571828	SNORD4A
ENSG00000129173	0.696515	5.02943	0.000184731	0.00226285	71.9208	32.1713	35.4009	28.5756	30.6534	17.0915	23.5014	21.5389	E2F8
ENSG00000100075	0.473727	5.19148	0.000185794	0.0022742	42.7432	32.416	36.2124	26.0559	53.6266	35.5654	37.0009	27.9561	SLC25A1
ENSG00000135916	-0.812336	5.87402	0.0001866	0.00228238	23.4936	77.5536	42.2985	54.5742	29.9797	66.9835	73.879	99.1805	ITM2C
ENSG00000114739	-0.475522	8.15855	0.00018856	0.00230466	285.258	385.872	122.179	207.76	349.516	492.448	199.424	242.836	ACVR2B
ENSG00000100271	-0.78886	2.25656	0.000189177	0.0023105	2.57672	4.83181	3.75311	5.49751	3.90746	8.29439	3.31351	4.95585	TTLL1
ENSG00000001629	0.434958	6.83736	0.000189971	0.00231834	106.555	80.1225	123.903	86.3567	138.445	96.5166	156.287	125.675	ANKIB1
ENSG00000091409	-0.69213	5.91941	0.000190113	0.00231834	177.642	284.282	1.42009	4.86758	3.70535	3.83302	3.31351	5.4006	ITGA6
ENSG00000250007	-0.745361	3.19956	0.000190247	0.00231834	4.54715	10.8257	4.15885	5.15391	13.4066	21.6157	5.09299	7.87852	RP11-814P5.1
ENSG00000160752	0.611499	7.98204	0.000190378	0.00231834	215.156	106.422	227.824	153.873	371.411	178.958	407.562	360.633	FDPS
ENSG00000241163	-0.830433	1.76128	0.000190641	0.00231984	1.36415	2.07951	1.47081	2.74875	2.35795	3.70734	4.17257	8.25974	LINC00877
ENSG00000163617	-0.716099	2.44059	0.000190815	0.00232026	3.56193	5.32111	3.65167	5.78383	4.78327	8.79708	4.04985	6.48072	KIAA1407
ENSG00000102935	-0.695633	3.9638	0.000192428	0.00233816	9.54902	23.4251	11.1072	15.0036	11.1161	15.9604	15.4017	22.1742	ZNF423
ENSG00000144668	-0.777129	4.1409	0.00019451	0.00236057	10.4584	28.2569	12.4765	14.0301	18.931	32.0465	9.75645	14.1686	ITGA9
ENSG00000080603	0.503552	5.85976	0.000194557	0.00236057	62.9022	36.8808	56.2459	47.9314	69.3238	47.0644	83.4514	59.9149	SRCAP
ENSG00000178988	-0.442766	6.47023	0.000195404	0.00236911	65.2516	89.7861	79.6267	109.377	76.3976	113.105	78.7879	95.813	MRFAP1L1
ENSG00000177565	-0.473176	8.52388	0.000196803	0.00238306	438.194	578.411	195.567	332.828	369.525	461.847	229.859	337.76	TBL1XR1
ENSG00000164086	0.748913	4.88344	0.000196841	0.00238306	17.2792	15.9022	62.5349	24.5097	21.7605	17.28	45.2233	29.9257	DUSP7
ENSG00000226869	-1.18803	1.3157	0.000197476	0.002389	3.94086	7.70644	0	0.629923	0.53896	0.754036	1.59539	4.12987	LHFPL3-AS1
ENSG00000105289	-0.773728	5.65693	0.000197759	0.00239068	32.7395	80.9176	60.4554	60.129	35.3693	79.6136	19.7583	33.2931	TJP3
ENSG00000184500	-0.676808	3.57512	0.00019932	0.00240597	3.10722	5.25995	16.0268	20.902	7.4107	16.4631	9.2042	15.3758	PROS1
ENSG00000143924	-0.449586	7.92932	0.000199565	0.00240597	209.396	258.471	195.009	305.913	250.549	338.499	169.05	222.187	EML4
ENSG00000198728	-0.48909	5.78834	0.000199588	0.00240597	46.3809	68.257	40.3712	55.3187	56.3887	87.3425	40.4985	46.6358	LDB1
ENSG00000156482	0.445232	8.682	0.000199604	0.00240597	609.242	409.114	372.978	259.528	561.058	438.22	350.987	284.072	RPL30
ENSG00000265187	-1.0279	0.931222	0.000201033	0.00242144	0.833644	2.50765	1.01435	1.94703	1.07792	1.88509	1.71812	3.24036	AL109612.1
ENSG00000198646	0.499212	6.54606	0.000201437	0.00242454	54.0353	51.3151	123.193	85.784	85.0884	55.1703	174.45	117.161	NCOA6
ENSG00000114054	0.502257	5.9873	0.000201757	0.00242664	49.7155	39.3273	76.6851	50.4511	82.9999	48.5096	87.3171	71.415	PCCB
ENSG00000168214	-0.506584	7.90718	0.000202036	0.00242823	218.718	286.3	140.539	261.017	180.08	219.927	253.729	359.172	RBPJ
ENSG00000129946	-0.75535	4.96885	0.000202191	0.00242834	9.54902	31.1316	30.6842	46.0416	30.3839	50.3947	21.906	29.0362	SHC2
ENSG00000068885	-0.540797	5.42325	0.000202412	0.00242924	42.1369	67.7065	47.6239	59.1555	22.7037	41.849	26.8149	34.0556	IFT80
ENSG00000234420	-0.4409	6.25357	0.000204462	0.00245207	29.1018	42.8747	96.0592	128.332	48.5064	72.2618	84.0036	107.631	ZNF37BP
ENSG00000138738	-0.471963	5.46391	0.000205485	0.00246159	43.1979	62.3854	41.4363	61.217	33.6177	41.472	29.2693	39.3926	PRDM5
ENSG00000230530	-0.81265	1.98074	0.000205553	0.00246159	3.71351	6.72784	2.78947	4.69579	2.42532	4.96407	2.20901	3.04975	LIMD1-AS1
ENSG00000151923	0.573008	7.11804	0.000206075	0.00246454	227.888	122.386	117.107	103.88	183.179	105.502	136.283	114.62	TIAL1
ENSG00000196628	-0.533118	4.65966	0.000206235	0.00246454	58.6582	79.205	13.3387	21.3028	2.42532	4.21003	8.83603	13.851	TCF4
ENSG00000242715	-1.43219	0.331758	0.000206369	0.00246454	0.530501	2.7523	0.659329	0.973517	0.808441	2.38778	0.429529	0.508292	CCDC169
ENSG00000166592	-0.981092	1.44319	0.000206393	0.00246454	0.378929	1.65138	2.38373	4.40946	0.06737	0.251345	3.86576	7.43377	RRAD
ENSG00000061936	0.506367	6.56423	0.000207041	0.0024705	116.862	71.7432	84.9013	76.9651	119.38	73.8327	122.784	89.8406	SFSWAP
ENSG00000238924	1.60411	0.313363	0.00020752	0.00247431	2.95565	0.428135	0.557894	0.515391	2.15584	0.502691	1.41131	0.825974	RNU7-163P
ENSG00000259396	1.35101	0.988082	0.000207677	0.00247431	5.22922	1.16208	1.11579	1.08805	2.6948	1.00538	2.08628	1.01658	RP11-16O9.2
ENSG00000171467	0.565752	7.03312	0.000207808	0.00247431	269.798	134.557	116.651	98.8406	102.874	73.9583	135.977	114.747	ZNF318
ENSG00000159658	0.451115	5.78261	0.000208595	0.0024819	63.1296	47.4619	63.042	45.4117	54.5024	37.1363	73.0813	55.658	EFCAB14
ENSG00000129159	-0.658336	3.47222	0.000209343	0.00248903	6.36601	12.9664	7.25262	12.0831	11.3855	14.7665	9.02011	13.9145	KCNC1
ENSG00000123933	-0.526037	5.34522	0.000210466	0.00250059	27.4345	48.257	34.7416	45.5835	39.4788	60.4485	31.1102	37.0418	MXD4
ENSG00000137819	-0.927482	3.20253	0.000211757	0.00251412	20.6137	40.6729	0.710047	2.29063	4.0422	3.95869	0.368168	0.762438	PAQR5
ENSG00000103257	-1.20029	4.72593	0.000212844	0.00252387	21.1442	82.5689	17.4976	26.0559	9.43181	26.4541	15.7699	11.6272	SLC7A5
ENSG00000142549	-0.988119	1.10046	0.000212896	0.00252387	0	0.183487	2.78947	5.26844	0.53896	1.69658	1.71812	3.49451	IGLON5
ENSG00000127328	0.431985	6.47644	0.000213034	0.00252387	60.6287	47.9512	115.535	86.5857	73.5681	50.7089	158.312	117.733	RAB3IP
ENSG00000140044	-1.74573	1.12687	0.000213999	0.00253349	0.303143	3.2416	1.87655	5.38297	0.06737	1.82225	1.34995	2.03317	JDP2
ENSG00000204084	-0.496073	4.93922	0.000214892	0.00254225	28.0408	36.208	22.2143	33.3286	26.5438	41.4091	24.7286	32.0224	INPP5B
ENSG00000148396	0.456728	7.00038	0.000215138	0.00254335	116.483	80.0613	172.491	142.592	104.424	64.7214	198.258	143.974	SEC16A
ENSG00000197183	0.438652	6.66118	0.000215693	0.0025478	64.5695	54.0062	122.889	88.1319	82.9999	65.5383	194.393	135.841	C20orf112
ENSG00000086848	-0.642033	4.46203	0.000215822	0.0025478	9.92795	20.734	17.244	29.95	19.0657	31.6067	22.0287	24.5251	ALG9
ENSG00000182253	0.460721	6.22927	0.000216101	0.00254929	43.1979	33.7615	128.316	89.2199	36.6493	22.5582	138.063	106.741	SYNM
ENSG00000221886	-0.562627	4.99797	0.000217155	0.0025599	32.6637	58.1652	23.9387	26.5713	27.2175	37.639	19.1447	29.4174	C5orf54
ENSG00000164331	-0.492688	4.7807	0.000218027	0.00256835	26.4493	35.6576	20.1856	31.6679	20.5479	28.025	23.8695	32.5307	ANKRA2
ENSG00000204469	0.447864	8.2146	0.000218198	0.00256854	590.296	389.358	229.954	166.185	350.863	295.331	200.345	153.885	PRRC2A
ENSG00000166897	-1.01405	3.05958	0.000218468	0.0025699	5.15344	15.2905	6.8976	6.52829	5.3896	11.4362	4.23393	10.6741	ELFN2
ENSG00000131507	-0.490145	6.33736	0.000218942	0.00257365	72.6786	116.759	50.3626	72.7274	83.1346	93.2491	62.6499	94.4788	NDFIP1
ENSG00000119508	1.16118	1.04778	0.000219911	0.00258322	2.6525	1.71254	2.18086	1.25985	2.49269	1.00538	3.49759	0.825974	NR4A3
ENSG00000141499	0.54315	4.36301	0.000223756	0.00262652	11.671	6.54435	40.9291	27.8311	10.1055	6.91199	33.5646	25.2875	WRAP53
ENSG00000137076	0.526165	5.9058	0.000225001	0.00263927	83.7434	62.8136	80.3875	47.8168	49.7191	44.1739	68.6633	41.3623	TLN1
ENSG00000166855	-0.484006	5.87977	0.000226699	0.00265731	47.8209	76.8197	41.7913	57.1512	55.3108	80.3676	51.114	59.7243	CLPX
ENSG00000167554	-0.578347	3.93161	0.000226959	0.00265848	11.8226	16.8196	6.74545	10.8805	14.1477	24.0035	16.0153	20.84	ZNF610
ENSG00000070731	-0.555198	3.97231	0.000229116	0.00268186	3.41036	6.60552	26.576	37.9671	10.4424	15.2692	9.14283	14.2322	ST6GALNAC2
ENSG00000164687	0.634124	3.24723	0.000229488	0.00268398	7.80594	5.68808	15.0631	10.3651	8.556	5.40392	13.8677	7.87852	FABP5
ENSG00000158715	-0.814548	2.99113	0.000229621	0.00268398	8.48801	17.1254	3.85454	4.12313	8.15178	15.7091	2.45445	2.98622	SLC45A3
ENSG00000162775	0.710881	8.22252	0.000230455	0.00269183	686.241	296.208	189.38	196.192	340.825	198.688	267.044	214.944	RBM15
ENSG00000110713	0.509086	8.28954	0.000230715	0.00269297	590.296	330.276	266.268	232.327	341.297	254.55	272.321	215.452	NUP98
ENSG00000225485	-0.789467	3.92383	0.000231457	0.00269973	8.26066	18.3487	13.8966	21.2456	5.45697	16.1489	16.2607	20.4588	ARHGAP23
ENSG00000141503	0.459266	6.02309	0.000233299	0.00271775	42.4401	31.1927	92.509	70.1505	67.7069	42.1003	97.5031	75.2907	MINK1
ENSG00000112640	0.480129	6.85418	0.000233329	0.00271775	270.177	163.915	88.3501	73.4719	109.072	87.4053	71.8541	61.1856	PPP2R5D
ENSG00000215271	-0.661209	3.05792	0.000233658	0.00271968	7.12387	11.5597	4.56459	8.13173	5.72645	7.41468	8.09969	13.0885	HOMEZ
ENSG00000183963	0.64733	5.55962	0.000234262	0.00272479	92.8377	45.0154	32.1043	32.1833	68.1111	41.7861	37.3077	27.7654	SMTN
ENSG00000185049	0.54914	5.35129	0.000235364	0.0027357	50.6249	29.6025	36.9732	30.5226	61.0373	35.0627	45.0392	37.0418	NELFA
ENSG00000115468	-1.03501	0.98637	0.000235782	0.00273864	2.50093	4.34251	1.47081	3.03508	0.33685	0.879708	0.613613	1.65195	EFHD1
ENSG00000259924	1.07848	2.04949	0.000236279	0.00274249	6.06287	2.69114	2.28229	2.34789	7.47807	2.26211	6.32021	3.11329	RP11-16E23.4
ENSG00000139053	-0.566056	6.64739	0.000237172	0.00275093	158.544	263.609	23.9894	26.3995	100.314	114.048	40.928	73.8929	PDE6H
ENSG00000108176	-0.903735	2.30969	0.000237438	0.00275209	4.31979	9.41898	2.13014	2.34789	4.85064	10.368	2.33173	3.11329	DNAJC12
ENSG00000258890	0.53962	7.10386	0.000237856	0.00275432	163.318	99.8167	127.048	118.254	188.097	103.931	173.1	126.12	CEP95
ENSG00000214992	0.660196	4.05265	0.000237962	0.00275432	11.0647	4.526	26.6775	16.0344	10.9139	6.09512	31.6011	24.398	AKAP17BP
ENSG00000196296	0.666284	2.95814	0.000240436	0.00277948	4.62294	3.30276	10.6	6.0129	6.26541	4.46138	15.7085	9.91169	ATP2A1
ENSG00000152104	-1.57163	1.24668	0.000240471	0.00277948	3.78929	10.2752	0.0507176	1.71797	0.53896	1.00538	0.368168	0.508292	PTPN14
ENSG00000115762	0.462471	6.26774	0.000241765	0.00279008	117.392	88.0735	75.1128	47.2442	75.3871	62.962	89.0353	60.5503	PLEKHB2
ENSG00000166734	-0.453509	6.5411	0.000241834	0.00279008	77.0742	110.948	90.531	116.593	62.5194	99.7841	83.6968	102.675	CASC4
ENSG00000138439	-0.571429	5.44304	0.000242061	0.00279008	31.3753	65.0154	25.0038	36.0201	45.9464	59.6945	37.369	46.6993	FAM117B
ENSG00000142541	0.469128	9.13795	0.00024212	0.00279008	1007.95	622.998	426.941	309.235	765.526	602.035	416.398	355.614	RPL13A
ENSG00000110786	-1.13314	0.996711	0.000242228	0.00279008	0	0	1.16651	4.0086	0.06737	0.0628363	3.25215	6.16304	PTPN5
ENSG00000185437	0.994643	1.28408	0.000242464	0.00279086	4.39558	2.14068	2.02871	0.629923	2.6948	1.19389	3.43623	2.28731	SH3BGR
ENSG00000151025	0.800716	4.05646	0.000242831	0.00279314	3.94086	4.89297	26.4746	15.8626	26.6112	15.8348	26.5081	11.5001	GPR158
ENSG00000152939	-1.18742	0.913821	0.000244002	0.00280333	1.66729	2.93578	0.608612	2.34789	0.74107	2.32494	1.34995	2.16024	MARVELD2
ENSG00000235194	-0.487276	5.11983	0.000244054	0.00280333	19.098	32.049	26.1196	33.6722	21.4237	28.9047	48.4754	67.2851	PPP1R3E
ENSG00000196747	0.604545	7.79068	0.000245362	0.0028164	610.91	317.921	202.516	167.559	169.099	165.699	86.3967	51.2739	HIST1H2AI
ENSG00000101846	-0.779343	2.74189	0.000246921	0.00283234	5.83551	8.86852	9.23061	16.378	0.943181	3.20465	3.0067	4.51109	STS
ENSG00000138036	-0.572638	4.40213	0.000247334	0.00283492	5.9113	10.5811	22.5186	28.8046	18.392	24.2548	20.3106	36.9782	DYNC2LI1
ENSG00000264229	1.35309	-0.0907237	0.000247488	0.00283492	1.51572	0.428135	1.01435	0.343594	1.48214	0.691199	0.797697	0.381219	RNU4ATAC
ENSG00000234409	-1.67971	1.01209	0.000248051	0.00283942	0.227358	4.15903	1.92727	3.32141	0.47159	2.26211	0.797697	1.65195	AC006547.14
ENSG00000166206	-0.440075	7.60993	0.000249001	0.00284832	138.461	201.713	191.459	257.237	150.033	222.503	182.489	217.676	GABRB3
ENSG00000152208	-0.616698	4.31627	0.0002493	0.00284832	46.9114	76.4527	10.9043	13.3429	2.49269	2.82763	3.06807	2.98622	GRID2
ENSG00000170017	-0.514584	7.19135	0.000249344	0.00284832	8.94273	20.367	176.142	255.348	150.303	211.13	144.874	200.458	ALCAM
ENSG00000264112	0.488155	7.54134	0.000249989	0.00285372	163.394	94.8014	199.016	167.044	239.837	151.813	267.106	206.239	RP11-159D12.2
ENSG00000108468	-0.441954	8.1671	0.000250174	0.00285388	245.47	293.395	220.419	331.912	280.327	397.314	228.448	301.227	CBX1
ENSG00000260006	-0.710885	3.06734	0.000250621	0.00285701	7.42701	12.0489	5.32535	11.5677	5.86119	8.60857	6.5043	8.7045	RP11-469M7.1
ENSG00000135541	-0.417215	7.73667	0.00025105	0.00285994	133.61	188.991	165.086	214.632	246.372	328.822	185.066	242.709	AHI1
ENSG00000133454	-1.45979	0.265777	0.000252638	0.00287605	1.28836	3.97554	0.659329	1.6607	0	0.439854	0.368168	0.190609	MYO18B
ENSG00000177034	-0.520746	7.71041	0.00025335	0.00288218	237.589	411.621	126.084	198.998	170.918	194.227	153.526	181.778	MTX3
ENSG00000257315	0.512774	6.75804	0.000253749	0.00288474	230.389	157.126	66.7951	52.799	99.034	52.3426	113.089	94.1611	ZBED6
ENSG00000188042	-0.471722	6.58174	0.00025409	0.00288638	44.7136	52.783	115.129	150.437	79.9009	134.847	80.3219	106.678	ARL4C
ENSG00000181904	-0.463292	6.73327	0.000254241	0.00288638	104.963	126.545	64.5636	102.448	107.253	162.306	80.9356	101.341	C5orf24
ENSG00000163486	0.425032	7.58073	0.000254803	0.00289078	334.443	228.93	164.832	130.68	176.038	137.674	202.431	155.982	SRGAP2
ENSG00000136942	0.439808	7.43518	0.00025548	0.00289649	266.539	190.948	175.737	113.443	211.744	171.92	142.788	110.808	RPL35
ENSG00000223768	-1.08458	1.77445	0.000257726	0.00291996	0.833644	3.18043	3.55023	5.55477	1.61688	5.78094	2.20901	3.3039	LINC00205
ENSG00000069018	-0.71778	3.52436	0.000258314	0.00292462	14.3235	25.8716	16.2804	21.6464	2.29058	5.59243	1.34995	3.3039	TRPC7
ENSG00000100439	0.53636	4.3511	0.000259282	0.00293358	16.1424	10.2752	17.599	14.3164	14.2824	10.745	47.8618	31.0058	ABHD4
ENSG00000260855	-0.768024	3.65598	0.00026057	0.00294614	4.69872	13.5168	8.16554	14.7173	7.81493	14.8294	16.0767	19.8234	RP11-439E19.10
ENSG00000214954	1.28197	0.550736	0.000263116	0.00297139	1.13679	0.672784	0.659329	0.629923	0.808441	0.251345	5.03163	1.58841	LRRC69
ENSG00000206344	0.943244	3.89298	0.000263216	0.00297139	53.3532	20.2447	5.07176	4.81032	11.9919	6.22079	8.28378	9.4034	HCG27
ENSG00000130695	0.615714	7.76529	0.00026334	0.00297139	426.599	194.863	198.458	170.251	282.146	192.907	145.979	128.979	CEP85
ENSG00000187741	0.466897	6.56271	0.000264198	0.00297737	182.644	110.948	73.642	60.129	110.622	87.3425	72.0382	58.5806	FANCA
ENSG00000108604	0.500708	5.90585	0.00026423	0.00297737	71.2387	43.9144	88.1473	54.6887	54.0981	44.7395	66.8225	54.8955	SMARCD2
ENSG00000157423	-0.783791	2.77977	0.000264408	0.00297737	1.13679	3.97554	1.97799	3.665	3.63798	6.34647	12.9472	20.2681	HYDIN
ENSG00000172840	0.862452	4.24561	0.000265122	0.00298138	62.1444	29.1744	7.40478	5.61204	19.2005	7.91738	9.63372	11.1189	PDP2
ENSG00000109255	0.643421	3.57995	0.000265451	0.00298138	23.0389	12.5994	19.222	12.4839	0.13474	0.125673	15.3403	11.6907	NMU
ENSG00000107187	-0.669024	4.66548	0.000265495	0.00298138	2.50093	8.56271	6.99903	12.0258	65.6184	98.653	3.12943	4.89231	LHX3
ENSG00000126804	-0.490957	6.00126	0.000265591	0.00298138	86.0169	109.236	36.3138	61.0452	51.8749	80.6818	38.9644	47.6524	ZBTB1
ENSG00000139644	0.433145	9.25318	0.000265662	0.00298138	996.584	784.283	605.924	408.648	555.803	433.696	646.073	450.093	TMBIM6
ENSG00000128617	1.14475	1.28281	0.000266147	0.0029848	0	0	2.18086	0.687188	0.40422	0	9.87917	5.08292	OPN1SW
ENSG00000224728	-1.79927	0.395416	0.000266454	0.00298622	0	1.65138	0.912918	1.20258	0.875811	3.83302	0.245445	0.698901	AC090945.1
ENSG00000078018	-0.884267	8.53608	0.000266959	0.00298987	333.988	985.812	161.688	164.295	350.459	588.274	197.215	187.179	MAP2
ENSG00000104731	0.619164	3.77549	0.000267765	0.00299687	24.0241	15.474	11.4115	9.6779	17.5836	9.55112	13.1927	8.13267	KLHDC4
ENSG00000187676	-0.504518	6.12975	0.000268183	0.00299953	68.1315	100.612	75.975	94.2593	44.1947	80.242	42.7688	52.7988	B3GALTL
ENSG00000145247	-0.49073	5.23221	0.000269457	0.00301174	40.4696	49.9695	23.1272	36.1919	43.3189	59.8202	18.1016	28.9726	OCIAD2
ENSG00000170832	0.421693	7.19632	0.000270306	0.0030192	168.699	123.119	151.088	117.796	136.492	92.9977	214.949	167.228	USP32
ENSG00000120685	0.442362	5.76602	0.000271447	0.00302991	80.1814	56.8197	51.1741	38.1962	50.1233	35.314	69.0315	53.8154	PROSER1
ENSG00000238286	-1.1422	0.740855	0.000271675	0.00303042	0.682073	1.59022	1.26794	3.26414	1.14529	2.95331	0.674974	0.635365	SLC35E1P1
ENSG00000133816	-0.766631	4.20742	0.000272395	0.00303576	13.6415	38.0429	20.8957	25.3114	11.1161	17.7827	8.46786	11.1824	MICAL2
ENSG00000132434	-0.711167	3.87183	0.00027252	0.00303576	6.29022	14.8012	19.6784	26.3995	7.20859	16.526	10.3701	14.2322	LANCL2
ENSG00000106266	0.596863	3.96943	0.000274899	0.00306021	18.3402	11.7431	21.0985	11.1095	15.7646	11.9389	19.5743	14.7405	SNX8
ENSG00000225570	-0.959057	2.2328	0.000275737	0.00306748	6.9723	13.6392	1.36938	2.46242	1.75162	1.50807	2.63854	6.6078	AC013733.4
ENSG00000176454	0.550075	4.81653	0.000275948	0.00306777	34.331	22.3854	22.7722	17.8096	41.4326	22.3697	35.0987	28.5914	LPCAT4
ENSG00000150764	-0.478072	5.74178	0.00027787	0.00308707	40.0149	66.2998	38.2918	47.7596	58.8814	75.9063	41.3575	58.6442	DIXDC1
ENSG00000168904	0.490011	4.68261	0.00027915	0.00309912	34.8615	25.26	30.2277	19.3558	26.4091	20.5475	28.0421	19.8869	LRRC28
ENSG00000111266	-0.600326	5.55365	0.000279328	0.00309912	60.5529	66.0552	21.3014	41.9757	44.2621	81.3102	23.3173	36.4064	DUSP16
ENSG00000167676	-1.40764	0.886057	0.000279539	0.00309939	1.061	4.58716	1.06507	3.55047	0.6737	0.691199	0.92042	1.08012	PLIN4
ENSG00000095464	-0.819147	6.56223	0.000280172	0.00310369	42.6674	130.826	101.892	113.73	37.323	100.538	90.8761	136.667	PDE6C
ENSG00000132963	-0.480841	5.52787	0.000280439	0.00310369	40.5454	63.9756	37.2775	47.9886	36.5146	54.6048	39.3326	47.843	POMP
ENSG00000143797	-0.412983	7.45454	0.000280487	0.00310369	100.037	136.025	198.661	274.074	132.786	176.947	169.419	213.864	MBOAT2
ENSG00000205592	-0.698655	4.22629	0.000282566	0.00312461	24.7062	31.315	20.3378	45.9271	2.96428	4.64989	8.65194	9.84816	MUC19
ENSG00000147872	-0.597198	4.57216	0.000283305	0.00313069	38.4234	62.2631	5.37607	6.18469	14.8888	25.8886	17.3652	19.5692	PLIN2
ENSG00000105379	-0.713811	3.13741	0.00028467	0.00314368	7.73016	16.5138	8.9263	12.5985	3.90746	6.91199	5.58388	6.98901	ETFB
ENSG00000225746	-0.921864	2.03461	0.000285419	0.0031479	0	0.122324	2.63732	6.70009	0.943181	2.95331	7.11791	10.9918	AL132709.5
ENSG00000139636	0.499569	5.76858	0.000285572	0.0031479	62.9022	35.1071	49.1454	32.6987	90.6127	71.6962	52.4639	40.854	LMBR1L
ENSG00000136867	0.799457	2.17892	0.000285621	0.0031479	8.0333	4.0367	5.57894	3.32141	2.76217	1.13105	6.13613	4.38402	SLC31A2
ENSG00000104853	0.475884	5.25146	0.000286168	0.0031502	32.4363	26.6667	55.4851	36.0774	36.6493	27.9622	51.7889	36.4064	CLPTM1
ENSG00000258399	-1.0009	1.0977	0.000286209	0.0031502	0	0.0611622	1.31866	2.97782	0.53896	1.75942	3.31351	5.97243	MEG8
ENSG00000084463	0.412968	6.80222	0.000286468	0.00315095	181.734	132.722	80.7425	64.4812	156.164	117.944	91.367	67.2851	WBP11
ENSG00000165588	-0.475236	8.8825	0.000286922	0.00315386	342.4	572.417	363.595	509.378	345.541	507.529	527.584	606.075	OTX2
ENSG00000161179	0.653546	3.10871	0.000287167	0.00315447	9.32166	7.15598	12.0708	6.47102	11.1161	6.97483	9.02011	5.84536	YDJC
ENSG00000113319	-0.716758	7.64833	0.000287383	0.00315476	177.339	401.163	114.825	105.598	207.028	360.241	107.75	130.25	RASGRF2
ENSG00000067167	0.417614	7.35884	0.000290055	0.00318198	222.053	153.945	161.485	123.694	172.4	129.254	194.699	154.902	TRAM1
ENSG00000272841	-0.798395	1.6755	0.000290605	0.00318414	1.43993	2.38533	3.70239	7.10094	2.29058	3.77018	1.28859	2.22378	RP3-428L16.2
ENSG00000253854	1.23672	0.0319822	0.000290636	0.00318414	1.21257	0.428135	1.06507	0.458125	1.61688	0.754036	1.22723	0.508292	RP11-10N23.2
ENSG00000162139	0.705857	5.91909	0.000291826	0.00319508	153.845	68.8686	39.9148	38.8834	63.1257	36.068	43.4438	39.9645	NEU3
ENSG00000041988	0.563497	3.81541	0.0002937	0.00321347	22.8115	14.1285	12.6794	8.07446	22.03	15.3949	9.511	7.49731	THAP3
ENSG00000234323	1.30458	0.0369292	0.000294602	0.00322121	1.51572	0.489297	0.760765	0.343594	1.14529	0.314182	1.84084	0.953047	RP11-308N19.1
ENSG00000130518	-0.934777	3.08297	0.000294898	0.00322233	1.43993	6.42203	7.10047	14.431	2.29058	6.72349	11.7814	16.1383	KIAA1683
ENSG00000269549	-1.44835	0.317576	0.000297052	0.00324364	0.227358	1.03976	0.152153	1.43164	0.53896	0.942545	1.47267	3.17682	AL031663.2
ENSG00000163749	-1.68764	-0.391366	0.000297239	0.00324364	0.454715	1.03976	0.405741	1.48891	0.20211	0.0628363	0.122723	1.27073	CCDC158
ENSG00000175826	0.556804	4.02602	0.00029745	0.00324381	11.0647	7.82876	20.4392	15.9199	11.5203	8.29439	33.626	20.3317	CTDNEP1
ENSG00000101290	-0.482426	7.60839	0.000297729	0.00324472	197.271	243.609	113.303	184.854	165.057	270.196	175.493	210.56	CDS2
ENSG00000272106	-0.719491	2.65141	0.000298011	0.00324566	8.33644	11.6208	4.36172	7.15821	4.31168	8.35723	1.84084	3.43097	RP11-345P4.9
ENSG00000138771	-0.579067	5.91969	0.000298639	0.00325036	66.54	130.948	56.398	59.7854	46.8222	62.585	24.115	36.0887	SHROOM3
ENSG00000166225	0.427355	6.12147	0.000299333	0.00325579	76.2406	54.4955	72.3741	54.3451	62.6541	50.0805	107.566	78.277	FRS2
ENSG00000124575	0.693118	7.98595	0.000305592	0.00332169	246.228	80.8564	401.481	280.029	352.547	223.383	252.072	190.355	HIST1H1D
ENSG00000171302	0.465353	5.71752	0.000307285	0.0033379	58.8856	38.1652	79.2717	54.3451	44.06	36.068	61.1159	47.843	CANT1
ENSG00000150991	0.45964	8.84376	0.000307531	0.00333839	610.076	378.777	449.155	368.963	385.559	318.454	682.89	480.908	UBC
ENSG00000101882	0.643993	4.28408	0.000309097	0.0033532	27.3587	14.2508	22.265	12.0258	21.0195	12.2531	23.9309	21.9836	NKAP
ENSG00000110841	-0.564789	4.11256	0.00031363	0.00340015	23.5694	30.6423	5.73109	9.90696	15.3604	25.4487	11.3518	15.8841	PPFIBP1
ENSG00000166888	-0.861571	1.99441	0.000315941	0.00342297	9.85216	16.9419	0.811482	1.20258	0.26948	0.439854	0.674974	1.27073	STAT6
ENSG00000197111	0.448459	7.71287	0.000316333	0.00342498	314.663	243.12	185.322	138.927	263.282	160.547	205.192	166.783	PCBP2
ENSG00000106268	0.592529	4.02776	0.000316954	0.00342947	15.3845	9.48014	23.6344	12.5412	24.9943	19.0394	13.7449	10.6106	NUDT1
ENSG00000164076	-0.624051	4.15554	0.000317362	0.00343165	10.5342	22.63	11.8172	14.3164	22.9058	32.6749	10.4928	16.2653	CAMKV
ENSG00000187017	0.628716	3.71142	0.000318158	0.00343625	26.0703	18.7768	17.4976	9.10524	1.14529	0.439854	18.4698	12.4532	ESPN
ENSG00000204923	-0.641183	3.02595	0.000318356	0.00343625	4.09244	6.48319	10.245	14.0874	3.30113	5.40392	6.99519	13.0885	FBXO48
ENSG00000101412	0.445237	8.02116	0.000318409	0.00343625	197.953	123.303	445.453	313.988	273.051	214.272	280.667	228.096	E2F1
ENSG00000218227	0.614484	3.15344	0.000320223	0.00345213	8.86694	5.19879	9.43348	6.29923	14.4846	10.1166	9.75645	6.16304	RP11-889L3.1
ENSG00000174343	-0.895326	3.29024	0.000320297	0.00345213	0.227358	0.733946	6.39042	5.95563	0.06737	0.0628363	20.0038	43.586	CHRNA9
ENSG00000123643	0.687077	3.39479	0.000321177	0.00345938	15.915	9.23549	14.7081	8.07446	8.69074	4.27287	12.0268	10.2929	SLC36A1
ENSG00000140451	0.499481	4.65626	0.000322456	0.0034709	60.856	43.3028	16.7875	12.942	32.6071	20.1076	8.34514	6.73487	PIF1
ENSG00000107566	0.617071	6.4463	0.000323799	0.00348135	168.093	82.3243	55.8401	57.4947	129.553	82.8811	68.9087	52.3541	ERLIN1
ENSG00000143776	0.42249	8.56128	0.000324007	0.00348135	471.236	359.939	300.654	238.683	531.011	359.11	427.566	333.185	CDC42BPA
ENSG00000261315	0.861983	1.76124	0.000324056	0.00348135	7.5028	3.2416	2.5866	1.25985	4.31168	2.63913	2.88398	2.22378	LARP4P
ENSG00000087085	-0.794966	2.13087	0.000325044	0.0034897	0.303143	1.34557	4.81818	7.73087	1.81899	3.64451	5.09299	8.83157	ACHE
ENSG00000180747	0.647082	3.89487	0.000325786	0.00349541	14.7025	8.13457	14.9617	11.7967	24.8595	12.3159	17.6107	13.7874	CTD-2547E10.2
ENSG00000100139	-0.728176	3.61737	0.000326142	0.00349697	5.07765	14.6178	17.599	25.7123	3.16639	5.5296	10.186	14.5499	MICALL1
ENSG00000143333	-1.1181	4.81823	0.000327235	0.00350518	33.8005	88.3794	18.867	24.2807	11.0487	36.3194	7.24063	4.82877	RGS16
ENSG00000197860	0.495077	5.75984	0.000327491	0.00350518	73.2849	49.6637	46.7109	40.6014	69.2564	40.9064	64.0612	48.3513	SGTB
ENSG00000102466	1.12666	2.58474	0.000327624	0.00350518	0	0	8.41913	1.48891	0.13474	0.0628363	23.1946	13.1521	FGF14
ENSG00000157514	-0.90922	3.61874	0.000327752	0.00350518	2.57672	8.68503	12.4258	20.4438	2.6948	10.8707	15.7085	23.3179	TSC22D3
ENSG00000147676	-1.08579	0.625799	0.000330044	0.00352741	0.378929	1.10092	2.48516	4.92485	0.06737	0.314182	0.368168	1.20719	MAL2
ENSG00000106689	0.208899	4.66065	0.000331442	0.269514	26.2977	22.4465	24.8009	20.7874	41.0284	37.2619	16.0153	12.8979	LHX2
ENSG00000263968	1.16246	0.918444	0.000335224	0.00358047	2.80408	1.46789	1.47081	1.03078	3.50324	0.816872	2.20901	1.08012	RN7SL381P
ENSG00000132740	0.504904	4.65439	0.000335832	0.00358466	25.9945	15.9633	32.8143	26.514	30.2492	19.7306	28.4716	20.6494	IGHMBP2
ENSG00000178127	0.632285	4.59025	0.000337258	0.00359757	32.6637	18.1652	14.8603	14.2019	37.323	19.2279	32.092	23.6991	NDUFV2
ENSG00000213186	0.680229	6.9914	0.000337498	0.00359781	291.548	117.37	156.16	118.368	20.75	18.7252	158.067	136.349	TRIM59
ENSG00000167074	0.443156	5.34589	0.000338756	0.0036089	63.8117	44.8319	43.6172	32.1833	38.6704	29.4702	41.1121	30.9423	TEF
ENSG00000114416	0.423941	7.81095	0.000339068	0.00360991	321.256	241.591	164.731	139.843	277.497	195.295	265.694	190.038	FXR1
ENSG00000132196	0.713584	5.48687	0.000342229	0.00363969	62.9022	29.5413	27.9961	22.3909	66.1574	26.7054	65.5952	57.0558	HSD17B7
ENSG00000272758	-0.845744	1.57513	0.000342354	0.00363969	3.63772	5.81041	1.82584	3.32141	1.68425	2.95331	1.16586	2.54146	RP11-299J3.8
ENSG00000235257	-1.42965	0.98293	0.000342523	0.00363969	0.530501	2.56881	1.01435	2.51969	0.53896	3.456	1.84084	2.22378	AC093415.2
ENSG00000048991	0.461353	6.13154	0.0003453	0.00366685	103.751	65.6882	58.6803	46.9006	94.0486	64.9099	68.2951	58.0724	R3HDM1
ENSG00000136237	-0.579036	7.24039	0.000345792	0.00366972	103.296	219.205	116.093	124.896	215.584	300.986	49.764	78.9123	RAPGEF5
ENSG00000130635	-0.51709	6.79878	0.000348326	0.00369426	72.0723	125.627	105.493	114.188	106.849	176.57	81.3651	107.377	COL5A1
ENSG00000196458	-0.466778	5.31065	0.000353206	0.00374363	29.2533	42.3242	35.1473	49.5921	32.0008	48.4468	36.3259	43.2684	ZNF605
ENSG00000018869	-0.738257	2.24232	0.000353852	0.00374808	3.78929	6.60552	3.34736	4.75305	4.58116	7.41468	2.14765	4.25694	ZNF582
ENSG00000106052	0.421762	7.36717	0.000354214	0.00374952	250.321	167.34	156.007	125.698	188.501	149.613	161.258	121.418	TAX1BP1
ENSG00000233766	-1.45618	-0.136617	0.000356699	0.00377342	0.530501	1.59022	0.152153	0.343594	1.07792	2.26211	0	0.444755	AC098617.1
ENSG00000132718	-0.465075	7.95905	0.000357604	0.00378058	99.5068	128.135	231.78	360.144	169.031	274.595	335.033	391.067	SYT11
ENSG00000154620	-0.852261	2.26023	0.000359546	0.00379693	2.87986	3.97554	3.60095	6.87188	4.51379	6.72349	2.27037	6.41719	TMSB4Y
ENSG00000204104	-0.574128	3.86573	0.000359608	0.00379693	9.24587	14.6178	11.0564	19.1267	13.8782	17.0915	12.2109	18.2985	TRAF3IP1
ENSG00000198355	0.487756	5.02788	0.000360129	0.00379823	58.4309	35.7799	32.8143	25.1969	37.4577	27.648	23.5627	19.5692	PIM3
ENSG00000177570	-0.633437	4.92528	0.000360189	0.00379823	26.2977	56.4527	19.6784	23.2499	28.1607	32.8006	20.8628	34.6909	SAMD12
ENSG00000111846	-0.949929	1.61711	0.000363263	0.00382822	0.606287	0.917433	2.5866	4.12313	2.96428	8.16872	1.71812	2.28731	GCNT2
ENSG00000256463	0.554175	4.2349	0.000363671	0.00383008	0.606287	0.672784	8.9263	5.15391	45.9464	33.4289	33.5033	21.6024	SALL3
ENSG00000133858	0.455632	7.05946	0.000364978	0.00384141	190.147	119.511	109.144	87.731	140.736	92.9349	176.843	149.438	ZFC3H1
ENSG00000167642	-0.919594	1.6911	0.000366595	0.00385599	5.45658	10.8869	1.77512	2.29063	0.943181	2.13643	0.674974	0.889511	SPINT2
ENSG00000187479	-0.832566	2.43776	0.000368258	0.00387103	1.74307	2.7523	4.51387	8.07446	6.13067	13.5098	2.6999	2.73207	C11orf96
ENSG00000120306	0.564308	3.66675	0.000370419	0.00388944	15.3087	10.5811	15.4182	11.2813	11.9245	7.03767	17.3652	11.6907	CYSTM1
ENSG00000116209	-0.415428	7.19603	0.000370478	0.00388944	158.165	211.499	108.333	159.027	124.635	160.295	111.371	138.827	TMEM59
ENSG00000168476	0.663965	3.183	0.000371139	0.00389354	22.1295	13.0275	7.7598	4.18039	9.9034	6.28363	4.78618	4.32048	REEP4
ENSG00000111199	-0.853599	2.4168	0.000371338	0.00389354	2.34936	4.15903	5.62966	6.98641	0.06737	0.0628363	6.5043	15.63	TRPV4
ENSG00000140950	-0.628858	3.36824	0.000373512	0.00391386	13.0352	22.8135	4.10813	6.35649	6.87174	9.80246	8.4065	10.5471	TLDC1
ENSG00000174579	0.468712	7.18372	0.000374286	0.0039195	205.152	133.823	139.727	127.874	159.128	101.669	170.891	124.087	MSL2
ENSG00000158042	0.454022	5.55335	0.000374611	0.00392042	42.6674	31.1927	58.9846	38.2535	55.1087	40.9064	59.6432	47.843	MRPL17
ENSG00000198374	0.494847	7.36468	0.000375055	0.0039226	391.737	242.814	160.775	133.2	154.412	133.213	64.5521	37.5501	HIST1H2AL
ENSG00000033327	0.424173	6.45818	0.000375715	0.00392702	84.6528	62.8136	102.957	85.5549	111.093	80.996	103.701	70.589	GAB2
ENSG00000111012	-0.569434	4.07877	0.000378543	0.00395409	12.732	18.1652	9.58563	10.995	25.129	39.5869	6.8111	11.4366	CYP27B1
ENSG00000198673	-0.462171	5.03769	0.000378843	0.00395474	3.71351	4.83181	28.7569	42.033	42.1063	60.6999	35.0373	44.2849	FAM19A2
ENSG00000130147	0.669196	6.4404	0.000379669	0.00396087	65.6305	66.7891	118.426	53.3144	104.087	76.2204	137.572	71.5421	SH3BP4
ENSG00000152443	-0.490602	5.93057	0.000382534	0.0039871	64.6453	82.3855	41.132	70.5513	46.3506	71.4449	50.5617	59.9784	ZNF776
ENSG00000198753	-0.989854	1.0048	0.000382663	0.0039871	0.530501	1.83487	1.52153	3.26414	0.808441	1.00538	2.02492	3.87573	PLXNB3
ENSG00000166845	0.528722	5.99288	0.000383922	0.0039977	79.1204	47.8288	69.7368	59.2127	67.37	35.5025	84.1877	65.6332	C18orf54
ENSG00000254512	1.13163	1.17461	0.000385042	0.00400685	2.6525	1.10092	1.16651	1.14531	4.58116	1.3824	3.55896	1.77902	RP11-472I20.2
ENSG00000038002	-0.72404	2.70742	0.000385791	0.00401213	2.72829	6.85016	5.42679	9.10524	4.7159	6.78632	6.25885	9.14925	AGA
ENSG00000115884	-0.44446	5.8957	0.000386979	0.00402196	25.9945	36.2692	64.665	96.9508	46.4853	65.2241	63.6317	75.6084	SDC1
ENSG00000271707	1.01726	0.750421	0.000387929	0.00402684	4.09244	1.65138	1.16651	0.80172	2.35795	1.13105	1.1045	0.571828	ATP1B3P1
ENSG00000047634	-0.52742	6.79402	0.00038794	0.00402684	108.98	148.441	69.331	139.843	104.76	121.337	80.3833	113.794	SCML1
ENSG00000122696	0.468989	4.81353	0.000388176	0.00402684	33.4216	25.7493	32.8143	21.5319	32.6745	23.2494	31.1715	23.445	SLC25A51
ENSG00000082153	-0.588941	6.45232	0.000390283	0.00404617	71.6934	127.279	76.9894	109.492	56.9951	109.838	73.5722	73.5117	BZW1
ENSG00000117114	-0.428611	8.18941	0.000390911	0.00405015	297.914	410.643	201.805	309.979	298.921	362.314	196.724	256.179	LPHN2
ENSG00000250337	-0.447076	6.40918	0.000391267	0.00405131	53.8837	73.3946	93.3712	109.778	2.62743	3.01614	136.713	205.668	LINC01021
ENSG00000187416	-0.836228	2.88621	0.000392258	0.00405904	3.41036	9.84711	10.0928	12.3121	3.50324	8.04305	3.49759	6.92548	LHFPL3
ENSG00000217512	0.941254	1.37041	0.000392801	0.00406213	4.92608	2.01835	1.62296	1.25985	4.44642	1.94793	2.33173	1.58841	RP11-477E3.2
ENSG00000104774	0.541174	4.44687	0.00039307	0.00406238	30.8448	20.9786	24.5473	13.2284	25.3985	18.7881	22.2128	17.7267	MAN2B1
ENSG00000266037	0.511415	6.05726	0.000394523	0.00407486	110.041	93.6393	57.7167	30.2363	57.1298	40.3409	87.9921	55.0861	RN7SL3
ENSG00000182952	-0.576489	5.10914	0.000394903	0.00407624	32.8153	65.994	24.7502	29.3773	32.2703	44.4253	20.7401	24.8428	HMGN4
ENSG00000170779	0.516374	6.21695	0.000395371	0.00407764	125.198	65.3212	70.7511	58.2392	70.9407	56.8669	83.1446	64.0448	CDCA4
ENSG00000121964	0.448762	5.29002	0.00039553	0.00407764	45.5473	31.6208	42.6028	29.091	55.3108	42.603	36.7554	28.655	GTDC1
ENSG00000065978	0.419171	9.65281	0.000398213	0.00410275	970.968	661.163	785.667	625.628	1161.46	860.103	766.035	608.108	YBX1
ENSG00000144354	0.505494	7.50549	0.00039885	0.00410677	278.21	157.982	154.993	120.143	291.241	201.139	128.368	121.164	CDCA7
ENSG00000164061	0.439861	6.12339	0.000402942	0.00414633	56.6878	46.8502	81.554	52.7417	87.8505	64.0302	94.1896	72.7493	BSN
ENSG00000164125	-0.637324	3.14998	0.000405592	0.00417089	0.151572	0.366973	15.621	25.9414	0.06737	0.0628363	10.6155	16.0747	FAM198B
ENSG00000138829	-0.910686	1.99536	0.000405959	0.00417089	1.061	1.7737	3.49952	7.44454	3.97483	5.02691	2.02492	5.84536	FBN2
ENSG00000198153	1.23153	1.34995	0.000406271	0.00417089	3.63772	0.978595	2.53588	1.31711	4.10957	0.879708	3.49759	2.66853	ZNF849P
ENSG00000225193	1.19071	0.92447	0.000406333	0.00417089	0.985216	0.428135	2.02871	0.858985	1.3474	1.31956	5.39979	1.71549	RPS12P26
ENSG00000133316	0.477462	4.933	0.000407619	0.0041815	35.6951	23.7921	32.7129	21.3028	37.9967	31.4182	35.3441	25.2875	WDR74
ENSG00000134697	0.443182	6.74639	0.000407901	0.00418181	144.145	93.2112	96.9214	82.3481	137.57	94.0031	116.034	94.034	GNL2
ENSG00000181201	0.513673	4.04167	0.000408409	0.00418443	27.3587	17.737	18.5119	13.6865	19.4026	13.9497	11.9655	8.45035	HIST3H2BA
ENSG00000188107	-0.521007	8.30393	0.00041	0.00419813	143.311	301.407	353.958	447.073	184.392	254.676	355.711	486.245	EYS
ENSG00000182645	0.998193	1.37455	0.00041086	0.00420435	0.151572	0.122324	2.73875	1.08805	0.13474	0	9.81781	5.4006	CCDC172
ENSG00000179630	-0.784161	2.07634	0.000411972	0.00421091	0.0757858	0	6.59329	12.9993	0.06737	0.0628363	4.66346	7.43377	LACC1
ENSG00000173889	0.460946	7.35897	0.000412008	0.00421091	196.588	138.227	143.734	121.804	199.752	117.881	220.226	174.344	PHC3
ENSG00000203760	0.625505	4.51942	0.000412388	0.00421219	46.5325	21.3456	26.6775	20.2721	23.5121	17.9083	14.4199	12.2625	CENPW
ENSG00000186854	-1.08127	1.2515	0.000417602	0.00426283	0.682073	1.83487	0.355023	1.31711	4.85064	8.73425	0.0613613	0.444755	TRABD2A
ENSG00000261340	0.92442	1.847	0.000419595	0.00428054	10.9889	5.0153	2.94162	1.94703	2.6948	0.879708	2.14765	1.84256	RP11-215H22.1
ENSG00000114270	-0.679917	6.50763	0.000419956	0.00428159	54.9447	118.165	46.0009	110.981	100.112	132.522	78.3584	85.8378	COL7A1
ENSG00000185070	-0.751492	5.22495	0.000420885	0.00428843	11.2921	32.3548	34.9952	45.1826	33.685	73.707	30.8647	35.771	FLRT2
ENSG00000186007	-1.30025	0.549066	0.000421293	0.00428995	1.061	3.73089	0.0507176	0.171797	2.15584	3.70734	0	0.0635365	LEMD1
ENSG00000131503	0.715067	4.0037	0.000421607	0.00429051	29.9354	16.5138	9.83922	9.39157	24.7248	10.8707	15.2176	11.5636	ANKHD1
ENSG00000157570	-1.34923	0.559647	0.000422111	0.00429301	0	0.0611622	0.912918	2.1761	0.33685	2.63913	1.65676	2.85914	TSPAN18
ENSG00000152672	-0.700046	2.61482	0.000422925	0.00429866	3.86508	5.44343	4.20956	5.8411	8.75811	16.2746	1.53403	2.16024	CLEC4F
ENSG00000197006	0.405685	7.08832	0.000423973	0.00430667	119.135	94.0063	141.807	98.8978	211.272	164.694	147.574	110.363	METTL9
ENSG00000008256	0.489052	4.73375	0.000424424	0.00430861	37.2866	29.5413	17.599	13.7438	34.8977	23.6265	34.3623	21.2847	CYTH3
ENSG00000162630	-0.990736	1.04049	0.000425591	0.00431579	0.90943	1.03976	1.21722	2.69149	2.6948	5.65527	0.368168	0.889511	B3GALT2
ENSG00000255389	0.632959	3.49237	0.00042565	0.00431579	17.0518	10.4587	5.27463	4.06586	21.6932	11.6876	10.6769	8.83157	C6orf3
ENSG00000160446	0.749659	3.27808	0.000427616	0.00433307	12.0499	7.15598	22.8737	10.4796	5.79382	4.21003	6.93383	6.6078	ZDHHC12
ENSG00000175806	-0.907319	2.05248	0.000428557	0.00433996	2.04622	6.2997	2.53588	4.86758	2.35795	4.58705	4.17257	5.20999	MSRA
ENSG00000158796	0.457796	4.85314	0.000430431	0.00435486	17.7339	12.7829	35.4516	26.2849	32.8092	25.0089	46.88	33.039	DEDD
ENSG00000136048	-0.844758	2.98166	0.000430554	0.00435486	0.227358	1.83487	11.2086	17.466	2.6948	7.41468	7.54744	13.025	DRAM1
ENSG00000160161	-0.95253	1.59501	0.00043103	0.00435703	5.30501	11.315	1.16651	1.6607	0.74107	0.691199	0.981781	1.58841	CILP2
ENSG00000226721	1.15068	0.416811	0.000431685	0.00436099	1.5915	0.428135	1.57225	0.629923	0.808441	0.377018	2.6999	1.58841	EEF1DP2
ENSG00000126775	0.470992	5.08771	0.000435017	0.00439198	35.3162	25.26	32.3579	27.7166	45.34	30.727	44.5483	29.9257	ATG14
ENSG00000112186	-1.34549	0.0090229	0.000440918	0.00444885	0.0757858	0	0.304306	0.515391	0.20211	1.3824	1.34995	3.24036	CAP2
ENSG00000259953	-0.815754	3.00341	0.000442955	0.00446452	5.38079	12.4159	2.33301	6.70009	6.0633	8.4829	9.2042	12.7073	RP11-4O1.2
ENSG00000165185	0.462513	7.57335	0.000443009	0.00446452	244.334	150.459	159.253	141.045	239.568	159.918	239.493	188.958	KIAA1958
ENSG00000234741	0.400147	7.79191	0.000444361	0.00447542	271.616	198.655	161.637	118.597	368.649	292	206.604	154.648	GAS5
ENSG00000090612	-0.459034	5.92663	0.000445217	0.00448133	38.0445	44.893	55.4851	88.9336	52.0097	73.4556	58.7228	73.8294	ZNF268
ENSG00000138002	0.490803	6.02491	0.000445559	0.00448205	52.5954	27.7676	93.6755	75.018	72.827	49.138	84.3718	64.2354	IFT172
ENSG00000138594	-0.512609	6.04492	0.000447515	0.00449901	72.3755	80.5506	40.6755	75.1898	53.4918	77.3515	50.9912	76.7521	TMOD3
ENSG00000105810	-0.584937	5.22142	0.000451066	0.00453196	3.56193	10.0306	23.6851	39.1697	54.8392	80.6818	36.6941	48.669	CDK6
ENSG00000227183	0.934789	1.05759	0.000451459	0.00453209	2.50093	0.978595	1.92727	0.973517	4.24431	2.26211	1.77948	1.20719	HDGFP1
ENSG00000163961	0.57195	7.3169	0.000451899	0.00453209	262.825	123.976	121.063	112.756	175.364	119.515	203.167	156.427	RNF168
ENSG00000261652	-1.13089	0.644996	0.000452006	0.00453209	0.682073	2.44649	1.01435	1.60344	0.74107	2.13643	1.1045	1.71549	C15orf65
ENSG00000066855	0.454892	6.24746	0.000452291	0.00453209	96.5512	70.0919	69.331	45.698	94.3854	60.5742	90.8147	79.6748	MTFR1
ENSG00000198734	1.60787	1.61559	0.000452445	0.00453209	0.227358	0.0611622	2.5866	2.92055	0.26948	0.314182	14.3585	2.41439	F5
ENSG00000156052	-0.477565	6.55754	0.000455433	0.00455928	67.2978	98.4711	67.9616	118.998	85.6273	114.174	93.6373	106.297	GNAQ
ENSG00000233864	-0.455684	5.82608	0.000456183	0.00456403	32.5879	46.6056	52.8985	76.9078	63.7321	91.8039	41.5416	46.5722	TTTY15
ENSG00000088298	0.600725	4.11795	0.000457541	0.00457486	10.3827	6.66668	30.6842	16.607	17.3815	10.3052	24.1764	21.2212	EDEM2
ENSG00000188987	0.494469	7.13988	0.000458806	0.00458308	237.361	204.954	199.219	111.897	160.071	115.305	62.8953	35.771	HIST1H4D
ENSG00000115268	0.438689	6.77807	0.000458915	0.00458308	134.596	107.584	150.834	92.1405	129.148	102.549	90.0784	70.0807	RPS15
ENSG00000267756	1.12852	0.982628	0.000459942	0.00459057	2.72829	1.46789	1.7244	0.40086	3.57061	1.19389	2.33173	1.65195	RP11-411B10.4
ENSG00000177600	0.488636	8.41998	0.000460253	0.00459091	508.144	288.257	314.551	214.575	469.232	358.481	307.727	278.544	RPLP2
ENSG00000204366	-0.556265	3.9197	0.000461971	0.00460528	17.4307	26.5444	9.33205	11.7395	15.4277	21.49	6.74974	11.6272	ZBTB12
ENSG00000266413	1.6674	0.261547	0.000462266	0.00460546	3.94086	1.03976	0.101435	0.286328	2.08847	0.251345	0.92042	0.571828	RP11-88L24.4
ENSG00000102409	-0.446651	5.37348	0.000464043	0.00462038	29.4807	41.2233	35.8067	43.8655	37.323	50.0805	37.1849	55.5944	BEX4
ENSG00000105063	0.435265	5.98185	0.000465096	0.00462809	78.5141	50.9481	84.3942	62.4769	62.7215	50.6461	64.4294	50.448	PPP6R1
ENSG00000090316	-0.511471	5.43817	0.000466733	0.0046416	34.6341	51.1927	38.7483	57.0939	28.6996	50.3947	40.3757	44.5391	MAEA
ENSG00000197417	0.857352	1.66669	0.000469774	0.00466905	2.50093	1.40673	5.88325	2.86328	1.95373	1.69658	5.09299	2.66853	SHPK
ENSG00000233220	1.42537	0.75306	0.000470561	0.00467129	4.92608	1.10092	0.8622	0.858985	2.42532	0.565527	1.34995	0.953047	LINC00167
ENSG00000198721	0.447626	5.39378	0.000470563	0.00467129	87.3053	65.3212	29.4669	21.131	42.9821	27.648	34.5464	27.7019	ECI2
ENSG00000143376	0.411023	7.01642	0.000471009	0.00467292	98.0669	75.046	132.069	90.9379	136.155	113.105	224.03	165.258	SNX27
ENSG00000130939	0.404266	6.39788	0.000471577	0.00467577	110.42	85.2601	78.9674	60.4726	129.957	92.9977	64.7362	51.1469	UBE4B
ENSG00000176994	0.482331	5.01365	0.000472222	0.00467937	21.9779	15.7187	49.8047	40.945	29.5754	21.49	48.23	29.2268	SMCR8
ENSG00000105325	0.50852	5.59703	0.000473027	0.00468454	86.0169	47.89	61.6727	46.3852	45.6769	35.5025	33.7487	29.608	FZR1
ENSG00000273238	-0.88992	1.54333	0.000475365	0.00470361	0.682073	1.03976	3.14449	4.52399	2.35795	5.08974	1.41131	3.81219	RP11-1263C18.1
ENSG00000270100	-1.22698	0.0580441	0.000475519	0.00470361	0.151572	0.55046	0.507176	1.43164	0.808441	1.44524	0.674974	1.71549	RP11-130L8.1
ENSG00000213281	-0.479096	6.88799	0.000476279	0.00470832	109.889	150.704	87.9444	118.597	84.9536	153.006	112.659	128.788	NRAS
ENSG00000120693	-0.452406	6.34559	0.000477146	0.00471409	65.3274	104.832	52.7463	76.9078	123.557	143.832	32.951	49.622	SMAD9
ENSG00000077279	-1.09282	5.40384	0.000479921	0.00473868	8.41223	48.6239	17.954	17.6951	72.827	146.534	8.65194	17.1549	DCX
ENSG00000095637	-0.659373	3.73052	0.000480547	0.00474205	13.2625	17.0031	11.31	23.7653	2.62743	5.40392	13.4995	18.1079	SORBS1
ENSG00000117479	0.464022	5.8508	0.000480888	0.00474259	54.8689	40.5505	62.2305	36.65	84.1452	62.3965	65.8407	54.1331	SLC19A2
ENSG00000182308	0.988161	0.84107	0.000482415	0.00475483	2.57672	0.978595	1.11579	0.687188	1.01055	0.439854	4.29529	2.41439	DCAF4L1
ENSG00000150456	-0.83392	1.5306	0.000483231	0.00476004	2.87986	4.83181	1.26794	2.69149	2.56006	4.08436	1.41131	2.54146	N6AMT2
ENSG00000103544	-0.492375	4.87676	0.00048496	0.00477423	15.0814	25.7493	29.0105	38.6543	26.0722	39.9011	26.7535	32.5307	C16orf62
ENSG00000107554	0.498955	5.93442	0.000488893	0.00481011	74.8006	67.3396	49.1454	35.1039	68.3132	38.7072	93.8828	61.2492	DNMBP
ENSG00000142676	0.46247	8.96451	0.000489887	0.00481507	812.576	493.395	438.302	312.728	685.423	533.606	379.458	340.556	RPL11
ENSG00000139436	0.442324	5.56129	0.000490236	0.00481507	52.2922	39.3884	46.6095	37.5663	59.2183	38.8328	59.0296	43.9673	GIT2
ENSG00000102007	0.574032	3.68103	0.000490268	0.00481507	19.098	13.3945	22.1129	13.9728	0.13474	0	19.2061	13.4062	PLP2
ENSG00000100982	0.450177	4.89731	0.000491482	0.00482414	26.1461	18.0428	34.5387	24.9106	34.0892	25.5115	42.1552	31.9589	PCIF1
ENSG00000111879	-0.514582	6.18694	0.000495208	0.00485784	36.1498	52.2325	94.8927	141.504	5.99593	14.3267	101.798	134.189	FAM184A
ENSG00000175183	-0.481332	5.73116	0.000495813	0.0048609	37.6656	65.3824	29.3655	43.6937	74.8481	88.285	35.2827	49.622	CSRP2
ENSG00000183495	0.441194	6.654	0.000496314	0.00486294	107.843	79.5108	94.0812	80.5156	135.616	83.5723	125.975	97.7191	EP400
ENSG00000168078	-0.572679	6.61247	0.000497052	0.00486729	148.01	177.065	43.4143	102.105	80.8441	115.682	42.6461	72.4951	PBK
ENSG00000171298	-0.458549	4.94692	0.000497588	0.00486967	21.8263	33.2111	26.9311	38.9979	25.3311	32.9262	29.2693	37.1053	GAA
ENSG00000140398	-0.63683	2.80886	0.000499055	0.00488116	2.6525	4.77065	8.41913	11.3386	5.25486	8.79708	4.84754	8.57743	NEIL1
ENSG00000176619	0.514564	7.60066	0.000500446	0.00489188	363.924	192.539	199.777	176.321	218.212	158.976	131.436	111.125	LMNB2
ENSG00000153395	0.541985	8.0672	0.000501698	0.00490123	206.592	204.404	347.822	185.083	279.72	178.078	437.015	305.738	LPCAT1
ENSG00000254781	-0.916427	2.09699	0.000504183	0.00492261	2.80408	8.74619	1.77512	2.74875	2.29058	3.07898	4.66346	7.17962	GVINP2
ENSG00000008405	0.509505	6.68336	0.000507261	0.00494975	199.317	118.043	83.1262	73.5291	110.42	66.9835	90.1398	80.3101	CRY1
ENSG00000139697	0.457907	8.21716	0.000508532	0.00495924	494.048	299.205	222.397	199.456	316.033	236.767	345.157	267.171	SBNO1
ENSG00000129071	0.540361	6.10289	0.000514335	0.00501288	113.527	59.0215	60.0497	56.1776	85.8968	56.804	66.2088	51.6552	MBD4
ENSG00000149633	-1.19777	0.804537	0.000516468	0.00503072	0.90943	3.97554	0.8622	1.08805	0.53896	0.879708	1.59539	3.11329	KIAA1755
ENSG00000254982	1.43948	0.822261	0.00051811	0.00504375	2.95565	0.795108	0.710047	0.973517	3.3685	0.754036	2.88398	1.08012	HMGB1P24
ENSG00000018510	-0.430779	6.84259	0.00051917	0.00505111	121.939	151.315	80.7425	131.024	103.48	131.202	84.74	112.841	AGPS
ENSG00000117598	-0.639063	5.58991	0.000520318	0.00505931	50.0187	80.6118	22.9751	25.3687	74.7134	119.452	3.0067	8.64096	LPPR5
ENSG00000105700	0.518032	5.3409	0.000521307	0.00506422	61.6139	35.4741	33.0679	27.2012	60.0267	38.3302	36.0804	31.9589	KXD1
ENSG00000132561	-0.629874	5.00932	0.000521434	0.00506422	25.7672	52.3548	36.2124	44.0373	11.9919	26.5798	26.5081	32.8484	MATN2
ENSG00000251580	-1.01898	1.00861	0.000522605	0.00507263	0.682073	2.32416	1.7244	2.34789	1.48214	3.39316	0.981781	2.03317	RP11-539L10.3
ENSG00000160949	0.460674	5.96415	0.000524338	0.00508648	60.174	36.8808	81.0975	63.2213	92.4991	62.6478	54.857	47.017	TONSL
ENSG00000164161	0.491146	5.0235	0.000524874	0.0050887	2.72829	1.71254	78.0037	52.5699	1.3474	0.754036	67.9883	52.7353	HHIP
ENSG00000104529	0.425393	7.21197	0.000526024	0.00509688	170.67	116.208	162.651	127.359	204.401	139.497	141.683	122.753	EEF1D
ENSG00000250565	-0.573595	3.69852	0.000531264	0.00514464	4.39558	7.95108	19.8813	27.0867	9.49918	13.447	6.93383	12.9614	ATP6V1E2
ENSG00000066322	0.663233	3.63729	0.000532503	0.00515364	18.1886	9.66362	17.5483	10.0788	11.5203	6.22079	13.1927	12.199	ELOVL1
ENSG00000215906	-1.11057	1.29871	0.00053326	0.00515796	2.57672	8.13457	1.42009	1.8325	0.6737	1.13105	1.28859	1.65195	LACTBL1
ENSG00000166224	-0.457053	5.82049	0.000535311	0.00517375	34.7857	52.6606	44.4794	69.1197	42.0389	60.0087	68.6019	79.23	SGPL1
ENSG00000151474	-0.560094	4.69066	0.00053565	0.00517375	8.10909	15.9022	17.9033	25.9414	33.5503	54.7933	23.3787	25.9229	FRMD4A
ENSG00000076356	-0.654317	4.85293	0.000535829	0.00517375	3.25879	9.35781	54.9779	75.4762	11.655	28.5277	18.5925	27.1301	PLXNA2
ENSG00000186575	0.547332	6.23192	0.000536706	0.00517921	63.4327	52.049	134.96	66.8863	66.6963	59.506	90.8761	65.4426	NF2
ENSG00000157106	0.437232	8.45325	0.000541739	0.00522474	406.97	311.254	310.899	265.77	464.584	288.104	430.02	325.625	SMG1
ENSG00000135213	0.504642	4.10474	0.000543077	0.00523461	18.8707	12.9664	20.4899	14.5455	17.2467	13.5726	23.5014	15.4394	POM121C
ENSG00000207181	1.11032	0.667945	0.000545485	0.00525214	1.74307	1.03976	1.16651	0.80172	3.23376	1.3824	2.02492	0.508292	SNORA14B
ENSG00000112893	0.543105	6.28518	0.000545529	0.00525214	123.076	109.48	55.1808	40.7159	108.196	61.8309	83.4514	41.5529	MAN2A1
ENSG00000132664	-0.497103	4.69623	0.000547575	0.00526878	20.6137	29.2967	19.7292	27.1439	19.8742	33.8688	25.3422	30.4975	POLR3F
ENSG00000109805	0.647558	8.49059	0.000547973	0.00526956	728.075	322.997	312.471	314.618	415.875	239.658	299.873	243.599	NCAPG
ENSG00000034239	-0.935817	1.39179	0.000549368	0.00527992	4.16822	8.13457	1.36938	2.1761	0.74107	0.754036	0.797697	2.03317	EFCAB1
ENSG00000141101	0.638164	3.72944	0.000550362	0.00528641	23.721	16.4526	10.7521	4.81032	16.0341	8.85992	13.929	11.1189	NOB1
ENSG00000089335	-0.427283	6.483	0.000552977	0.00530846	86.0927	99.2051	63.1435	87.1011	91.8254	126.552	63.9385	96.8931	ZNF302
ENSG00000166436	-1.27858	2.27311	0.000554141	0.00531655	2.04622	13.1499	2.84019	5.15391	2.08847	3.95869	3.92712	4.32048	TRIM66
ENSG00000139668	0.49361	4.91016	0.000555556	0.00532705	25.5398	15.841	26.6775	21.1883	51.8749	32.5492	36.0804	29.9892	WDFY2
ENSG00000119685	0.6327	6.42611	0.000556752	0.00533543	147.403	70.5812	74.7578	75.5334	105.367	54.4791	90.5079	68.81	TTLL5
ENSG00000153721	0.931656	1.85672	0.000559041	0.00535427	0.985216	0.244649	2.07942	1.8325	11.8571	5.21541	3.62032	2.41439	CNKSR3
ENSG00000161082	-0.800377	2.74197	0.000559644	0.00535697	0.303143	2.07951	12.6287	20.1575	2.62743	5.90661	2.88398	4.89231	CELF5
ENSG00000115307	0.413645	6.73995	0.000560804	0.00536497	97.7637	68.257	174.874	125.068	90.2759	78.1684	124.502	94.7964	AUP1
ENSG00000125676	0.40799	8.16677	0.000562884	0.00538177	323.53	236.698	247.502	203.007	390.544	268.374	349.023	279.561	THOC2
ENSG00000138246	0.410317	7.15058	0.000563739	0.00538345	112.163	79.939	142.212	113.1	174.219	116.813	219.305	177.902	DNAJC13
ENSG00000102384	0.639373	6.54803	0.000563997	0.00538345	186.964	97.676	72.8305	71.8112	113.519	53.6622	82.5923	69.2548	CENPI
ENSG00000173020	0.477429	5.95257	0.000564033	0.00538345	69.1167	46.3609	100.167	60.4726	64.9447	53.0338	53.323	46.8264	ADRBK1
ENSG00000188243	0.508184	5.48241	0.00056532	0.00539263	86.2443	48.9297	30.9885	23.4789	62.7215	47.0644	30.1898	27.829	COMMD6
ENSG00000186952	-1.30143	0.101098	0.000567271	0.00540813	0.530501	2.01835	0.659329	0.80172	0.40422	1.19389	0.552252	1.3978	TMEM232
ENSG00000102100	-0.644814	2.88329	0.000569286	0.00542423	6.4418	8.25689	5.27463	9.33431	4.10957	7.41468	6.8111	10.3564	SLC35A2
ENSG00000149639	0.412865	7.25514	0.000570517	0.00543284	143.917	93.6393	175.584	129.249	161.553	123.536	216.115	177.457	SOGA1
ENSG00000026025	0.703361	5.69111	0.000577548	0.00549487	126.411	106.789	6.18755	4.46672	21.2889	10.8707	102.412	35.0086	VIM
ENSG00000013364	0.699424	4.66942	0.000577693	0.00549487	21.4474	17.0642	18.8162	11.854	36.2451	12.5044	48.9663	35.8981	MVP
ENSG00000228223	-0.576907	4.21037	0.000580376	0.00551723	5.15344	7.70644	13.1359	20.043	5.05275	4.52421	35.2827	55.9121	HCG11
ENSG00000248835	-0.754281	2.11563	0.000583781	0.00554407	2.04622	4.526	3.55023	6.64282	3.23376	5.27825	3.55896	4.63816	AL357673.1
ENSG00000175354	0.499283	6.50575	0.000583868	0.00554407	153.769	86.0552	55.9923	49.9929	115.27	78.1055	100.755	86.7273	PTPN2
ENSG00000148840	0.452428	5.62546	0.00058473	0.00554908	50.7765	36.6973	56.8545	37.28	68.3806	47.6299	51.6049	44.7932	PPRC1
ENSG00000253284	0.720904	4.77057	0.000586013	0.00555514	59.5677	37.2478	10.6507	12.7702	49.1801	22.6839	16.7516	9.59401	RP11-282K24.3
ENSG00000226549	1.13321	0.400931	0.000586037	0.00555514	1.74307	0.55046	0.8622	0.229063	2.62743	1.31956	1.53403	0.953047	SCDP1
ENSG00000205352	0.535884	4.04037	0.000586786	0.00555906	27.2071	21.3456	18.0555	11.5104	18.1225	10.2423	14.2358	10.2294	PRR13
ENSG00000165832	-0.435909	5.56046	0.000591111	0.00559684	38.575	48.8074	47.7253	60.358	36.3125	54.9818	37.2463	52.3541	TRUB1
ENSG00000134222	0.559635	6.07807	0.000594107	0.005622	164.076	86.1775	53.4057	48.9049	65.4163	45.682	39.3326	37.3595	PSRC1
ENSG00000099797	0.423277	6.23361	0.000596004	0.00563449	139.749	97.4925	72.9827	52.2263	82.3262	62.8363	49.8254	44.0943	TECR
ENSG00000085871	-0.96327	1.48634	0.000596106	0.00563449	6.89651	12.7829	0.101435	0.114531	0.26948	0.251345	0.552252	1.01658	MGST2
ENSG00000270108	0.852032	1.99889	0.000596526	0.00563525	6.29022	2.69114	2.28229	2.1761	4.98538	2.57629	6.68838	3.68512	RP11-73M18.6
ENSG00000167987	0.499352	4.04467	0.000597363	0.00563995	22.2053	15.5964	15.266	10.5369	17.4488	11.5619	22.0287	16.6466	VPS37C
ENSG00000179195	-0.396841	7.85215	0.000598275	0.00564534	239.332	300.49	177.867	250.137	215.921	293.006	164.632	206.239	ZNF664
ENSG00000184905	-0.607438	3.90677	0.000599601	0.00565229	6.66915	6.48319	15.621	27.6021	6.60226	9.80246	17.8561	27.8925	TCEAL2
ENSG00000029534	-0.439945	6.10816	0.000599691	0.00565229	27.3587	47.0337	80.3367	105.083	50.1907	69.8111	75.229	95.3047	ANK1
ENSG00000007392	0.534612	6.47252	0.000600732	0.00565888	117.013	62.3854	68.6717	65.5692	160.071	101.418	74.3699	60.4232	LUC7L
ENSG00000119541	-0.525363	5.63318	0.000601697	0.00566476	42.819	48.5016	38.2918	74.0445	37.323	52.2798	43.9347	58.7713	VPS4B
ENSG00000138297	-0.532323	4.52379	0.000606252	0.00570273	20.4622	29.9695	15.4689	28.7474	17.9878	24.0663	20.9856	25.3511	TIMM23
ENSG00000146576	0.479421	4.25925	0.000606417	0.00570273	20.4622	13.8227	21.5043	16.0344	21.6258	15.7719	25.0354	17.9808	C7orf26
ENSG00000121671	0.443902	5.06467	0.000607843	0.0057129	36.453	27.8288	34.9952	25.8841	34.4935	27.4595	47.8005	31.8953	CRY2
ENSG00000165661	-0.422093	6.88878	0.000608685	0.00571758	70.4808	95.5353	95.2477	111.324	162.631	244.433	76.3335	91.0478	QSOX2
ENSG00000263350	-0.906598	1.77872	0.000610357	0.00573004	1.5915	3.42508	1.47081	4.46672	3.84009	5.34109	2.33173	4.0028	RP11-13N13.2
ENSG00000137876	-0.416482	7.08736	0.000610764	0.00573062	158.165	207.707	89.0095	119.743	130.024	192.468	88.7898	101.277	RSL24D1
ENSG00000176340	0.528776	6.28014	0.00061253	0.0057424	83.8191	64.098	144.342	74.1591	72.8944	67.6747	65.2271	48.1607	COX8A
ENSG00000215035	1.28866	0.543577	0.000612886	0.0057424	1.66729	0.305811	1.21722	1.08805	1.95373	0.691199	2.82262	1.01658	FDPSP5
ENSG00000270362	-1.07069	1.03235	0.000613105	0.0057424	1.51572	3.85322	1.06507	3.09235	1.48214	1.69658	0.92042	1.71549	HMGN3-AS1
ENSG00000231672	-1.38096	0.272614	0.000613403	0.0057424	0.682073	3.48624	0.355023	0.458125	0.20211	0.314182	1.16586	2.03317	DIRC3
ENSG00000105656	0.697853	2.23814	0.000614433	0.00574879	6.51758	4.46484	6.23827	3.60774	4.10957	2.82763	5.89069	3.11329	ELL
ENSG00000166579	0.489994	5.22372	0.000615038	0.00575102	29.5565	16.6361	42.3999	36.4782	49.9886	35.314	51.973	35.5169	NDEL1
ENSG00000173409	-0.482329	4.28215	0.000615668	0.00575102	15.8392	21.1621	15.4689	21.7037	15.6972	24.0035	17.488	23.2544	ARV1
ENSG00000237827	1.35289	-0.229593	0.000615718	0.00575102	1.81886	0.55046	0.304306	0.171797	1.28003	0.314182	1.04314	0.635365	RP11-332O19.2
ENSG00000166986	-0.594595	7.56281	0.000616153	0.00575102	168.548	257.982	161.688	228.605	118.773	265.923	153.158	156.808	MARS
ENSG00000104660	-0.557036	5.64904	0.000616403	0.00575102	41.8338	73.4558	40.2698	51.94	41.7021	73.707	38.2281	39.2656	LEPROTL1
ENSG00000067082	0.433358	7.18343	0.000618132	0.00576391	164.683	104.282	140.031	123.408	161.217	113.608	201.695	153.059	KLF6
ENSG00000128872	-0.496401	7.70095	0.000621403	0.00579115	101.023	191.866	223.614	252.141	163.507	257.629	201.511	271.936	TMOD2
ENSG00000154096	-0.706776	2.46424	0.000622105	0.00579444	0.757858	2.14068	11.3608	17.9242	0.20211	0.565527	3.25215	5.84536	THY1
ENSG00000185009	-0.424595	6.39461	0.000623805	0.00580702	79.4236	122.019	71.4104	94.9465	73.0965	94.6943	63.0794	73.3846	AP3M1
ENSG00000103599	-0.717831	2.33415	0.000626753	0.00582588	3.78929	7.46179	5.32535	7.44454	1.95373	2.63913	3.62032	6.86194	IQCH
ENSG00000261754	-0.783264	3.54618	0.000627202	0.00582588	6.74494	19.5107	13.4909	16.607	0	0.0628363	13.3768	22.1742	CTC-523E23.1
ENSG00000140931	-0.829387	2.28839	0.000627307	0.00582588	4.09244	9.29665	3.04306	6.47102	2.15584	3.51883	4.41801	5.01938	CMTM3
ENSG00000196700	-0.660247	5.19514	0.000627404	0.00582588	6.89651	22.2019	56.1444	77.9959	25.6006	44.2996	23.8695	34.1826	ZNF512B
ENSG00000114686	-0.468404	5.81004	0.000627586	0.00582588	54.3384	61.7126	38.5454	62.2478	54.7718	73.3928	40.4371	62.5199	MRPL3
ENSG00000102897	-0.467381	5.483	0.00062893	0.00583379	25.6156	42.7524	40.422	52.799	51.2686	73.8327	32.276	37.6771	LYRM1
ENSG00000214900	1.24431	0.432216	0.000629239	0.00583379	2.57672	1.16208	0.253588	0.343594	1.07792	0.125673	3.25215	1.33427	C14orf182
ENSG00000089289	0.468514	5.68698	0.000629493	0.00583379	89.1999	55.2906	33.7272	29.0337	65.7532	45.682	50.6231	42.5059	IGBP1
ENSG00000151623	-0.825085	2.69615	0.000631382	0.00584517	1.74307	3.05811	1.42009	3.37868	14.4172	22.3697	0.981781	3.81219	NR3C2
ENSG00000265185	1.14274	0.99957	0.000631425	0.00584517	2.34936	0.672784	4.51387	1.48891	1.61688	1.31956	1.65676	1.14366	SNORD3B-1
ENSG00000117899	-0.470509	5.44344	0.000634056	0.00586626	36.1498	44.2814	40.3205	49.8784	36.2451	61.3911	32.7056	46.064	MESDC2
ENSG00000148225	-1.20085	3.6276	0.000635774	0.00587887	2.42515	21.2233	13.0852	17.9242	4.0422	9.80246	9.81781	18.9974	WDR31
ENSG00000188707	-0.630615	3.5125	0.000636231	0.00587982	7.27544	11.682	13.5923	17.9814	6.40015	14.2638	7.85425	10.8647	ZBED6CL
ENSG00000067445	-0.447568	5.68247	0.000638119	0.00589399	37.7413	55.4129	31.3942	38.8261	51.7402	78.9852	52.5866	63.2823	TRO
ENSG00000122884	-0.597024	5.26304	0.000639248	0.00590113	43.8042	86.6668	19.7799	22.1046	30.7881	32.4864	27.7967	43.0777	P4HA1
ENSG00000215346	0.75939	3.12593	0.000642046	0.00592367	8.5638	4.77065	5.93396	5.72657	18.931	8.23156	10.1246	6.92548	AF131215.5
ENSG00000074416	-0.676984	3.74066	0.000644025	0.00593863	24.8578	46.2386	7.91195	7.73087	2.42532	2.82763	6.01341	8.32328	MGLL
ENSG00000226403	0.937881	0.994878	0.000646775	0.00595993	1.81886	1.28441	1.7244	0.973517	4.58116	1.94793	1.84084	0.953047	RP11-31F19.1
ENSG00000034677	0.395811	7.52257	0.000647053	0.00595993	209.624	161.285	156.464	131.196	256.141	187.504	213.231	154.838	RNF19A
ENSG00000112237	-0.449197	5.83923	0.000648529	0.00597021	59.4919	77.7983	37.1253	61.5033	54.3676	66.2923	42.5234	58.0724	CCNC
ENSG00000048740	-0.488537	5.25331	0.000650774	0.00598755	25.1609	35.1683	33.9301	59.7854	37.4577	45.1793	29.883	37.3595	CELF2
ENSG00000077152	0.484466	7.93801	0.000651177	0.00598794	743.232	467.279	98.1386	95.9773	192.948	147.854	110.634	106.233	UBE2T
ENSG00000140326	0.581854	5.47061	0.000651843	0.00599075	89.5789	42.0184	38.8497	32.0688	52.0097	39.147	32.2147	28.5279	CDAN1
ENSG00000151917	-0.976398	3.48968	0.000654502	0.00601186	11.2163	31.4985	8.52056	7.5018	6.13067	15.2064	4.11121	4.7017	BEND6
ENSG00000155099	0.857402	3.62007	0.00065904	0.00605019	4.24401	3.85322	23.4316	15.6908	2.76217	0.502691	31.6624	14.3592	TMEM55A
ENSG00000151746	0.408608	7.33515	0.000664614	0.00609799	218.87	164.587	119.389	78.3967	227.913	168.778	170.462	142.894	BICD1
ENSG00000179546	-1.21378	0.0941092	0.000665415	0.00610197	0.530501	1.83487	1.26794	2.51969	0.13474	0.125673	0.184084	0.698901	HTR1D
ENSG00000266371	0.855218	1.90528	0.000669914	0.00613983	5.60815	2.44649	1.97799	1.71797	7.27596	3.26749	4.17257	2.98622	RP11-142O6.1
ENSG00000196199	-0.406893	6.34403	0.000670586	0.0061426	65.7063	88.5017	77.4458	98.7833	74.9829	109.398	60.7477	73.194	MPHOSPH8
ENSG00000110330	0.427898	6.22806	0.000671885	0.0061511	67.2978	44.0979	80.7425	61.5606	99.1013	67.6119	96.2145	82.0891	BIRC2
ENSG00000230069	0.57181	3.22432	0.000673126	0.00615907	6.89651	4.64833	11.7665	7.38727	14.1477	9.99097	11.1678	7.68792	LRRC37A15P
ENSG00000115652	0.444254	5.6265	0.000674142	0.00616285	69.6472	44.4649	44.2258	37.28	64.1363	46.6874	49.5799	38.5666	UXS1
ENSG00000135709	-0.624199	4.13119	0.000674282	0.00616285	15.8392	31.9267	14.911	16.1489	10.9813	18.8509	13.0086	17.4725	KIAA0513
ENSG00000155906	0.425401	5.82797	0.000675607	0.00617156	49.4124	31.9267	50.9712	40.086	98.9666	74.1468	60.6863	47.4618	RMND1
ENSG00000153707	-0.468549	5.89227	0.00067658	0.00617705	67.7525	100.734	61.5205	68.9479	56.5235	89.4789	13.254	15.9477	PTPRD
ENSG00000183421	-1.01862	0.741294	0.000678548	0.00619161	0	0.0611622	2.28229	4.0086	0	0.125673	1.47267	4.0028	RIPK4
ENSG00000271746	1.12186	0.643486	0.000680244	0.00620368	2.57672	1.22324	1.26794	1.03078	3.30113	1.00538	0.981781	0.381219	RP1-202O8.3
ENSG00000080986	0.551304	7.23291	0.000683249	0.00622766	315.042	163.242	93.0669	93.4003	185.941	128.312	121.434	102.866	NDC80
ENSG00000255085	-0.524497	3.82022	0.00068434	0.00623418	9.24587	13.578	14.3024	22.1618	7.61282	11.9389	14.4813	18.362	AF186192.5
ENSG00000160097	-0.530879	5.50215	0.00068639	0.00624943	18.2644	39.0826	64.2085	81.6036	33.0113	52.3426	31.7852	40.5998	FNDC5
ENSG00000237399	-1.15504	0.7109	0.000688237	0.00626281	0.454715	1.22324	0.405741	1.54617	1.68425	4.1472	1.22723	1.46134	PITRM1-AS1
ENSG00000138757	-0.431088	7.79177	0.000688914	0.00626553	232.663	297.371	140.894	227.517	253.581	343.966	127.754	148.231	G3BP2
ENSG00000102543	0.606425	3.5654	0.000689452	0.00626699	10.0795	4.89297	17.244	11.5677	13.1372	8.04305	15.8926	12.6438	CDADC1
ENSG00000187531	0.601301	3.37163	0.000691802	0.00628491	11.3679	7.46179	15.4689	9.27704	9.49918	5.27825	12.8245	10.4835	SIRT7
ENSG00000259153	-0.667079	2.43648	0.000692307	0.00628606	5.60815	8.99084	4.15885	6.12743	3.84009	6.84916	2.82262	3.93926	RP6-65G23.3
ENSG00000178177	0.494723	8.03862	0.000693808	0.00629624	445.621	270.153	195.77	181.303	322.096	194.604	266.86	226.762	LCORL
ENSG00000205133	-0.540819	5.81288	0.000697582	0.00632703	62.2202	89.4803	30.4813	63.2213	48.3043	54.2277	42.0939	58.8983	TRIQK
ENSG00000177599	-0.43504	4.89385	0.000701641	0.00636037	22.8115	30.5811	24.1416	34.0158	32.4724	42.7287	21.2924	28.782	ZNF491
ENSG00000095370	-0.879763	3.30539	0.00070278	0.00636722	8.63959	7.58411	6.44114	15.1754	6.80437	14.1382	5.64524	13.6603	SH2D3C
ENSG00000105146	0.975119	0.918477	0.000703569	0.00637089	1.97043	0.672784	0.811482	0.458125	5.72645	2.82763	1.16586	0.889511	AURKC
ENSG00000258645	-0.966093	1.17146	0.000704991	0.00638029	0.757858	2.87462	1.62296	2.80602	1.75162	3.01614	1.53403	2.54146	HSPE1P2
ENSG00000170310	0.499887	3.97244	0.00070637	0.00638928	8.33644	6.17738	19.1206	13.1138	25.6006	18.0969	19.697	14.2957	STX8
ENSG00000064607	0.512859	8.57893	0.000711632	0.00643337	636.98	328.257	360.907	300.359	448.819	318.329	351.784	313.235	SUGP2
ENSG00000106278	-1.12649	3.18895	0.000714928	0.00645965	8.48801	30.153	3.70239	2.34789	8.35389	13.0071	2.20901	3.93926	PTPRZ1
ENSG00000089351	0.465995	5.31008	0.000715709	0.00646318	32.8911	29.3578	41.2334	28.5183	69.1217	43.9226	40.3144	31.1329	GRAMD1A
ENSG00000090263	-0.538264	3.76644	0.000717791	0.00647847	9.0943	15.3517	14.0995	17.7524	10.4424	15.6462	10.1246	15.1217	MRPS33
ENSG00000146918	0.530571	7.92197	0.00071945	0.00648991	484.802	243.792	229.396	207.76	266.92	200.888	165.369	140.86	NCAPG2
ENSG00000196532	0.41538	8.1982	0.000722085	0.00650852	569.985	444.833	320.333	242.921	314.888	235.133	137.633	83.3599	HIST1H3C
ENSG00000230772	-1.00532	0.910567	0.0007225	0.00650852	1.36415	3.36392	0.152153	0.458125	2.29058	3.456	1.04314	2.16024	VN1R108P
ENSG00000143970	0.386406	7.40811	0.00072269	0.00650852	135.429	108.685	215.449	170.594	151.044	114.676	266.983	194.676	ASXL2
ENSG00000271895	-0.641508	2.81792	0.000723954	0.00651637	7.42701	11.7431	4.91961	7.90266	6.26541	10.368	3.19079	3.68512	RP4-635E18.8
ENSG00000203778	-0.803065	2.31562	0.000725349	0.00652539	2.6525	5.5046	5.1732	7.73087	2.29058	6.34647	3.8044	5.01938	FAM229B
ENSG00000111252	-0.614579	3.69952	0.000727121	0.00653779	10.1553	20.4282	11.9186	17.1797	6.60226	10.8707	11.8427	13.7239	SH2B3
ENSG00000137185	0.437099	5.63188	0.000727718	0.00653962	84.7286	55.9634	27.9454	21.0165	80.3051	60.5114	35.4055	30.6246	ZSCAN9
ENSG00000101166	-0.399936	7.51513	0.000728421	0.00654238	121.257	146.116	192.524	261.704	101.864	150.807	214.396	273.398	SLMO2
ENSG00000174799	0.59881	6.2986	0.000730379	0.00655642	110.42	49.2967	78.4602	65.3974	106.445	60.5742	83.6355	74.846	CEP135
ENSG00000166326	-0.421293	6.03673	0.000730797	0.00655663	48.5787	71.2539	47.6746	70.4368	78.3514	94.0031	49.5799	64.3625	TRIM44
ENSG00000015171	-0.496937	6.30288	0.000735976	0.00659953	33.9521	63.1194	78.9166	91.7396	82.663	134.156	65.6566	80.1195	ZMYND11
ENSG00000175073	0.484687	7.02493	0.000737478	0.00660943	201.515	109.908	106.811	95.6337	125.308	87.3425	173.775	140.987	VCPIP1
ENSG00000227097	0.492333	4.36776	0.000738102	0.00661145	32.3606	23.5474	1.31866	1.03078	62.0478	42.6659	1.34995	1.08012	RP11-742N3.1
ENSG00000101040	-0.414089	6.05489	0.000738685	0.0066131	66.8431	94.5567	50.9712	61.8469	59.1509	84.2007	50.8072	62.5834	ZMYND8
ENSG00000177694	-0.932618	1.95127	0.000741549	0.00663517	0.985216	2.93578	6.0354	9.10524	0.943181	3.95869	1.9022	3.43097	NAALADL2
ENSG00000255571	0.535057	4.95059	0.000745965	0.00667108	9.77637	10.5811	59.0353	36.421	39.5462	28.6534	36.7554	24.9063	LINC00925
ENSG00000251141	-0.754991	2.47174	0.00075186	0.00672018	6.51758	13.578	2.02871	3.43594	5.25486	6.22079	2.63854	4.0028	RP11-53O19.1
ENSG00000158301	-0.396758	6.23392	0.000756447	0.00675754	35.1646	51.4374	73.7435	94.0875	75.7913	97.5848	74.3699	98.6722	GPRASP2
ENSG00000099991	0.387085	6.82886	0.000758831	0.00677519	108.298	85.1989	122.99	88.4755	171.996	129.443	111.555	90.603	CABIN1
ENSG00000224977	1.3139	0.267311	0.000765281	0.00682586	2.122	0.305811	0.405741	0.286328	3.03165	1.3824	0.92042	0.571828	RP11-160H22.3
ENSG00000161021	0.436319	5.49681	0.000765329	0.00682586	76.7711	53.7004	40.2698	29.0337	64.8774	47.2529	25.8331	23.0637	MAML1
ENSG00000138459	-0.420996	5.29551	0.00076628	0.00683067	28.5713	41.4068	33.3722	43.6937	42.7126	55.3588	29.208	38.8208	SLC35A5
ENSG00000141380	-0.534413	6.45783	0.000767075	0.00683409	63.8117	124.037	77.1923	123.35	63.1257	67.2349	82.531	100.705	SS18
ENSG00000256229	0.407307	6.13304	0.000768059	0.00683919	95.2628	70.5812	81.0975	63.3931	61.3741	50.9602	81.9173	55.9756	ZNF486
ENSG00000102385	1.36837	2.28761	0.000769523	0.00684855	11.8984	2.56881	1.67368	1.14531	4.64853	0.439854	9.81781	6.67133	DRP2
ENSG00000157657	-1.10323	0.688794	0.000770323	0.00685199	0	0.244649	1.62296	2.34789	0.33685	1.31956	1.59539	4.19341	ZNF618
ENSG00000237135	0.945092	1.68995	0.000778065	0.00691715	3.94086	2.32416	1.92727	1.43164	5.99593	1.75942	4.72482	3.04975	DDX10P1
ENSG00000260837	0.907159	1.00721	0.000779217	0.00692369	1.28836	0.489297	3.14449	1.94703	2.49269	1.25673	2.76126	1.52488	RP11-434B12.1
ENSG00000163328	-0.735125	4.08297	0.000779797	0.00692513	10.9889	23.6698	16.5847	20.9592	7.00648	6.4093	15.7085	32.9754	GPR155
ENSG00000159423	-1.2163	1.47065	0.000782855	0.00694857	2.57672	5.99389	2.99234	4.46672	0.26948	2.51345	0.429529	1.71549	ALDH4A1
ENSG00000178163	-0.484267	6.8858	0.000788116	0.00699153	66.6915	130.275	97.3779	114.875	116.011	158.033	113.702	147.976	ZNF518B
ENSG00000231999	-1.41115	-0.0245208	0.000789212	0.00699751	0.378929	1.28441	0.507176	1.94703	0	0.502691	0.92042	1.20719	RP5-1007M22.2
ENSG00000127578	0.91334	1.00018	0.000790067	0.00700135	1.28836	0.672784	2.18086	1.31711	1.95373	1.25673	4.29529	1.96963	WFIKKN1
ENSG00000163939	-0.462797	8.02362	0.000793537	0.00702835	241.302	285.077	187.706	323.78	233.572	349.244	212.494	247.665	PBRM1
ENSG00000176209	-0.59535	3.55829	0.000794053	0.00702917	9.47323	15.4129	11.3608	15.4617	8.08441	15.3949	8.09969	9.78462	SMIM19
ENSG00000070214	-0.536669	7.94788	0.000798652	0.00706611	281.165	512.05	146.016	178.211	235.458	237.961	143.34	240.422	SLC44A1
ENSG00000171219	-0.54662	3.90671	0.000799452	0.00706943	11.9742	13.8838	20.2363	34.703	8.62337	11.8132	7.17927	10.0388	CDC42BPG
ENSG00000225015	-0.956685	1.26348	0.00080214	0.00708695	1.74307	3.85322	1.31866	3.60774	0.13474	0	2.94534	4.51109	SNX18P15
ENSG00000237296	0.687978	2.42171	0.000802288	0.00708695	6.06287	3.11927	7.10047	4.69579	6.33278	3.39316	6.32021	4.82877	SMG1P1
ENSG00000254634	0.826251	1.93797	0.000803091	0.00709027	5.15344	2.38533	2.28229	0.973517	6.737	3.33032	5.09299	4.12987	RP11-231C14.3
ENSG00000102081	-0.494688	6.62007	0.000804661	0.00710035	79.1204	101.285	69.3817	133.372	83.9431	94.066	93.8214	130.885	FMR1
ENSG00000171033	-0.416172	6.37476	0.00080534	0.00710257	92.4587	124.159	59.8468	70.5513	97.8887	144.147	34.1782	39.9009	PKIA
ENSG00000038427	-0.569389	8.35802	0.000806066	0.00710519	48.6545	108.563	158.543	187.373	638.331	1030.45	210.837	241.248	VCAN
ENSG00000158292	-0.626221	3.49621	0.00080712	0.00711071	6.82073	12.6606	8.36841	9.21978	14.1477	24.192	5.76796	8.13267	GPR153
ENSG00000254685	-0.481644	4.7629	0.000810003	0.00712909	19.7801	28.0123	20.3885	29.4346	32.0008	37.8903	18.1016	30.6246	FPGT
ENSG00000237485	-0.803258	2.64655	0.000810065	0.00712909	5.38079	9.96944	3.55023	3.89407	4.24431	5.65527	4.78618	11.7543	SGOL1-AS1
ENSG00000269793	-0.600595	4.18	0.000811345	0.00713657	10.0795	21.7126	13.7445	19.5849	4.98538	10.3052	28.1648	35.1992	AC006115.3
ENSG00000120437	0.590344	7.17816	0.000812793	0.00714552	160.969	118.899	97.885	81.0882	306.264	137.109	130.884	125.04	ACAT2
ENSG00000261544	1.23014	0.282679	0.000820356	0.00720819	1.5915	0.978595	0.557894	0.458125	1.81899	0.377018	2.33173	0.825974	RP11-16E23.3
ENSG00000146243	-0.449656	5.17986	0.000823653	0.00723333	24.4788	39.3273	31.1913	36.8791	37.7272	51.7771	28.6557	38.8843	IRAK1BP1
ENSG00000214756	0.695786	3.73509	0.000829657	0.0072822	21.6748	9.11317	11.9186	10.4796	20.75	11.6876	11.2905	9.08572	METTL12
ENSG00000071127	-0.493152	6.78369	0.000837776	0.00734958	54.2627	78.0429	124.461	155.305	66.6963	134.91	119.777	146.515	WDR1
ENSG00000235518	0.941797	0.650505	0.000845221	0.00741097	3.03143	1.40673	0.811482	0.572657	2.35795	1.19389	1.71812	0.825974	AC011196.3
ENSG00000122008	0.451798	6.51667	0.000848276	0.00743384	133.535	85.2601	80.7425	71.8684	103.952	65.2869	104.682	86.5367	POLK
ENSG00000153162	1.11254	1.61473	0.000848873	0.00743514	1.13679	1.52905	2.84019	0.973517	3.03165	1.82225	8.95875	3.11329	BMP6
ENSG00000179151	0.430086	5.05128	0.000850391	0.00744451	46.6841	32.049	30.3799	24.2234	32.6745	25.8257	42.2166	30.4975	EDC3
ENSG00000065150	0.401084	9.18358	0.000851413	0.00744952	1086.31	775.903	469.848	384.539	680.437	491.443	410.753	352.246	IPO5
ENSG00000170634	-0.667965	2.71344	0.000854634	0.00747315	4.69872	9.96944	5.62966	8.18899	5.12012	7.7917	4.35665	5.59121	ACYP2
ENSG00000140876	-0.693996	2.23224	0.000855014	0.00747315	5.60815	9.60246	3.95598	5.72657	0.875811	1.82225	3.55896	5.4006	NUDT7
ENSG00000157933	0.471729	4.42231	0.000858024	0.00749552	26.2977	20.6117	25.6124	17.5233	27.0828	20.6103	20.1879	12.7073	SKI
ENSG00000115828	-0.831159	3.16819	0.000860596	0.00751119	5.07765	15.841	11.31	15.6335	2.22321	5.5296	6.56566	8.19621	QPCT
ENSG00000249307	-1.3444	0.703871	0.000860723	0.00751119	0.530501	3.91438	0.912918	1.37438	1.75162	2.95331	0.184084	0.381219	LINC01088
ENSG00000135749	-0.475511	4.93772	0.000867303	0.00756463	3.78929	7.46179	39.8641	54.6315	0.60633	1.06822	56.8819	79.0394	PCNXL2
ENSG00000255103	0.459673	5.74135	0.000869097	0.00757296	64.1906	36.6973	51.9856	42.3193	75.6566	55.9872	55.5933	44.7932	KIAA0754
ENSG00000100889	-0.820719	4.17985	0.00086917	0.00757296	6.59337	25.9328	22.3665	27.0867	10.5097	18.7881	12.2109	19.9505	PCK2
ENSG00000272447	-0.941506	0.88469	0.000875586	0.00762486	1.89465	3.2416	0.912918	1.94703	1.21266	1.88509	0.797697	1.96963	RP11-182L21.6
ENSG00000136709	0.410396	7.83381	0.000880662	0.00766504	325.955	219.328	189.583	162.577	287.94	203.527	237.898	197.789	WDR33
ENSG00000074201	-0.398519	6.64084	0.000886326	0.00771029	79.3478	113.028	102.348	141.332	97.0129	111.283	65.1043	87.6804	CLNS1A
ENSG00000006468	-0.688853	2.21144	0.000886985	0.00771199	0.530501	0.489297	4.41243	8.0172	3.50324	6.15796	5.03163	7.56084	ETV1
ENSG00000172817	-0.65048	2.69057	0.000889593	0.00773061	11.0647	18.104	2.5866	3.72227	3.30113	4.1472	3.25215	4.89231	CYP7B1
ENSG00000214919	1.25732	-0.18761	0.000890512	0.00773455	1.13679	0.366973	1.11579	0.515391	0.20211	0.0628363	1.77948	0.825974	AC104472.1
ENSG00000101189	-0.418356	5.266	0.000891955	0.00774206	18.6433	28.1346	42.4507	57.6665	22.0974	29.156	47.555	60.6773	MRGBP
ENSG00000173065	0.567861	3.72374	0.00089231	0.00774206	10.0037	9.11317	14.5052	9.21978	16.2362	10.6822	21.6605	13.2156	FAM222B
ENSG00000225733	-0.442883	7.67889	0.000894076	0.00775333	201.59	221.346	156.667	261.017	178.598	246.318	157.699	215.135	FGD5-AS1
ENSG00000146006	-0.486232	6.76859	0.000897663	0.00777944	52.2922	48.6239	127.656	193.844	87.2442	129.506	95.2327	136.349	LRRTM2
ENSG00000113068	-0.431598	5.47038	0.000898024	0.00777944	45.4715	64.0368	31.9014	45.8698	35.9082	49.892	37.4918	43.2048	PFDN1
ENSG00000108296	0.708703	5.28249	0.000899106	0.00778475	77.3773	29.6637	28.4019	30.179	48.5064	29.5959	38.8417	28.5279	CWC25
ENSG00000118496	0.40732	6.46356	0.000900918	0.00779637	119.742	79.1439	72.0698	59.9572	107.657	78.9852	102.842	85.0118	FBXO30
ENSG00000267370	-0.993322	0.949972	0.000902508	0.00780606	1.36415	1.95719	1.11579	3.43594	0.60633	1.25673	1.71812	2.92268	CTD-2623N2.3
ENSG00000075240	-0.502763	4.65062	0.000903542	0.00781093	11.671	22.263	25.0038	30.2363	28.2954	39.8382	17.488	24.9063	GRAMD4
ENSG00000132286	0.542939	5.51547	0.000904687	0.00781676	69.4956	36.1468	35.3502	31.4961	60.4983	36.7592	51.4821	44.2214	TIMM10B
ENSG00000133104	-0.417144	6.13911	0.000908849	0.00784863	57.8246	76.6974	77.3951	95.9773	62.5868	97.522	43.0143	51.5916	SPG20
ENSG00000152253	0.770437	5.69629	0.000912797	0.00787863	149.222	57.1866	30.8363	37.6808	52.616	34.183	29.1466	24.1439	SPC25
ENSG00000271830	-1.28488	0.306396	0.000915087	0.00789429	0.378929	1.83487	0.912918	1.54617	0.33685	1.63374	0.859058	1.27073	RP11-1C8.7
ENSG00000163041	0.595435	5.06635	0.000918292	0.00791782	55.8542	30.3364	23.4823	25.5978	58.6793	34.7485	23.2559	15.757	H3F3A
ENSG00000181192	-0.42323	5.39066	0.000923468	0.00795832	37.7413	49.1744	35.5531	42.7775	33.685	48.1955	35.9577	51.5281	DHTKD1
ENSG00000149289	-0.682131	5.22567	0.000924723	0.007965	19.098	52.7218	42.6028	54.1161	23.9164	44.4881	28.5944	32.3401	ZC3H12C
ENSG00000143499	-0.459129	5.33503	0.000926933	0.00797989	30.6933	52.4772	26.6268	35.4475	49.7865	63.6532	28.5944	34.7545	SMYD2
ENSG00000233927	0.398129	6.17154	0.000928104	0.00798204	105.115	82.202	82.6698	55.834	81.0462	63.339	58.7228	46.9535	RPS28
ENSG00000111639	-0.515043	4.94626	0.000928144	0.00798204	53.5048	65.5047	15.6718	30.7517	19.1331	26.4541	13.4995	21.6024	MRPL51
ENSG00000118816	0.386603	8.74253	0.000929913	0.00799311	658.579	534.924	339.504	258.898	611.518	428.606	331.903	262.152	CCNI
ENSG00000258704	0.866926	1.2456	0.00093123	0.00800029	3.86508	1.71254	1.47081	0.687188	3.23376	1.63374	3.31351	2.41439	RP11-85K15.2
ENSG00000215644	-1.05808	0.378833	0.000933532	0.00801592	0.151572	0.672784	0.760765	2.0043	1.01055	1.69658	1.04314	1.96963	GCGR
ENSG00000078403	0.47053	7.00906	0.000939375	0.00806192	207.502	128.012	81.3511	80.6873	206.22	138.68	103.517	84.1859	MLLT10
ENSG00000269834	-0.633883	4.20712	0.000940734	0.00806941	25.9188	31.5597	6.64401	16.1489	13.7435	25.323	11.6586	16.2018	CTD-3018O17.3
ENSG00000143061	-0.600902	4.22896	0.000942157	0.00807744	27.0555	47.0337	21.4536	24.3952	5.65908	11.8761	5.09299	6.35365	IGSF3
ENSG00000136854	0.404905	6.28026	0.000943519	0.00808494	63.4327	56.1469	79.0688	56.5212	103.076	76.1576	107.996	78.404	STXBP1
ENSG00000162419	0.526352	4.79483	0.000944722	0.00809107	25.9945	21.8961	31.6478	17.9242	42.0389	33.7431	30.8034	17.0913	GMEB1
ENSG00000170584	0.500317	6.09294	0.000948299	0.00811565	153.391	92.1102	53.71	46.0989	69.9975	45.0536	43.0143	42.5059	NUDCD2
ENSG00000250986	-0.748993	2.16979	0.00094857	0.00811565	0.833644	2.69114	2.73875	4.52399	6.60226	10.0538	2.82262	4.7017	AC141928.1
ENSG00000226766	0.86646	1.50836	0.000956632	0.00818041	2.04622	1.40673	1.67368	1.37438	6.26541	2.57629	4.23393	2.41439	FABP7P1
ENSG00000168843	-0.384628	9.47655	0.000959792	0.00820099	708.37	944.405	418.066	571.053	957.059	1242.9	388.54	468.137	FSTL5
ENSG00000070182	-0.595244	4.65818	0.000960089	0.00820099	19.7043	41.5291	21.6564	25.5978	9.63392	18.3482	28.9012	35.4534	SPTB
ENSG00000125148	0.999174	1.37521	0.000960521	0.00820099	1.89465	1.71254	3.34736	1.88977	4.64853	1.3824	3.25215	1.58841	MT2A
ENSG00000111231	-0.468037	4.35708	0.000964454	0.00823034	27.586	37.3701	12.4765	18.2678	16.4383	20.8617	12.3336	17.9173	GPN3
ENSG00000258486	0.615927	10.5545	0.000965864	0.00823677	2379.75	1982.39	1555.51	581.304	1880.1	1391.82	1465	794.905	RN7SL1
ENSG00000072274	0.394222	7.53894	0.000966201	0.00823677	253.2	199.389	218.086	145.684	212.957	163.563	160.276	133.808	TFRC
ENSG00000165046	-0.54984	3.63914	0.000971198	0.00827513	5.83551	7.2783	15.2153	21.99	7.8823	14.578	10.6769	14.7405	LETM2
ENSG00000125319	0.591285	3.98186	0.00097326	0.00828844	17.8097	8.56271	20.6928	16.8361	12.6656	10.1166	24.115	14.4863	C17orf53
ENSG00000180672	-1.0592	1.7002	0.000979969	0.00832843	3.18301	9.29665	2.18086	2.0043	2.62743	4.96407	0.184084	0.635365	AC007362.1
ENSG00000105767	-0.533053	4.47854	0.000980001	0.00832843	9.32166	14.1285	23.4316	28.0029	21.1542	40.1524	18.2243	22.619	CADM4
ENSG00000245532	1.01518	9.46799	0.000980235	0.00832843	2124.96	871.072	24.4459	52.4554	88.8611	78.2312	1552.38	873.627	NEAT1
ENSG00000171649	-0.510066	5.19492	0.000980247	0.00832843	41.3791	45.4435	30.9885	52.2836	21.6932	38.2673	26.5081	35.4534	ZIK1
ENSG00000161547	0.467215	8.36863	0.000980716	0.00832843	513.525	285.75	390.779	326.643	364.472	263.096	265.265	233.941	SRSF2
ENSG00000103044	-0.978737	0.985956	0.000980966	0.00832843	2.19779	4.77065	0.963635	1.54617	1.28003	2.89047	0.674974	0.635365	HAS3
ENSG00000129128	-0.513156	7.6233	0.000983852	0.00834637	246.91	281.53	116.093	220.416	185.2	235.95	101.676	188.894	SPCS3
ENSG00000231500	0.422781	8.83989	0.000984638	0.00834637	1038.11	693.212	330.831	235.076	417.088	354.837	313.863	282.61	RPS18
ENSG00000115310	-0.430713	9.47175	0.000984761	0.00834637	528.455	696.393	487.295	808.821	699.84	949.017	703.323	806.151	RTN4
ENSG00000130287	-0.992691	4.04766	0.000985091	0.00834637	0.454715	3.05811	14.7081	22.2764	7.81493	33.2404	20.6174	28.655	NCAN
ENSG00000110619	-0.693686	5.52886	0.000989108	0.00837613	51.307	80.8564	26.221	53.3144	27.2849	61.5796	36.0804	31.8318	CARS
ENSG00000172809	-0.396397	7.69155	0.000990703	0.00838536	187.191	226.178	146.625	220.816	189.916	256.749	189.975	235.403	RPL38
ENSG00000272906	0.761628	1.50133	0.000993327	0.00840328	4.31979	2.14068	1.42009	0.916251	3.57061	2.0736	4.6021	2.98622	RP11-533E19.7
ENSG00000165259	-0.616674	3.53694	0.000999417	0.00845049	0.303143	0.428135	6.18755	11.7967	12.7329	23.0609	16.813	20.3952	HDX
ENSG00000260661	-1.03436	0.503442	0.00100144	0.00846329	0.757858	1.46789	0.659329	0.916251	0.74107	2.01076	1.22723	2.605	RP11-152L20.3
ENSG00000104671	-0.495815	3.78207	0.00100297	0.00847187	10.8374	15.2294	12.7808	18.096	10.8466	15.7719	10.6769	14.6769	DCTN6
ENSG00000141404	-0.440084	4.90906	0.001005	0.00848474	2.42515	3.42508	31.6478	40.2578	44.2621	59.0033	22.7037	35.2628	GNAL
ENSG00000160691	0.551424	3.75788	0.00100656	0.00849362	12.3531	9.72479	16.0268	12.0258	13.2719	9.67679	21.9673	12.0719	SHC1
ENSG00000144045	-0.817036	1.35772	0.00100862	0.00850658	0.757858	1.71254	2.48516	4.35219	1.01055	1.13105	2.57717	5.20999	DQX1
ENSG00000135617	0.589727	4.41699	0.00100941	0.00850658	28.3439	15.1682	37.176	21.761	13.5414	13.6983	22.8264	17.1549	PRADC1
ENSG00000167526	0.415799	7.67223	0.00100964	0.00850658	360.437	265.872	181.518	111.611	231.416	197.369	159.294	123.833	RPL13
ENSG00000087245	-1.37688	1.40174	0.00101167	0.00851572	1.5915	9.41898	1.67368	1.54617	0.875811	1.44524	1.41131	2.0967	MMP2
ENSG00000103184	-1.11782	0.361011	0.00101175	0.00851572	1.13679	2.87462	0.507176	1.43164	0.47159	0.691199	0.859058	1.33427	SEC14L5
ENSG00000113845	-0.513957	4.18874	0.00101414	0.0085306	13.1867	23.7921	16.9904	24.1089	16.3709	20.1705	13.0086	17.0913	TIMMDC1
ENSG00000063046	0.384638	9.02522	0.00101454	0.0085306	827.506	592.356	388.091	304.711	700.042	538.57	444.747	371.816	EIF4B
ENSG00000171282	0.482204	5.68082	0.00101669	0.00853861	35.9225	28.0123	59.4411	52.4554	85.021	47.0644	58.1092	43.2684	RP11-1055B8.7
ENSG00000177455	-1.15494	0.32771	0.00101703	0.00853861	0.378929	1.52905	1.31866	1.8325	0.33685	1.00538	0.613613	1.84256	CD19
ENSG00000112312	0.533684	7.21619	0.00101801	0.00853861	332.927	177.554	95.6028	97.8098	191.533	135.726	83.7582	74.5918	GMNN
ENSG00000185591	0.412734	7.99208	0.00101803	0.00853861	340.203	233.701	230.968	205.698	289.556	194.73	302.082	239.151	SP1
ENSG00000270039	-0.790856	1.54068	0.00101807	0.00853861	1.97043	3.85322	1.26794	2.69149	2.0211	3.33032	2.94534	4.25694	RP11-571M6.17
ENSG00000198146	-0.390192	7.21554	0.00101921	0.00854076	130.806	167.034	111.224	161.546	137.906	187.127	134.32	158.079	ZNF770
ENSG00000184863	0.620022	7.55942	0.00101969	0.00854076	279.271	131.805	119.795	122.205	279.99	145.592	235.014	194.993	RBM33
ENSG00000130150	0.644339	5.34286	0.00101987	0.00854076	89.882	55.2295	17.4469	17.3515	66.09	30.0986	24.8513	23.8262	MOSPD2
ENSG00000152348	-0.634341	3.02471	0.00102182	0.00854687	8.63959	16.3303	6.13683	9.44884	5.52434	7.35185	4.9089	5.78182	ATG10
ENSG00000250846	-0.782557	1.45179	0.00102251	0.00854687	0.454715	0.672784	2.94162	4.92485	2.6948	5.59243	1.34995	1.96963	RP11-807H7.1
ENSG00000138356	0.984175	1.2833	0.00102261	0.00854687	0.378929	0.366973	2.13014	1.08805	0.20211	0.377018	9.32692	4.38402	AOX1
ENSG00000233602	1.19676	0.20755	0.00102266	0.00854687	1.81886	0.733946	1.47081	0.458125	1.75162	0.565527	0.797697	0.762438	ERI3-IT1
ENSG00000005020	0.561229	3.67505	0.00102502	0.00855917	0.378929	0.305811	16.0268	10.8805	1.68425	1.25673	41.4802	28.5279	SKAP2
ENSG00000079616	0.569582	7.77518	0.00102516	0.00855917	403.181	177.982	231.577	192.012	249.471	189.577	162.607	145.562	KIF22
ENSG00000184640	0.386544	7.90616	0.00102663	0.00856711	304.811	210.031	313.029	241.776	208.578	173.114	260.295	206.367	2018-09-09
ENSG00000160124	-0.64269	3.53578	0.0010282	0.00857594	9.0943	18.7156	6.18755	11.5677	10.7118	13.6355	9.94053	12.0084	CCDC58
ENSG00000143653	-0.434606	6.80813	0.00102982	0.00858129	63.357	102.508	102.551	122.491	96.5413	150.367	118.059	139.399	SCCPDH
ENSG00000101470	-1.31488	0.362353	0.00102988	0.00858129	0.303143	2.44649	0.659329	1.31711	0.26948	0.754036	1.34995	2.0967	TNNC2
ENSG00000163635	0.424118	6.19633	0.00103503	0.00861988	103.978	70.2753	62.7884	53.3716	85.021	55.673	84.1263	70.7797	ATXN7
ENSG00000169217	-0.476756	5.79503	0.00104069	0.00866266	37.9687	57.7983	51.4784	65.6837	44.06	77.163	51.6049	57.2464	CD2BP2
ENSG00000204842	0.440102	6.26152	0.00104471	0.00869182	101.098	70.9481	62.7884	58.8691	106.579	67.4862	82.6537	62.7105	ATXN2
ENSG00000261762	-0.792526	1.55751	0.00105089	0.00873457	0.985216	1.83487	3.80382	6.58555	0.47159	1.63374	2.63854	4.12987	RP11-650L12.2
ENSG00000156675	-0.482159	4.95278	0.00105091	0.00873457	32.7395	50.9481	20.3885	33.4432	14.3498	16.5888	35.5896	42.7601	RAB11FIP1
ENSG00000153130	0.410803	6.80712	0.00105231	0.00874183	174.232	117.187	105.543	84.6959	163.709	119.955	67.7429	62.2658	SCOC
[truncated: 14,599 more rows]

## Sheet: ESRRG_ChIP_RNA
Chr	Start	End	PeakID..cmd.annotatePeaks.pl.ESRRG_Rb006_Rb018_pooled_overlap_p_0_001_MACS2_Motif_Output_d_given.bed.hg19..go.MACS2_GO_dgiven..annStats.anno_Rb006_Rb018_pooled_dgiven.bed..genomeOntology.MACS2_genomeOntology_dgiven..size.given..mask..m.....ESRRG_Rb006_Rb018_pooled_overlap_p_0_001_MACS2_Motif_Output_dgivenx2.homerMotifs_Top6.motifs.	Annotation	Detailed.Annotation	Distance.to.TSS	Nearest.PromoterID	Entrez.ID	Nearest.Unigene	Nearest.Refseq	Nearest.Ensembl	Gene.Name	Gene.Alias	Gene.Description	Gene.Type	CpG.	GC.	YCAAGGTCAB-ERRE	RCCATCTGBY- NEUROG2/NEUROD4	GYTAATCC- OTX2/CRX	AGCTAATTAG- LHX Homeobox
chr18	59002329	59003214	Merged-18-59002777-3	intron	intron (NM_031891, intron 1 of 11)	1956	NM_031891	28316	Hs.671510	NM_031891	ENSG00000101542	CDH20	CDH7L3|Cdh7	cadherin 20	protein-coding	0.014689	0.443567	0	0	0	0
chr5	150853739	150854763	Merged-5-150854111-3	intron	intron (NM_001349740, intron 9 of 11)	27094	NM_001349740	206358	Hs.269004	NM_078483	ENSG00000123643	SLC36A1	Dct1|LYAAT1|PAT1|TRAMD3	solute carrier family 36 member 1	protein-coding	0.010376	0.407503	0	0	0	0
chr8	96149855	96150461	Merged-8-96150145-3	intron	intron (NM_024613, intron 1 of 1)	4209	NM_024613	79666	Hs.29724	NM_024613	ENSG00000175895	PLEKHF2	EAPF|PHAFIN2|ZFYVE18	pleckstrin homology and FYVE domain containing 2	protein-coding	0.00531	0.43739	0	1	1	0
chr8	19796872	19797927	Merged-8-19797442-3	intron	CpG	817	NM_000237	4023	Hs.180878	NM_000237	ENSG00000175445	LPL	HDLCQ11|LIPD	lipoprotein lipase	protein-coding	0.093385	0.700971	0	0	0	0
chr1	208403141	208403580	Merged-1-208403346-3	intron	MIRc|SINE|MIR	14305	NM_025179	5362	Hs.497626	NM_025179	ENSG00000076356	PLXNA2	OCT|PLXN2	plexin A2	protein-coding	0.018957	0.460094	0	0	0	0
chr1	160330963	160333277	Merged-1-160331992-4	Intergenic	Intergenic	-4741	NM_005598	4807	Hs.30956	NM_005598	ENSG00000171786	NHLH1	HEN1|NSCL|NSCL1|bHLHa35	nescient helix-loop-helix 1	protein-coding	0.01116	0.51938	1	1	0	1
chr1	214662885	214663180	Merged-1-214663022-3	intron	L2c|LINE|L2	61992	NM_005401	5784	Hs.193557	NM_005401	ENSG00000152104	PTPN14	CATLPH|PEZ|PTP36	protein tyrosine phosphatase, non-receptor type 14	protein-coding	0	0.446154	0	0	0	0
chr21	42213008	42214162	Merged-21-42213606-3	intron	CpG	5480	NM_001271534	1826	Hs.160418	NM_001389	ENSG00000171587	DSCAM	CHD2|CHD2-42|CHD2-52	DS cell adhesion molecule	protein-coding	0.044194	0.559307	0	1	0	0
chr2	222253532	222253909	Merged-2-222253739-3	Intergenic	Intergenic	183358	NM_004438	2043	Hs.371218	NM_004438	ENSG00000116106	EPHA4	HEK8|SEK|TYRO1	EPH receptor A4	protein-coding	0.022599	0.460674	0	1	1	1
chr14	24144987	24145407	Merged-14-24145194-3	Intergenic	MIR|SINE|MIR	39624	NM_182908	10202	Hs.272499	NM_005794	ENSG00000100867	DHRS2	HEP27|SDR25C1	dehydrogenase/reductase 2	protein-coding	0.005747	0.528409	0	0	0	1
chr2	233365793	233366830	Merged-2-233366343-3	Intergenic	MIR|SINE|MIR	-13742	NM_001290787	9427	Hs.26880	NM_004826	ENSG00000171551	ECEL1	DA5D|DINE|ECEX|XCE	endothelin converting enzyme like 1	protein-coding	0.017544	0.60262	0	0	0	0
chrX	40367955	40368358	Merged-X-40368153-3	Intergenic	Intergenic	-72060	NM_005765	10159	Hs.495960	NM_005765	ENSG00000182220	ATP6AP2	APT6M8-9|ATP6IP2|ATP6M8-9|ELDF10|HT028|M8-9|MRXE|MRXSH|MSTP009|PRR|RENR|XMRE|XPDS	ATPase H+ transporting accessory protein 2	protein-coding	0.014535	0.523121	1	0	0	1
chr16	30076348	30078520	Merged-16-30077363-4	intron	CpG	440	NM_001243177	226	Hs.513490	NM_000034	ENSG00000149925	ALDOA	ALDA|GSD12|HEL-S-87p	aldolase, fructose-bisphosphate A	protein-coding	0.075013	0.654352	1	0	1	0
chr2	218501563	218502188	Merged-2-218501851-3	intron	intron (NR_026597, intron 1 of 12)	119441	NR_026597	729582	Hs.572788	NR_026597	NA	DIRC3	-	disrupted in renal carcinoma 3	ncRNA	0.01406	0.535088	0	0	1	1
chr8	98864134	98864996	Merged-8-98864651-3	3'	3' UTR (NM_018407, exon 7 of 7)	-16684	NM_030583	4147	Hs.189445	NM_002380	ENSG00000132561	MATN2	-	matrilin 2	protein-coding	0.006961	0.418308	1	1	1	1
chr12	117256083	117256841	Merged-12-117256538-3	intron	intron (NM_001109903, intron 7 of 11)	62770	NM_003806	8739	Hs.26605	NM_003806	ENSG00000135116	HRK	DP5|HARAKIRI	harakiri, BCL2 interacting protein	protein-coding	0.024857	0.531429	0	0	0	0
chr1	163162443	163162720	Merged-1-163162591-3	intron	intron (NM_001254748, intron 2 of 5)	10382	NM_001195303	8490	Hs.24950	NM_003617	ENSG00000143248	RGS5	MST092|MST106|MST129|MSTP032|MSTP092|MSTP106|MSTP129	regulator of G protein signaling 5	protein-coding	0.00361	0.413669	1	0	0	0
chr1	162789672	162790030	Merged-1-162789840-3	Intergenic	Intergenic	29359	NM_001304512	51478	Hs.492925	NM_016371	ENSG00000132196	HSD17B7	PRAP|SDR37C1	hydroxysteroid 17-beta dehydrogenase 7	protein-coding	0.005405	0.392473	0	0	0	0
chr5	112416972	112417373	Merged-5-112417194-3	intron	intron (NM_001085377, intron 11 of 18)	104765	NM_001242377	167227	Hs.443875	NM_152624	ENSG00000172795	DCP2	NUDT20	decapping mRNA 2	protein-coding	0.00813	0.437247	1	0	0	0
chr22	31100812	31101626	Merged-22-31101210-3	intron	intron (NM_030758, intron 1 of 13)	10426	NM_001282739	23762	Hs.517546	NM_030758	ENSG00000184792	OSBP2	HLM|ORP-4|ORP4|OSBPL1|OSBPL4	oxysterol binding protein 2	protein-coding	0.007752	0.51928	1	0	0	0
chr15	91531276	91531888	Merged-15-91531571-3	non-coding	non-coding (NR_051984, exon 4 of 4)	6299	NM_001267580	9055	Hs.366401	NM_003981	ENSG00000198901	PRC1	ASE1	protein regulator of cytokinesis 1	protein-coding	0.009804	0.433931	1	0	1	0
chr6	73506029	73506361	Merged-6-73506190-3	intron	MamSINE1|SINE|tRNA	165972	NR_120503	100507381	Hs.662412	NR_120503	ENSG00000233844	KCNQ5-IT1	-	KCNQ5 intronic transcript 1	ncRNA	0.003623	0.442446	0	0	0	0
chr1	202609962	202612063	Merged-1-202610921-3	intron	intron (NM_177402, intron 1 of 8)	1569	NM_001136504	127833	Hs.25422	NM_177402	ENSG00000143858	SYT2	CMS7|MYSPC|SytII	synaptotagmin 2	protein-coding	0.040977	0.595294	0	0	0	0
chr22	37873631	37874284	Merged-22-37873971-3	intron	MIR|SINE|MIR	8468	NM_001166343	4242	Hs.517603	NM_002405	ENSG00000100060	MFNG	-	MFNG O-fucosylpeptide 3-beta-N-acetylglucosaminyltransferase	protein-coding	0.008163	0.54251	0	1	0	1
chr1	217055138	217055673	Merged-1-217055383-3	intron	MIRc|SINE|MIR	57610	NM_001243512	2104	Hs.444225	NM_001438	ENSG00000196482	ESRRG	ERR-gamma|ERR3|ERRg|ERRgamma|NR3B3	estrogen related receptor gamma	protein-coding	0	0.377193	0	1	0	0
chr15	47676388	47676933	Merged-15-47676653-3	intron	intron (NM_001198999, intron 1 of 19)	200257	NM_001198999	80031	Hs.511265	NM_020858	ENSG00000137872	SEMA6D	-	semaphorin 6D	protein-coding	0.009174	0.457875	0	1	1	0
chr12	22415211	22415776	Merged-12-22415460-3	intron	intron (NM_003034, intron 2 of 4)	72155	NM_003034	6489	Hs.408614	NM_003034	ENSG00000111728	ST8SIA1	GD3S|SIAT8|SIAT8-A|SIAT8A|ST8SiaI	ST8 alpha-N-acetyl-neuraminide alpha-2,8-sialyltransferase 1	protein-coding	0.00354	0.420495	0	0	0	1
chr20	30804938	30806553	Merged-20-30805830-3	TTS	TTS (NM_172236)	10049	NM_015352	23509	Hs.472409	NM_015352	ENSG00000101346	POFUT1	DDD2|FUT12|O-FUT|O-Fuc-T|O-FucT-1|OFUCT1	protein O-fucosyltransferase 1	protein-coding	0.012844	0.432727	0	1	1	0
chr7	105029379	105030225	Merged-7-105029824-3	promoter-TSS	promoter-TSS (NM_001350738)	35	NM_001350742	6733	Hs.285197	NM_182691	ENSG00000135250	SRPK2	SFRSK2	SRSF protein kinase 2	protein-coding	0.079225	0.640489	0	0	0	0
chr8	66616647	66617129	Merged-8-66616895-3	intron	intron (NM_014637, intron 4 of 7)	34780	NM_001145838	9650	Hs.584788	NM_014637	ENSG00000066855	MTFR1	CHPPR|FAM54A2	mitochondrial fission regulator 1	protein-coding	0.012448	0.453416	0	0	0	0
chr1	208378561	208379386	Merged-1-208379003-5	intron	intron (NM_025179, intron 3 of 31)	38692	NM_025179	5362	Hs.497626	NM_025179	ENSG00000076356	PLXNA2	OCT|PLXN2	plexin A2	protein-coding	0.00463	0.533487	0	1	1	0
chr16	50305139	50305764	Merged-16-50305476-3	intron	intron (NM_001286057, intron 1 of 18)	5000	NM_001286057	113	Hs.513578	NM_001114	ENSG00000121281	ADCY7	AC7	adenylate cyclase 7	protein-coding	0.014925	0.609342	1	1	0	0
chr9	101888295	101888970	Merged-9-101888661-3	intron	intron (NM_004612, intron 1 of 8)	21261	NM_004612	7046	Hs.494622	NM_004612	ENSG00000106799	TGFBR1	AAT5|ACVRLK4|ALK-5|ALK5|ESS1|LDS1|LDS1A|LDS2A|MSSE|SKR4|TBR-i|TBRI|TGFR-1|tbetaR-I	transforming growth factor beta receptor 1	protein-coding	0.002519	0.385965	1	0	1	0
chr8	103733889	103734709	Merged-8-103734261-3	Intergenic	L2|LINE|L2	-66169	NM_005655	7071	Hs.435001	NM_005655	ENSG00000155090	KLF10	EGR-alpha|EGRA|TIEG|TIEG1	Kruppel like factor 10	protein-coding	0.004673	0.456221	0	0	1	0
chr20	43971156	43972229	Merged-20-43971708-3	intron	intron (NM_002999, intron 1 of 4)	5372	NM_002999	6385	Hs.632267	NM_002999	ENSG00000124145	SDC4	SYND4	syndecan 4	protein-coding	0.00932	0.517691	1	1	0	1
chr11	109893218	109893629	Merged-11-109893436-3	Intergenic	Intergenic	-70664	NM_033390	85463	Hs.376289	NM_033390	ENSG00000149289	ZC3H12C	MCPIP3	zinc finger CCCH-type containing 12C	protein-coding	0.00369	0.408088	1	0	1	0
chr6	13035887	13036274	Merged-6-13036066-3	intron	intron (NM_001322314, intron 1 of 12)	22192	NM_001322314	221692	Hs.436996	NM_030948	ENSG00000112137	PHACTR1	RPEL|RPEL1|dJ257A7.2	phosphatase and actin regulator 1	protein-coding	0.008658	0.400862	1	1	0	0
chr1	207488024	207488479	Merged-1-207488249-3	Intergenic	Intergenic	-6566	NM_001300904	1604	Hs.126517	NM_000574	ENSG00000196352	CD55	CHAPLE|CR|CROM|DAF|TC	CD55 molecule (Cromer blood group)	protein-coding	0	0.358423	1	0	1	0
chr12	19288027	19288464	Merged-12-19288282-3	intron	intron (NM_001143821, intron 3 of 27)	5619	NM_001256470	54477	Hs.188614	NM_019012	ENSG00000052126	PLEKHA5	PEPP-2|PEPP2	pleckstrin homology domain containing A5	protein-coding	0.005249	0.368146	0	0	0	1
chr14	57227324	57227788	Merged-14-57227553-3	Intergenic	Intergenic	44825	NM_001270525	5015	Hs.288655	NM_021728	ENSG00000165588	OTX2	CPHD6|MCOPS5	orthodenticle homeobox 2	protein-coding	0.010776	0.380645	0	0	0	0
chr18	35101617	35102139	Merged-18-35101919-3	intron	intron (NM_001353701, intron 1 of 1)	-36058	NM_001353758	56853	Hs.435976	NM_020180	ENSG00000101489	CELF4	BRUNOL4|CELF-4	CUGBP Elav-like family member 4	protein-coding	0.034301	0.547368	0	0	0	0
chr20	46387238	46387797	Merged-20-46387560-3	intron	intron (NM_001161841, intron 1 of 20)	27291	NM_018837	55959	Hs.162016	NM_018837	ENSG00000196562	SULF2	HSULF-2	sulfatase 2	protein-coding	0.021322	0.544681	1	0	0	0
chr4	650980	652604	Merged-4-651728-3	intron	intron (NM_001145291, intron 10 of 21)	4826	NM_001145292	5158	Hs.623810	NM_000283	ENSG00000133256	PDE6B	CSNB3|CSNBAD2|GMP-PDEbeta|PDEB|RP40|rd1	phosphodiesterase 6B	protein-coding	0.039409	0.675077	0	0	0	0
chr6	129467702	129468401	Merged-6-129468041-3	intron	intron (NM_000426, intron 5 of 64)	263765	NM_001079823	3908	Hs.200841	NM_000426	ENSG00000196569	LAMA2	LAMM	laminin subunit alpha 2	protein-coding	0.004292	0.395714	1	0	1	0
chr14	24100465	24101874	Merged-14-24101227-4	intron	intron (NM_001318835, intron 1 of 4)	1845	NM_001318835	10202	Hs.272499	NM_005794	ENSG00000100867	DHRS2	HEP27|SDR25C1	dehydrogenase/reductase 2	protein-coding	0.00983	0.49331	1	0	1	0
chr5	135731604	135732978	Merged-5-135732372-4	Intergenic	MIR|SINE|MIR	-31127	NM_001167577	57113	Hs.591263	NM_020389	ENSG00000069018	TRPC7	TRP7	transient receptor potential cation channel subfamily C member 7	protein-coding	0.007718	0.401756	0	1	1	1
chr12	125015482	125016243	Merged-12-125015820-3	intron	intron (NM_001077261, intron 2 of 47)	36148	NM_001077261	9612	Hs.137510	NM_006312	ENSG00000196498	NCOR2	CTG26|N-CoR2|SMAP270|SMRT|SMRTE|SMRTE-tau|TNRC14|TRAC|TRAC-1|TRAC1	nuclear receptor corepressor 2	protein-coding	0.027299	0.630372	0	0	0	0
chr2	10259699	10260860	Merged-2-10260324-5	Intergenic	CpG	-2416	NM_001165931	6241	Hs.226390	NM_001034	ENSG00000171848	RRM2	R2|RR2|RR2M	ribonucleotide reductase regulatory subunit M2	protein-coding	0.082892	0.649737	0	0	0	0
chr8	8802500	8803100	Merged-8-8802795-3	Intergenic	MER41B|LTR|ERV1	-51669	NM_004225	9258	Hs.379414	NM_004225	ENSG00000147324	MFHAS1	LRRC65|MASL1|ROCO4	malignant fibrous histiocytoma amplified sequence 1	protein-coding	0.018182	0.410714	0	0	0	0
chr12	117789160	117789731	Merged-12-117789443-3	intron	intron (NM_000620, intron 1 of 28)	10162	NM_001204218	4842	Hs.654410	NM_000620	ENSG00000089250	NOS1	IHPS1|N-NOS|NC-NOS|NOS|bNOS|nNOS	nitric oxide synthase 1	protein-coding	0	0.480874	1	0	0	0
chr1	206870938	206871847	Merged-1-206871501-3	intron	intron (NM_032960, intron 1 of 9)	13027	NM_004759	9261	Hs.643566	NM_004759	ENSG00000162889	MAPKAPK2	MAPKAP-K2|MK-2|MK2	mitogen-activated protein kinase-activated protein kinase 2	protein-coding	0.006557	0.470588	0	1	1	1
chr3	183118240	183118568	Merged-3-183118407-3	intron	intron (NM_015078, intron 1 of 29)	27653	NM_015078	23101	Hs.208267	NM_015078	ENSG00000053524	MCF2L2	ARHGEF22	MCF.2 cell line derived transforming sequence-like 2	protein-coding	0.033537	0.468085	0	0	1	0
chr1	23010442	23011699	Merged-1-23011166-5	Intergenic	Intergenic	-26261	NM_017449	2048	Hs.380705	NM_004442	ENSG00000133216	EPHB2	CAPB|DRT|EK5|EPHT3|ERK|Hek5|PCBC|Tyro5	EPH receptor B2	protein-coding	0.027491	0.576792	0	0	0	0
chr13	44482576	44482899	Merged-13-44482734-3	Intergenic	Intergenic	28774	NM_001350647	144811	Hs.210586	NM_153218	ENSG00000179630	LACC1	C13orf31|FAMIN	laccase domain containing 1	protein-coding	0.003096	0.354938	0	0	0	0
chr3	119357325	119358042	Merged-3-119357735-3	Intergenic	Intergenic	21754	NM_022135	64091	Hs.534383	NM_022135	ENSG00000121577	POPDC2	POP2	popeye domain containing 2	protein-coding	0.013208	0.510358	0	0	1	0
chr7	80477384	80477969	Merged-7-80477682-3	intron	MIRc|SINE|MIR	70991	NM_006379	10512	Hs.269109	NM_006379	ENSG00000075223	SEMA3C	SEMAE|SemE	semaphorin 3C	protein-coding	0.006024	0.354	1	0	0	1
chr1	161147209	161147821	Merged-1-161147541-3	5'	5' UTR (NM_003779, exon 1 of 8)	243	NM_001199873	8703	Hs.321231	NM_003779	ENSG00000158850	B4GALT3	beta4Gal-T3	beta-1,4-galactosyltransferase 3	protein-coding	0.060458	0.595432	0	0	0	0
chrX	96947119	96947871	Merged-X-96947435-3	Intergenic	Intergenic	-127961	NR_125391	10824	Hs.654372	NR_125391	ENSG00000236256	DIAPH2-AS1	EPAG	DIAPH2 antisense RNA 1	ncRNA	0.004902	0.364964	1	0	0	0
chr8	110548349	110548852	Merged-8-110548578-3	3'	3' UTR (NM_177531, exon 78 of 78)	-3329	NM_198120	9166	Hs.409368	NM_004215	ENSG00000147654	EBAG9	EB9|PDAF	estrogen receptor binding site associated, antigen, 9	protein-coding	0.007853	0.359375	0	0	0	1
chr6	158106081	158107153	Merged-6-158106641-3	Intergenic	MER5C|DNA|hAT-Charlie	-137586	NM_016224	51429	Hs.191213	NM_016224	ENSG00000130340	SNX9	SDP1|SH3PX1|SH3PXD3A|WISP	sorting nexin 9	protein-coding	0.017123	0.479592	0	0	0	0
chr17	55363766	55364248	Merged-17-55364017-3	intron	intron (NM_170721, intron 4 of 9)	29633	NM_170721	124540	Hs.658922	NM_138962	ENSG00000153944	MSI2	MSI2H	musashi RNA binding protein 2	protein-coding	0.026144	0.503254	0	0	0	0
chr7	131320053	131320570	Merged-7-131320321-3	Intergenic	Intergenic	-78935	NM_001018111	5420	Hs.744213	NM_005397	ENSG00000128567	PODXL	Gp200|PC|PCLP|PCLP-1	podocalyxin like	protein-coding	0.010309	0.534979	0	0	0	0
chr11	35808493	35808907	Merged-11-35808665-3	intron	intron (NM_017583, intron 4 of 4)	124400	NM_017583	54765	Hs.192103	NM_017583	ENSG00000166326	TRIM44	AN3|DIPB|HSA249128|MC7	tripartite motif containing 44	protein-coding	0.016908	0.493976	0	0	0	0
chr9	5847926	5848336	Merged-9-5848128-3	Intergenic	MLT1D|LTR|ERVL-MaLR	-15050	NM_024896	79956	Hs.591078	NM_024896	ENSG00000099219	ERMP1	FXNA|KIAA1815|bA207C16.3	endoplasmic reticulum metallopeptidase 1	protein-coding	0	0.272727	0	0	0	0
chr16	49874787	49875747	Merged-16-49875238-3	intron	MIR3|SINE|MIR	16563	NM_001271620	23090	Hs.443715	NM_015069	ENSG00000102935	ZNF423	Ebfaz|JBTS19|NPHP14|OAZ|Roaz|ZFP423|Zfp104|hOAZ	zinc finger protein 423	protein-coding	0.011827	0.543194	0	0	0	0
chr7	106190236	106190645	Merged-7-106190464-3	Intergenic	Intergenic	111194	NM_175884	168455	Hs.29692	NM_175884	ENSG00000253276	CCDC71L	C7orf74	coiled-coil domain containing 71 like	protein-coding	0.002445	0.341463	0	0	1	0
chr11	18092448	18093555	Merged-11-18093056-3	Intergenic	Intergenic	-30666	NM_004179	7166	Hs.591999	NM_004179	ENSG00000129167	TPH1	TPRH|TRPH	tryptophan hydroxylase 1	protein-coding	0.006203	0.40099	1	1	0	1
chr1	202600135	202600658	Merged-1-202600375-3	intron	intron (NM_177402, intron 1 of 8)	12185	NM_001136504	127833	Hs.25422	NM_177402	ENSG00000143858	SYT2	CMS7|MYSPC|SytII	synaptotagmin 2	protein-coding	0.014052	0.5338	0	0	1	1
chr17	55385722	55386139	Merged-17-55385931-3	intron	intron (NM_170721, intron 4 of 9)	51556	NM_170721	124540	Hs.658922	NM_138962	ENSG00000153944	MSI2	MSI2H	musashi RNA binding protein 2	protein-coding	0.005882	0.45614	1	0	0	0
chr4	26237155	26238349	Merged-4-26237795-3	Intergenic	Intergenic	-83580	NM_005349	3516	Hs.479396	NM_005349	ENSG00000168214	RBPJ	AOS3|CBF1|IGKJRB|IGKJRB1|KBF2|RBP-J|RBPJK|RBPSUH|SUH|csl	recombination signal binding protein for immunoglobulin kappa J region	protein-coding	0.001439	0.446839	1	1	0	1
chr3	136070602	136070889	Merged-3-136070745-3	intron	intron (NM_005862, intron 28 of 33)	101578	NM_001178014	5096	Hs.63788	NM_000532	ENSG00000114054	PCCB	-	propionyl-CoA carboxylase subunit beta	protein-coding	0.00463	0.43318	0	0	0	0
chr14	96556754	96557336	Merged-14-96556995-3	3'	3' UTR (NM_001252507, exon 2 of 2)	51384	NM_001252507	56967	Hs.6434	NM_020215	ENSG00000227051	C14orf132	C14orf88	chromosome 14 open reading frame 132	protein-coding	0.014218	0.504717	1	0	0	1
chr16	17448889	17449273	Merged-16-17449106-3	intron	intron (NM_022166, intron 2 of 11)	115657	NM_022166	64131	Hs.22907	NM_022166	ENSG00000103489	XYLT1	DBQD2|PXYLT1|XT-I|XT1|XTI|XYLTI|xylT-I	xylosyltransferase 1	protein-coding	0.010417	0.501299	0	1	0	0
chr3	23807200	23807563	Merged-3-23807393-3	Intergenic	MLT1D|LTR|ERVL-MaLR	-40003	NM_182666	7324	Hs.164853	NM_003341	ENSG00000170142	UBE2E1	UBCH6	ubiquitin conjugating enzyme E2 E1	protein-coding	0.031008	0.496183	0	0	0	0
chr2	42236370	42236765	Merged-2-42236594-3	Intergenic	Intergenic	-38594	NM_138370	91461	Hs.408542	NM_138370	ENSG00000162878	PKDCC	SGK493|Vlk	protein kinase domain containing, cytoplasmic	protein-coding	0.005063	0.555556	0	0	0	0
chr17	55332662	55333962	Merged-17-55333310-3	promoter-TSS	promoter-TSS (NM_138962)	100	NM_001322250	124540	Hs.658922	NM_138962	ENSG00000153944	MSI2	MSI2H	musashi RNA binding protein 2	protein-coding	0.073982	0.605307	1	0	1	1
chr1	23513672	23514439	Merged-1-23514108-3	Intergenic	Intergenic	7167	NM_000864	3352	Hs.121482	NM_000864	ENSG00000179546	HTR1D	5-HT1D|HT1DA|HTR1DA|HTRL|RDC4	5-hydroxytryptamine receptor 1D	protein-coding	0.012788	0.531807	0	0	1	0
chr9	27835769	27836345	Merged-9-27836058-3	Intergenic	LTR88c|LTR|Gypsy?	-262193	NM_145005	203228	Hs.493639	NM_018325	ENSG00000147894	C9orf72	ALSFTD|DENNL72|FTDALS|FTDALS1	chromosome 9 open reading frame 72	protein-coding	0.015556	0.471239	0	1	1	0
chr18	55094882	55096308	Merged-18-55095416-3	Intergenic	CpG	-7322	NM_004852	9480	Hs.194725	NM_004852	ENSG00000119547	ONECUT2	OC-2|OC2	one cut homeobox 2	protein-coding	0.113815	0.717655	1	0	0	0
chr17	44184517	44184893	Merged-17-44184729-3	intron	L2a|LINE|L2	85461	NM_001193466	284058	Hs.648744	NM_015443	ENSG00000120071	KANSL1	CENP-36|KDVS|KIAA1267|MSL1v1|NSL1|hMSL1v1	KAT8 regulatory NSL complex subunit 1	protein-coding	NA	NA	0	0	0	0
chr12	125158365	125159052	Merged-12-125158676-3	Intergenic	Intergenic	-106698	NM_001206654	9612	Hs.137510	NM_006312	ENSG00000196498	NCOR2	CTG26|N-CoR2|SMAP270|SMRT|SMRTE|SMRTE-tau|TNRC14|TRAC|TRAC-1|TRAC1	nuclear receptor corepressor 2	protein-coding	0.016012	0.600291	0	1	0	0
chr1	235842288	235842691	Merged-1-235842480-3	intron	intron (NM_000081, intron 48 of 52)	-28435	NM_001098721	2786	Hs.159711	NM_004485	ENSG00000168243	GNG4	-	G protein subunit gamma 4	protein-coding	0.010638	0.391753	0	0	0	0
chr8	139468384	139468951	Merged-8-139468709-3	intron	intron (NM_015912, intron 1 of 19)	40398	NM_015912	51059	Hs.126024	NM_015912	ENSG00000147724	FAM135B	C8ORFK32	family with sequence similarity 135 member B	protein-coding	0.003527	0.408451	1	0	1	1
chr16	8891676	8892505	Merged-16-8892149-3	promoter-TSS	promoter-TSS (NM_015421)	420	NM_000303	5373	Hs.625732	NM_000303	ENSG00000140650	PMM2	CDG1|CDG1a|CDGS|PMI|PMI1|PMM 2	phosphomannomutase 2	protein-coding	0.05082	0.591503	0	0	0	0
chrX	130019978	130020315	Merged-X-130020138-3	intron	intron (NM_006375, intron 2 of 14)	17145	NM_006375	10495	Hs.171458	NM_006375	ENSG00000165675	ENOX2	APK1|COVA1|tNOX	ecto-NOX disulfide-thiol exchanger 2	protein-coding	0.011869	0.387574	1	0	0	0
chr1	27566581	27568321	Merged-1-27567507-3	intron	AluSg4|SINE|Alu	6444	NM_015023	23038	Hs.469154	NM_015023	ENSG00000142784	WDTC1	ADP|DCAF9	WD and tetratricopeptide repeats 1	protein-coding	0.001903	0.433586	1	0	1	0
chr7	105664825	105665481	Merged-7-105665212-3	intron	intron (NM_152750, intron 15 of 18)	61496	NM_152750	222256	Hs.150120	NM_152750	ENSG00000128536	CDHR3	CDH28	cadherin related family member 3	protein-coding	0.015244	0.484018	1	1	0	1
chr3	71055978	71056400	Merged-3-71056191-3	intron	intron (NM_001349337, intron 7 of 15)	57885	NM_001244813	27086	Hs.59368	NM_032682	ENSG00000114861	FOXP1	12CC4|HSPC215|MFH|QRF1|hFKH1B	forkhead box P1	protein-coding	0.004739	0.312057	0	0	0	0
chr15	34509136	34509637	Merged-15-34509337-3	Intergenic	MLT1A|LTR|ERVL-MaLR	-7089	NM_024713	79768	Hs.633566	NM_024713	ENSG00000134152	KATNBL1	C15orf29	katanin regulatory subunit B1 like 1	protein-coding	0	0.354839	0	0	0	0
chr3	127489339	127490189	Merged-3-127489774-3	intron	intron (NM_001003794, intron 3 of 7)	51961	NM_001256585	11343	Hs.277035	NM_007283	ENSG00000074416	MGLL	HU-K5|HUK5|MAGL|MGL	monoglyceride lipase	protein-coding	0.0123	0.52638	1	1	0	0
chr7	94711539	94711998	Merged-7-94711748-3	intron	intron (NM_001166162, intron 1 of 16)	172558	NM_001166162	55607	Hs.21816	NM_017650	ENSG00000158528	PPP1R9A	NRB1|NRBI|Neurabin-I	protein phosphatase 1 regulatory subunit 9A	protein-coding	0	0.384615	0	0	0	0
chr4	25829172	25829852	Merged-4-25829579-3	intron	intron (NM_015187, intron 6 of 23)	35141	NM_015187	23231	Hs.479384	NM_015187	ENSG00000091490	SEL1L3	Sel-1L3	SEL1L family member 3	protein-coding	0.01087	0.442238	1	0	1	1
chrX	13956849	13957620	Merged-X-13957204-3	promoter-TSS	promoter-TSS (NM_001318729)	-291	NM_001001994	2824	Hs.495710	NM_005278	ENSG00000046653	GPM6B	M6B	glycoprotein M6B	protein-coding	0.059871	0.579032	1	0	0	1
chr6	90007430	90008650	Merged-6-90008118-3	intron	intron (NM_002043, intron 2 of 8)	16978	NM_002043	2570	Hs.379330	NM_002043	ENSG00000111886	GABRR2	-	gamma-aminobutyric acid type A receptor rho2 subunit	protein-coding	0.012245	0.472185	1	1	1	0
chr7	1752751	1754046	Merged-7-1753367-3	intron	intron (NM_001128636, intron 1 of 1)	4600	NM_001128636	392617	Hs.42896	NM_001128636	ENSG00000225968	ELFN1	PPP1R28	extracellular leucine rich repeat and fibronectin type III domain containing 1	protein-coding	0.035513	0.623691	1	1	0	1
chr12	117963432	117963881	Merged-12-117963686-3	intron	intron (NM_173598, intron 13 of 19)	-164049	NM_000620	4842	Hs.654410	NM_000620	ENSG00000089250	NOS1	IHPS1|N-NOS|NC-NOS|NOS|bNOS|nNOS	nitric oxide synthase 1	protein-coding	0.00813	0.46371	0	0	0	0
chr3	99574234	99574530	Merged-3-99574387-3	intron	MIRb|SINE|MIR	20665	NM_001282794	11259	Hs.104672	NM_014890	ENSG00000168386	FILIP1L	DOC-1|DOC1|GIP130|GIP90	filamin A interacting protein 1 like	protein-coding	0.007143	0.375887	0	0	0	0
chr11	35424391	35425647	Merged-11-35425040-3	intron	intron (NM_001252652, intron 1 of 11)	16086	NM_004171	6506	Hs.502338	NM_004171	ENSG00000110436	SLC1A2	EAAT2|EIEE41|GLT-1|HBGT	solute carrier family 1 member 2	protein-coding	0.007059	0.424385	1	1	1	1
chr10	116673932	116674306	Merged-10-116674126-3	Intergenic	LTR79|LTR|ERVL	-23833	NM_139169	142940	Hs.21187	NM_139169	ENSG00000165832	TRUB1	PUS4	TruB pseudouridine synthase family member 1	protein-coding	0.003717	0.431734	0	1	1	0
chr11	116968730	116970043	Merged-11-116969414-3	promoter-TSS	promoter-TSS (NM_001281749)	-255	NM_001281749	23387	Hs.167451	NM_025164	ENSG00000160584	SIK3	L19|QSK|SIK-3	SIK family kinase 3	protein-coding	0.074074	0.595194	0	0	0	0
chr13	73006103	73006739	Merged-13-73006399-3	Intergenic	Intergenic	-295466	NM_024808	79866	Hs.643464	NM_024808	ENSG00000136122	BORA	C13orf34	bora, aurora kinase A activator	protein-coding	0.006452	0.407051	0	1	1	0
chr2	235770546	235771360	Merged-2-235770970-3	Intergenic	Intergenic	-89675	NM_014521	23677	Hs.516777	NM_014521	ENSG00000130147	SH3BP4	BOG25|TTP	SH3 domain binding protein 4	protein-coding	0.012048	0.494012	1	0	0	0
chr10	12438653	12439748	Merged-10-12439268-3	intron	intron (NM_001351032, intron 2 of 11)	8219	NM_001351032	57118	Hs.600547	NM_020397	ENSG00000183049	CAMK1D	CKLiK|CaM-K1|CaMKID	calcium/calmodulin dependent protein kinase ID	protein-coding	0.017321	0.476959	1	0	1	0
chr17	43867330	43867823	Merged-17-43867548-3	intron	intron (NM_001303018, intron 1 of 10).2	5930	NM_004382	1394	Hs.417628	NM_004382	ENSG00000120088	CRHR1	CRF-R|CRF-R-1|CRF-R1|CRF1|CRFR-1|CRFR1|CRH-R-1|CRH-R1|CRHR|CRHR1L	corticotropin releasing hormone receptor 1	protein-coding	0.014706	0.438155	1	0	1	0
chr10	99177458	99177914	Merged-10-99177692-3	Intergenic	LTR5_Hs|LTR|ERVK	-8196	NM_002629	5223	Hs.632918	NM_002629	ENSG00000171314	PGAM1	HEL-S-35|PGAM-B|PGAMA	phosphoglycerate mutase 1	protein-coding	0	0.384615	0	0	0	0
chr21	15904150	15904905	Merged-21-15904541-3	intron	intron (NM_001286523, intron 1 of 8)	14154	NM_001286523	64092	Hs.473341	NM_022136	ENSG00000155307	SAMSN1	HACS1|NASH1|SASH2|SH3D6B|SLy2	SAM domain, SH3 domain and nuclear localization signals 1	protein-coding	0.003974	0.383598	1	0	0	1
chr10	101671795	101672320	Merged-10-101672010-3	intron	intron (NM_015221, intron 4 of 16)	1792	NM_001318327	23268	Hs.500771	NM_015221	ENSG00000107554	DNMBP	ARHGEF36|TUBA	dynamin binding protein	protein-coding	0.006579	0.393443	0	0	1	1
chr10	86001220	86002272	Merged-10-86001699-4	promoter-TSS	promoter-TSS (NM_015613)	-529	NM_015613	26103	Hs.226000	NM_015613	ENSG00000148602	LRIT1	FIGLER9|LRRC21|PAL	leucine rich repeat, Ig-like and transmembrane domains 1	protein-coding	0.015193	0.566116	0	0	1	0
chr3	160716909	160717303	Merged-3-160717066-3	intron	MIR|SINE|MIR	105414	NM_001349161	8706	Hs.418062	NM_003781	ENSG00000169255	B3GALNT1	B3GALT3|GLCT3|GLOB|Gb4Cer|P|P1|beta3Gal-T3|galT3	beta-1,3-N-acetylgalactosaminyltransferase 1 (globoside blood group)	protein-coding	0.005291	0.405263	0	0	0	0
chr17	49198014	49198888	Merged-17-49198543-3	promoter-TSS	promoter-TSS (NM_001130527)	-225	NM_001130527	9043	Hs.463439	NM_003971	ENSG00000008294	SPAG9	CT89|HLC-6|HLC4|HLC6|JIP-4|JIP4|JLP|PHET|PIG6	sperm associated antigen 9	protein-coding	0.082105	0.617464	0	0	0	0
chr3	174349492	174350158	Merged-3-174349838-3	Intergenic	Intergenic	-227286	NM_207015	254827	Hs.565848	NM_207015	ENSG00000177694	NAALADL2	-	N-acetylated alpha-linked acidic dipeptidase like 2	protein-coding	0.005115	0.328244	1	0	1	0
chr2	65664114	65665026	Merged-2-65664560-3	Intergenic	Intergenic	-4914	NM_181784	200734	Hs.59332	NM_181784	ENSG00000198369	SPRED2	Spred-2	sprouty related EVH1 domain containing 2	protein-coding	0.020732	0.473236	1	0	1	0
chr4	95459518	95459827	Merged-4-95459669-3	intron	intron (NM_001011513, intron 3 of 12)	86664	NM_001011516	10611	Hs.480311	NM_006457	ENSG00000163110	PDLIM5	ENH|ENH1|L9|LIM	PDZ and LIM domain 5	protein-coding	0	0.377419	1	0	0	1
chr12	15462597	15462997	Merged-12-15462813-3	Intergenic	Intergenic	-12394	NM_030667	5800	Hs.160871	NM_002848	ENSG00000151490	PTPRO	GLEPP1|NPHS6|PTP-OC|PTP-U2|PTPROT|PTPU2|R-PTP-O	protein tyrosine phosphatase, receptor type O	protein-coding	0.005	0.359102	1	0	0	0
chr4	41363538	41363985	Merged-4-41363783-3	intron	intron (NM_001112717, intron 1 of 25)	1113	NM_001330787	22998	Hs.335163	NM_014988	ENSG00000064042	LIMCH1	LIMCH1A|LMO7B	LIM and calponin homology domains 1	protein-coding	0.042506	0.558036	0	0	0	0
chr6	152594790	152595255	Merged-6-152595005-3	intron	intron (NM_182961, intron 98 of 145)	-88509	NM_001347701	23345	Hs.12967	NM_015293	ENSG00000131018	SYNE1	8B|ARCA1|C6orf98|CPG2|EDMD4|KASH1|MYNE1|Nesp1|SCAR8|dJ45H2.2	spectrin repeat containing nuclear envelope protein 1	protein-coding	0.008197	0.395918	0	0	1	0
chr8	35165710	35166267	Merged-8-35165999-3	intron	MER124|DNA?|DNA?	73013	NM_080872	137970	Hs.238889	NM_080872	ENSG00000156687	UNC5D	PRO34692|Unc5h4	unc-5 netrin receptor D	protein-coding	0	0.409692	1	0	0	1
chr20	35487462	35488256	Merged-20-35487853-3	intron	intron (NM_080627, intron 1 of 14)	417	NM_199181	140710	Hs.460807	NM_080627	ENSG00000149639	SOGA1	C20orf117|KIAA0889|SOGA	suppressor of glucose, autophagy associated 1	protein-coding	0.010969	0.520947	1	0	0	0
chr11	83316542	83316882	Merged-11-83316707-3	intron	MIR|SINE|MIR	76756	NM_001142702	1740	Hs.367656	NM_001364	ENSG00000150672	DLG2	PPP1R58|PSD-93|PSD93|chapsyn-110	discs large MAGUK scaffold protein 2	protein-coding	0	0.378205	0	0	0	0
chr3	77168832	77169487	Merged-3-77169171-4	intron	intron (NM_001290039, intron 2 of 26)	21996	NM_001128929	6092	Hs.13305	NM_002942	ENSG00000185008	ROBO2	SAX3	roundabout guidance receptor 2	protein-coding	0.009615	0.3296	1	0	0	0
chr9	123422087	123422442	Merged-9-123422260-3	intron	intron (NM_001080497, intron 1 of 5)	54501	NM_001080497	1955	Hs.744903	NM_001080497	ENSG00000106780	MEGF9	EGFL5	multiple EGF like domains 9	protein-coding	0.002915	0.348837	1	0	1	1
chr4	121916531	121916920	Merged-4-121916729-3	Intergenic	ERVL-E-int|LTR|ERVL	-72704	NM_018699	11107	Hs.666782	NM_018699	ENSG00000138738	PRDM5	BCS2|PFM2	PR/SET domain 5	protein-coding	0	0.45679	0	0	0	0
chr1	203113659	203114026	Merged-1-203113835-3	intron	MIRc|SINE|MIR	17006	NM_000674	134	Hs.77867	NM_000674	ENSG00000163485	ADORA1	RDC7	adenosine A1 receptor	protein-coding	0.006993	0.590278	0	0	0	0
chr12	110603416	110603901	Merged-12-110603647-3	intron	MIRc|SINE|MIR	41518	NM_031473	28981	Hs.528382	NM_014055	ENSG00000122970	IFT81	CDV-1|CDV-1R|CDV1|CDV1R|DV1|SRTD19	intraflagellar transport 81	protein-coding	0	0.405405	0	0	1	0
chr1	164617613	164618092	Merged-1-164617889-3	intron	MIRb|SINE|MIR	88893	NM_001353130	5087	Hs.557097	NM_002585	ENSG00000185630	PBX1	CAKUHED	PBX homeobox 1	protein-coding	0.012739	0.474684	1	0	1	0
chr2	235885027	235885772	Merged-2-235885392-3	intron	L1MC3|LINE|L1	24771	NM_014521	23677	Hs.516777	NM_014521	ENSG00000130147	SH3BP4	BOG25|TTP	SH3 domain binding protein 4	protein-coding	0.032	0.545817	0	0	0	0
chr19	44139085	44139653	Merged-19-44139371-3	intron	intron (NM_145296, intron 1 of 8)	4622	NM_145296	199731	Hs.370984	NM_145296	ENSG00000105767	CADM4	IGSF4C|NECL4|Necl-4|TSLL2|synCAM4	cell adhesion molecule 4	protein-coding	0.038235	0.609971	1	0	0	0
chr15	74594396	74595757	Merged-15-74595148-3	intron	intron (NM_025055, intron 11 of 18)	-15806	NM_001287181	80125	Hs.383206	NM_025055	ENSG00000140481	CCDC33	CT61|HP11097	coiled-coil domain containing 33	protein-coding	0.016114	0.614731	0	0	1	0
chr17	42401130	42404124	Merged-17-42402569-6	promoter-TSS	promoter-TSS (NM_001321240)	-389	NM_016016	51629	Hs.744880	NM_016016	ENSG00000013306	SLC25A39	CGI-69|CGI69	solute carrier family 25 member 39	protein-coding	0.092043	0.648345	1	0	0	0
chrX	69653592	69654297	Merged-X-69653941-3	TTS	TTS (NM_017711)	-10761	NM_021120	1741	Hs.721586	NM_020730	ENSG00000082458	DLG3	MRX|MRX90|NEDLG|PPP1R82|SAP102|XLMR	discs large MAGUK scaffold protein 3	protein-coding	0.062411	0.628895	1	0	0	0
chr14	51481618	51482314	Merged-14-51481991-3	intron	intron (NM_052978, intron 3 of 6)	-70718	NM_002863	5836	Hs.282417	NM_002863	ENSG00000100504	PYGL	GSD6	glycogen phosphorylase L	protein-coding	0.001667	0.400998	1	1	0	1
chr1	208374711	208375196	Merged-1-208374897-3	intron	intron (NM_025179, intron 3 of 31)	42712	NM_025179	5362	Hs.497626	NM_025179	ENSG00000076356	PLXNA2	OCT|PLXN2	plexin A2	protein-coding	0.009174	0.462006	1	0	1	0
chr22	41779419	41779949	Merged-22-41779658-3	intron	intron (NM_003216, intron 1 of 3)	1751	NM_003216	7008	Hs.181159	NM_003216	ENSG00000167074	TEF	-	TEF, PAR bZIP transcription factor	protein-coding	0.003067	0.463415	0	1	0	0
chr17	72311102	72311773	Merged-17-72311454-3	TTS	TTS (NM_001172810)	-10914	NM_153209	124602	Hs.372773	NM_153209	ENSG00000196169	KIF19	KIF19A	kinesin family member 19	protein-coding	0.01083	0.55914	1	0	0	0
chr17	8368366	8368773	Merged-17-8368574-3	intron	intron (NM_001025579, intron 9 of 9)	29399	NM_001330129	81565	Hs.372123	NM_030808	ENSG00000166579	NDEL1	EOPA|MITAP1|NDE1L1|NDE2|NUDEL	nudE neurodevelopment protein 1 like 1	protein-coding	0.009828	0.519608	1	1	0	0
chr4	141828475	141829089	Merged-4-141828793-3	intron	intron (NM_020724, intron 6 of 6)	-151311	NM_015130	23158	Hs.480819	NM_015130	ENSG00000109436	TBC1D9	GRAMD9|MDR1	TBC1 domain family member 9	protein-coding	0	0.340206	1	1	0	0
chr4	2298101	2298899	Merged-4-2298508-3	intron	intron (NM_001172659, intron 8 of 12)	-34761	NM_006454	10608	Hs.655020	NM_006454	ENSG00000123933	MXD4	MAD4|MST149|MSTP149|bHLHc12	MAX dimerization protein 4	protein-coding	0.035088	0.617021	1	0	1	1
chr7	149551828	149552239	Merged-7-149552046-3	intron	MLT1E2|LTR|ERVL-MaLR	16577	NM_001099220	643641	Hs.731923	NM_001099220	ENSG00000106479	ZNF862	-	zinc finger protein 862	protein-coding	0	1	0	0	0	0
chr5	109014306	109014850	Merged-5-109014581-3	Intergenic	Intergenic	-10489	NM_002372	4124	Hs.432822	NM_002372	ENSG00000112893	MAN2A1	AMan II|GOLIM7|MANA2|MANII	mannosidase alpha class 2A member 1	protein-coding	0.003914	0.374269	1	0	1	1
chr2	239299105	239299779	Merged-2-239299458-3	intron	MIR|SINE|MIR	-36127	NM_001040445	51665	Hs.516788	NM_016114	ENSG00000065802	ASB1	ASB-1	ankyrin repeat and SOCS box containing 1	protein-coding	0.013468	0.448161	0	0	0	0
chr8	140316044	140316490	Merged-8-140316238-3	Intergenic	Intergenic	-390018	NM_152888	169044	Hs.117169	NM_152888	ENSG00000169436	COL22A1	-	collagen type XXII alpha 1 chain	protein-coding	0	0.216216	0	0	0	0
chr19	19322128	19322860	Merged-19-19322493-3	promoter-TSS	promoter-TSS (NM_004386)	-288	NM_004386	1463	Hs.169047	NM_004386	ENSG00000130287	NCAN	CSPG3	neurocan	protein-coding	0.068085	0.598309	0	0	0	0
chr12	51441536	51442319	Merged-12-51441888-3	promoter-TSS	promoter-TSS (NR_045019)	-76	NR_147098	25875	Hs.655272	NM_015416	ENSG00000050426	LETMD1	1110019O13Rik|HCCR|HCCR-1|HCCR-2|HCCR1|HCCR2|HCRR-2|SLC55A3	LETM1 domain containing 1	protein-coding	0.060026	0.594388	0	1	0	0
chr12	52348309	52349117	Merged-12-52348682-4	intron	intron (NM_020327, intron 1 of 8)	1549	NM_020327	91	Hs.438918	NM_004302	ENSG00000135503	ACVR1B	ACTRIB|ACVRLK4|ALK4|SKR2	activin A receptor type 1B	protein-coding	0.009146	0.404255	0	1	0	1
chr3	37477161	37477405	Merged-3-37477279-3	TTS	TTS (NM_178339)	-16530	NM_002207	3680	Hs.113157	NM_002207	ENSG00000144668	ITGA9	ALPHA-RLC|ITGA4L|RLC	integrin subunit alpha 9	protein-coding	0.008368	0.516667	1	0	0	0
chr3	42844812	42846511	Merged-3-42845545-3	intron	CpG	273	NM_001099668	25994	Hs.593134	NM_014056	ENSG00000181061	HIGD1A	HIG1|RCF1a	HIG1 hypoxia inducible domain family member 1A	protein-coding	0.071378	0.618207	1	0	1	0
chr3	123794570	123795413	Merged-3-123794889-3	Intergenic	Intergenic	-18537	NM_001322991	8997	Hs.8004	NM_003947	ENSG00000160145	KALRN	ARHGEF24|CHD5|CHDS5|DUET|DUO|HAPIP|TRAD	kalirin RhoGEF kinase	protein-coding	0.01898	0.517773	0	0	0	0
chr7	80487924	80488244	Merged-7-80488072-3	intron	intron (NM_001350120, intron 2 of 17)	60583	NM_006379	10512	Hs.269109	NM_006379	ENSG00000075223	SEMA3C	SEMAE|SemE	semaphorin 3C	protein-coding	0.003125	0.34891	1	0	0	0
chr7	79084366	79084800	Merged-7-79084592-3	intron	MIRb|SINE|MIR	1307	NR_038344	100505881	Hs.31474	NR_038343	ENSG00000234456	MAGI2-AS3	-	MAGI2 antisense RNA 3	ncRNA	0.011765	0.412791	0	0	0	0
chr3	47613049	47613372	Merged-3-47613218-3	intron	intron (NM_006574, intron 3 of 4)	7149	NM_001206943	10675	Hs.45127	NM_006574	ENSG00000114646	CSPG5	NGC	chondroitin sulfate proteoglycan 5	protein-coding	0.012384	0.524691	0	1	1	0
chr1	169074010	169078880	Merged-1-169076346-4	intron	intron (NM_001677, intron 1 of 5)	498	NM_001677	481	Hs.291196	NM_001677	ENSG00000143153	ATP1B1	ATP1B	ATPase Na+/K+ transporting subunit beta 1	protein-coding	0.044754	0.552088	1	0	1	1
chr9	122350937	122351822	Merged-9-122351451-3	Intergenic	Intergenic	-219640	NM_014618	1620	Hs.532316	NM_014618	ENSG00000078725	BRINP1	DBC1|DBCCR1|FAM5A	BMP/retinoic acid inducible neural specific 1	protein-coding	0.016304	0.49458	1	0	1	0
chr15	68373170	68373633	Merged-15-68373374-3	intron	intron (NM_001320687, intron 2 of 14)	26487	NM_001320687	8554	Hs.162458	NM_016166	ENSG00000033800	PIAS1	DDXBP1|GBP|GU/RH-II|ZMIZ3	protein inhibitor of activated STAT 1	protein-coding	0.008798	0.356725	0	0	1	1
chr1	10158408	10158888	Merged-1-10158650-3	intron	MLT1I|LTR|ERVL-MaLR	65607	NM_006048	10277	Hs.593974	NM_006048	ENSG00000130939	UBE4B	E4|HDNB1|UBOX3|UFD2|UFD2A	ubiquitination factor E4B	protein-coding	0	0.5	0	0	0	0
chr5	34594112	34595422	Merged-5-34594886-3	Intergenic	MLT2B2|LTR|ERVL	-61666	NM_015577	26064	Hs.431400	NM_015577	ENSG00000039560	RAI14	NORPEG|RAI13	retinoic acid induced 14	protein-coding	0.007776	0.417702	1	1	0	1
chr19	31016083	31016857	Merged-19-31016511-3	intron	L2a|LINE|L2	153170	NM_001352260	9745	Hs.378901	NM_014717	ENSG00000198597	ZNF536	-	zinc finger protein 536	protein-coding	0.009836	0.521173	0	1	0	0
chr11	86235833	86236470	Merged-11-86236154-3	intron	MIRb|SINE|MIR	147089	NR_147831	10873	Hs.199743	NM_006680	ENSG00000151376	ME3	NADP-ME	malic enzyme 3	protein-coding	0.005405	0.38172	0	0	1	0
chr22	24199272	24200187	Merged-22-24199601-3	promoter-TSS	promoter-TSS (NM_001024939)	-311	NM_001024939	66035	Hs.661910	NM_030807	ENSG00000133460	SLC2A11	GLUT10|GLUT11	solute carrier family 2 member 11	protein-coding	0.089617	0.66048	1	0	0	0
chr2	137326839	137327712	Merged-2-137327300-3	Intergenic	Intergenic	-195857	NM_001316349	80731	Hs.68533	NM_001080427	ENSG00000144229	THSD7B	-	thrombospondin type 1 domain containing 7B	protein-coding	0.004219	0.42216	1	1	0	1
chr7	107658136	107658767	Merged-7-107658443-3	Intergenic	Intergenic	-14647	NM_002291	3912	Hs.650585	NM_002291	ENSG00000091136	LAMB1	CLM|LIS5	laminin subunit beta 1	protein-coding	0.005168	0.455013	0	0	0	0
chr1	6358874	6359883	Merged-1-6359309-3	intron	intron (NM_007274, intron 6 of 8)	-38343	NM_207370	387509	Hs.531581	NM_207370	ENSG00000158292	GPR153	PGR1	G protein-coupled receptor 153	protein-coding	0.016731	0.554417	0	1	1	0
chr6	107349194	107350170	Merged-6-107349713-3	5'	5' UTR (NM_001142468, exon 1 of 4)	306	NM_001142468	51250	Hs.486084	NM_016487	ENSG00000130349	C6orf203	HSPC230|PRED31	chromosome 6 open reading frame 203	protein-coding	0.077939	0.623684	1	0	0	0
chr14	32970675	32971205	Merged-14-32970952-3	intron	intron (NM_004274, intron 2 of 13)	172461	NM_004274	9472	Hs.509083	NM_004274	ENSG00000151320	AKAP6	ADAP100|ADAP6|AKAP100|PRKA6|mAKAP	A-kinase anchoring protein 6	protein-coding	0.009646	0.370607	0	0	0	0
chr1	214481696	214482542	Merged-1-214482110-3	intron	MIR3|SINE|MIR	27554	NM_020197	56950	Hs.66170	NM_020197	ENSG00000143499	SMYD2	HSKM-B|KMT3C|ZMYND14	SET and MYND domain containing 2	protein-coding	0.009472	0.470985	0	1	0	1
chr4	2061622	2062584	Merged-4-2062150-3	intron	CpG-19495	864	NM_178557	339983	Hs.318529	NM_178557	ENSG00000185818	NAT8L	CML3|NACED|NAT8-LIKE	N-acetyltransferase 8 like	protein-coding	0.084254	0.730399	0	0	0	1
chr5	111069720	111070357	Merged-5-111070092-3	non-coding	non-coding (NR_040093, exon 6 of 7)	21910	NM_001142483	9315	Hs.36053	NM_004772	ENSG00000134986	NREP	C5orf13|D4S114|P311|PRO1873|PTZ17|SEZ17	neuronal regeneration related protein	protein-coding	0.009419	0.456113	1	1	0	0
chr11	45284486	45284876	Merged-11-45284694-3	intron	intron (NM_001247987, intron 2 of 7)	23203	NM_020826	57586	Hs.436643	NM_020826	ENSG00000019505	SYT13	-	synaptotagmin 13	protein-coding	0.014388	0.535714	0	1	0	0
chr12	15703614	15704107	Merged-12-15703876-3	intron	intron (NM_030667, intron 14 of 26)	4582	NM_030668	5800	Hs.160871	NM_002848	ENSG00000151490	PTPRO	GLEPP1|NPHS6|PTP-OC|PTP-U2|PTPROT|PTPU2|R-PTP-O	protein tyrosine phosphatase, receptor type O	protein-coding	0.008114	0.40081	0	1	0	0
chr7	148170834	148171807	Merged-7-148171296-3	Intergenic	Intergenic	-116337	NM_145304	202865	Hs.352212	NM_145304	ENSG00000170279	C7orf33	-	chromosome 7 open reading frame 33	protein-coding	0.017472	0.468172	1	0	0	0
chr12	15693524	15693956	Merged-12-15693739-3	intron	intron (NM_030667, intron 12 of 26)	-5538	NM_030669	5800	Hs.160871	NM_002848	ENSG00000151490	PTPRO	GLEPP1|NPHS6|PTP-OC|PTP-U2|PTPROT|PTPU2|R-PTP-O	protein tyrosine phosphatase, receptor type O	protein-coding	0.00463	0.401848	1	0	1	0
chr6	152599126	152599587	Merged-6-152599346-3	exon	exon (NM_033071, exon 97 of 146)	-92843	NM_001347701	23345	Hs.12967	NM_015293	ENSG00000131018	SYNE1	8B|ARCA1|C6orf98|CPG2|EDMD4|KASH1|MYNE1|Nesp1|SCAR8|dJ45H2.2	spectrin repeat containing nuclear envelope protein 1	protein-coding	0.022026	0.516484	0	0	0	0
chr11	35398315	35399105	Merged-11-35398739-3	intron	MIR|SINE|MIR	42395	NM_004171	6506	Hs.502338	NM_004171	ENSG00000110436	SLC1A2	EAAT2|EIEE41|GLT-1|HBGT	solute carrier family 1 member 2	protein-coding	0.00641	0.442553	1	0	1	0
chr2	203405361	203405706	Merged-2-203405529-3	intron	MIRc|SINE|MIR	-94368	NM_173511	150864	Hs.471130	NM_173511	ENSG00000138439	FAM117B	ALS2CR13	family with sequence similarity 117 member B	protein-coding	0.005319	0.389474	0	0	0	0
chr5	112136616	112137185	Merged-5-112136921-3	intron	intron (NM_000038, intron 7 of 15)	-59985	NM_001204199	6728	Hs.637001	NM_003135	ENSG00000153037	SRP19	-	signal recognition particle 19	protein-coding	0.015238	0.413662	1	0	0	0
chr7	49706533	49706985	Merged-7-49706801-3	Intergenic	MLT1D|LTR|ERVL-MaLR	-106498	NM_198570	375567	Hs.629302	NM_198570	ENSG00000188730	VWC2	PSST739|UNQ739	von Willebrand factor C domain containing 2	protein-coding	0	0.363636	0	0	0	0
chr9	133326598	133327670	Merged-9-133327103-3	intron	MIRb|SINE|MIR	7040	NM_000050	445	Hs.160786	NM_000050	ENSG00000130707	ASS1	ASS|CTLN1	argininosuccinate synthase 1	protein-coding	0.033613	0.632775	0	1	0	0
chr18	56985401	56986155	Merged-18-56985785-3	5'	5' UTR (NM_181654, exon 1 of 3)	103	NM_181654	339302	Hs.449884	NM_181654	ENSG00000166569	CPLX4	CPX-IV|CPXIV	complexin 4	protein-coding	0.005305	0.381457	1	1	0	1
chr7	107648165	107648701	Merged-7-107648436-3	Intergenic	Intergenic	-4629	NM_002291	3912	Hs.650585	NM_002291	ENSG00000091136	LAMB1	CLM|LIS5	laminin subunit beta 1	protein-coding	0.007463	0.370577	1	1	1	0
chr19	30301847	30302705	Merged-19-30302279-3	promoter-TSS	promoter-TSS (NM_001322262)	-625	NM_001322259	898	Hs.244723	NM_001238	ENSG00000105173	CCNE1	CCNE|pCCNE1	cyclin E1	protein-coding	0.071942	0.631485	1	0	0	0
chr2	162561726	162562072	Merged-2-162561872-3	intron	intron (NM_001354451, intron 1 of 25)	81054	NM_001354442	57282	Hs.333958	NM_022058	ENSG00000144290	SLC4A10	NBCn2|NCBE	solute carrier family 4 member 10	protein-coding	0.006173	0.304878	0	0	0	0
chr12	110042794	110043603	Merged-12-110043138-3	Intergenic	Intergenic	31698	NM_000431	4598	Hs.130607	NM_000431	ENSG00000110921	MVK	LRBP|MK|MVLK|POROK3	mevalonate kinase	protein-coding	0.019259	0.555391	1	1	1	0
chr20	47370740	47371321	Merged-20-47371048-3	intron	intron (NM_020820, intron 1 of 39)	73390	NM_020820	57580	Hs.153310	NM_020820	ENSG00000124126	PREX1	P-REX1	phosphatidylinositol-3,4,5-trisphosphate dependent Rac exchange factor 1	protein-coding	0.016706	0.592857	1	1	0	0
chr20	33407518	33407805	Merged-20-33407656-3	5'	5' UTR (NM_001318240, exon 1 of 16)	1781	NM_001318240	23054	Hs.368971	NM_014071	ENSG00000198646	NCOA6	AIB3|ASC2|NRC|PRIP|RAP250|TRBP	nuclear receptor coactivator 6	protein-coding	0	0.409091	0	0	0	0
chr10	3828654	3829515	Merged-10-3829030-3	Intergenic	Intergenic	-1611	NM_001300	1316	Hs.4055	NM_001300	ENSG00000067082	KLF6	BCD1|CBA1|COPEB|CPBP|GBF|PAC1|ST12|ZF9	Kruppel like factor 6	protein-coding	0.020906	0.481439	1	0	0	1
chr6	130364962	130365254	Merged-6-130365110-3	intron	MIR3|SINE|MIR	24319	NM_001346550	84456	Hs.658051	NM_032438	ENSG00000198945	L3MBTL3	MBT-1|MBT1	L3MBTL3, histone methyl-lysine binding protein	protein-coding	0	0.327103	0	0	0	0
chr2	26932135	26933122	Merged-2-26932739-3	intron	MIRb|SINE|MIR	17047	NM_002246	3777	Hs.24040	NM_002246	ENSG00000171303	KCNK3	K2p3.1|OAT1|PPH4|TASK|TASK-1|TBAK1	potassium two pore domain channel subfamily K member 3	protein-coding	0.025455	0.596014	0	0	0	0
chr12	19245247	19245580	Merged-12-19245403-3	Intergenic	SVA_B|Other|Other	-37213	NM_001190860	54477	Hs.188614	NM_019012	ENSG00000052126	PLEKHA5	PEPP-2|PEPP2	pleckstrin homology domain containing A5	protein-coding	NA	NA	0	0	0	0
chr15	50612644	50613243	Merged-15-50612941-3	intron	MLT1D|LTR|ERVL-MaLR	-33428	NR_024490	100129387	Hs.659360	NR_024490	NA	GABPB1-AS1	-	GABPB1 antisense RNA 1	ncRNA	0	0.411765	0	0	0	0
chr11	40459401	40459776	Merged-11-40459596-3	intron	L2a|LINE|L2	-144908	NR_047674	57689	Hs.745123	NM_020929	ENSG00000148948	LRRC4C	NGL-1|NGL1	leucine rich repeat containing 4C	protein-coding	NA	NA	0	0	0	0
chr22	29485550	29485913	Merged-22-29485731-3	intron	L2a|LINE|L2	16665	NM_001039570	83999	Hs.229335	NM_032045	ENSG00000183762	KREMEN1	ECTD13|KREMEN|KRM1	kringle containing transmembrane protein 1	protein-coding	NA	NA	0	0	0	0
chr12	19386272	19386977	Merged-12-19386588-3	intron	intron (NM_001256787, intron 1 of 25)	28365	NM_001256787	54477	Hs.188614	NM_019012	ENSG00000052126	PLEKHA5	PEPP-2|PEPP2	pleckstrin homology domain containing A5	protein-coding	0.014041	0.37014	1	0	1	1
chr18	2514898	2515752	Merged-18-2515311-3	Intergenic	Intergenic	56177	NM_022840	64863	Hs.126888	NM_022840	ENSG00000101574	METTL4	HsT661	methyltransferase like 4	protein-coding	0	0.308642	1	0	0	0
chr3	179753456	179755128	Merged-3-179754079-3	intron	intron (NM_001349389, intron 1 of 15)	549	NM_001349389	51555	Hs.235331	NM_016559	ENSG00000114757	PEX5L	PEX5R|PEX5RP|PXR2|PXR2B|TRIP8b	peroxisomal biogenesis factor 5 like	protein-coding	0.058125	0.534956	1	0	1	1
chr2	202542794	202543334	Merged-2-202543047-3	intron	L2|LINE|L2	20353	NM_033066	58538	Hs.63085	NM_033066	ENSG00000082126	MPP4	ALS2CR5|DLG6	membrane palmitoylated protein 4	protein-coding	0.008264	0.360656	0	0	0	0
chr7	12056893	12057136	Merged-7-12057012-3	Intergenic	Intergenic	-185190	NM_015204	221981	Hs.120855	NM_015204	ENSG00000005108	THSD7A	-	thrombospondin type 1 domain containing 7A	protein-coding	0	0.381148	0	0	0	0
chr15	47212045	47212449	Merged-15-47212267-3	Intergenic	Intergenic	-264156	NM_001198999	80031	Hs.511265	NM_020858	ENSG00000137872	SEMA6D	-	semaphorin 6D	protein-coding	0.007937	0.337731	1	0	0	0
chr21	16423860	16424680	Merged-21-16424309-3	intron	intron (NM_003489, intron 1 of 3)	12856	NM_003489	8204	Hs.155017	NM_003489	ENSG00000180530	NRIP1	RIP140	nuclear receptor interacting protein 1	protein-coding	0.008658	0.394245	0	1	0	1
chr3	42646878	42647640	Merged-3-42647255-3	intron	MamRep137|DNA|TcMar?	-4687	NM_001201572	9117	Hs.445892	NM_004206	ENSG00000093183	SEC22C	SEC22L3	SEC22 homolog C, vesicle trafficking protein	protein-coding	0.006678	0.372712	1	0	0	1
chr15	47000272	47000912	Merged-15-47000565-3	Intergenic	Intergenic	-475811	NM_001198999	80031	Hs.511265	NM_020858	ENSG00000137872	SEMA6D	-	semaphorin 6D	protein-coding	0	0.370466	0	0	1	0
chr12	124509824	124510253	Merged-12-124510020-3	intron	intron (NM_001347902, intron 2 of 4)	52276	NM_152437	144348	Hs.524828	NM_152437	ENSG00000179195	ZNF664	ZFOC1|ZNF176	zinc finger protein 664	protein-coding	0.02957	0.533512	0	1	0	0
chr6	3228301	3230437	Merged-6-3229400-4	Intergenic	CpG-21645	-1401	NM_178012	347733	Hs.300701	NM_178012	ENSG00000137285	TUBB2B	CDCBM7|PMGYSA|bA506K6.1	tubulin beta 2B class IIb	protein-coding	0.063851	0.618474	1	0	0	0
chr2	44625362	44625695	Merged-2-44625538-3	intron	intron (NM_024766, intron 3 of 10)	36485	NM_024766	79823	Hs.468349	NM_024766	ENSG00000143919	CAMKMT	C2orf34|CLNMT|CaM KMT|Cam|KMT	calmodulin-lysine N-methyltransferase	protein-coding	0.014493	0.393502	0	0	0	0
chr14	57260655	57261033	Merged-14-57260825-3	Intergenic	Intergenic	11537	NM_001270525	5015	Hs.288655	NM_021728	ENSG00000165588	OTX2	CPHD6|MCOPS5	orthodenticle homeobox 2	protein-coding	0.047619	0.527704	0	0	1	0
chr18	57051064	57051888	Merged-18-57051352-3	Intergenic	Intergenic	-24968	NM_005570	3998	Hs.465295	NM_005570	ENSG00000074695	LMAN1	ERGIC-53|ERGIC53|F5F8D|FMFD1|MCFD1|MR60|gp58	lectin, mannose binding 1	protein-coding	0.012007	0.478705	0	0	0	1
chr8	101570858	101571187	Merged-8-101571023-3	intron	MIRb|SINE|MIR	917	NM_001270378	157567	Hs.530199	NM_198401	ENSG00000186106	ANKRD46	ANK-S|GENX-115279	ankyrin repeat domain 46	protein-coding	0.00885	0.356522	0	0	1	0
chr15	47969652	47970748	Merged-15-47970214-4	intron	intron (NM_001198999, intron 4 of 19)	-39364	NM_001358351	80031	Hs.511265	NM_020858	ENSG00000137872	SEMA6D	-	semaphorin 6D	protein-coding	0.001605	0.347687	0	0	1	0
chr1	144008094	144009089	Merged-1-144008559-4	Intergenic	Intergenic	-93744	NR_144320	728833	Hs.535577	NM_207418	ENSG00000215784	FAM72D	GCUD2	family with sequence similarity 72 member D	protein-coding	0.009045	0.478916	0	1	1	0
chr6	73497262	73497758	Merged-6-73497500-3	intron	MamRep605|Unknown|Unknown	157287	NR_120503	100507381	Hs.662412	NR_120503	ENSG00000233844	KCNQ5-IT1	-	KCNQ5 intronic transcript 1	ncRNA	0.009434	0.437209	0	0	0	0
chr4	26240074	26240732	Merged-4-26240366-3	Intergenic	Intergenic	-80929	NM_005349	3516	Hs.479396	NM_005349	ENSG00000168214	RBPJ	AOS3|CBF1|IGKJRB|IGKJRB1|KBF2|RBP-J|RBPJK|RBPSUH|SUH|csl	recombination signal binding protein for immunoglobulin kappa J region	protein-coding	0.024194	0.53012	0	1	0	0
chr8	91655334	91655831	Merged-8-91655593-3	intron	MIR|SINE|MIR	2551	NM_001146273	169200	Hs.567759	NM_001008495	ENSG00000180694	TMEM64	-	transmembrane protein 64	protein-coding	0.012048	0.384615	0	0	0	1
chr4	139126225	139126477	Merged-4-139126354-3	intron	MIRc|SINE|MIR	37152	NM_014331	23657	Hs.390594	NM_014331	ENSG00000151012	SLC7A11	CCBR1|xCT	solute carrier family 7 member 11	protein-coding	0	0.292683	0	0	0	0
chr18	59034930	59035633	Merged-18-59035313-3	intron	MLT1B|LTR|ERVL-MaLR	34466	NM_031891	28316	Hs.671510	NM_031891	ENSG00000101542	CDH20	CDH7L3|Cdh7	cadherin 20	protein-coding	0	0.276596	0	0	0	0
chr2	209141310	209141718	Merged-2-209141501-3	exon	exon (NM_001178000, exon 4 of 12)	10523	NM_001178000	200576	Hs.744997	NM_015040	ENSG00000115020	PIKFYVE	CFD|FAB1|HEL37|PIP5K|PIP5K3|ZFYVE29	phosphoinositide kinase, FYVE-type zinc finger containing	protein-coding	0.015831	0.413158	0	0	0	1
chr1	41115756	41117079	Merged-1-41116423-4	intron	AluJb|SINE|Alu	14907	NM_014747	9783	Hs.654808	NM_014747	ENSG00000117016	RIMS3	NIM3|RIM3	regulating synaptic membrane exocytosis 3	protein-coding	0.013289	0.582781	0	0	0	0
chr10	95372015	95373065	Merged-10-95372458-3	exon	exon (NM_006204, exon 1 of 22)	195	NM_006204	5146	Hs.658121	NM_006204	ENSG00000095464	PDE6C	ACHM5|COD4|PDEA2	phosphodiesterase 6C	protein-coding	0.014286	0.512845	0	0	1	0
chr7	148202996	148203498	Merged-7-148203241-3	Intergenic	MLT1C|LTR|ERVL-MaLR	-84410	NM_145304	202865	Hs.352212	NM_145304	ENSG00000170279	C7orf33	-	chromosome 7 open reading frame 33	protein-coding	0	0.494382	0	0	0	0
chr1	98329295	98329641	Merged-1-98329452-3	intron	intron (NM_000110, intron 2 of 22)	57147	NM_001160301	1806	Hs.335034	NM_000110	ENSG00000188641	DPYD	DHP|DHPDHASE|DPD	dihydropyrimidine dehydrogenase	protein-coding	0.003937	0.363281	0	0	0	0
chr14	103986956	103990036	Merged-14-103988192-4	exon	exon (NM_001823, exon 3 of 8)	700	NM_001823	1152	Hs.173724	NM_001823	ENSG00000166165	CKB	B-CK|BCK|CKBB|CPK-B|HEL-211|HEL-S-29	creatine kinase B	protein-coding	0.107277	0.71279	1	0	0	0
chr2	46770333	46771069	Merged-2-46770679-3	intron	intron (NM_012249, intron 1 of 4)	834	NM_012249	23433	Hs.709193	NM_012249	ENSG00000119729	RHOQ	ARHQ|HEL-S-42|RASL7A|TC10|TC10A	ras homolog family member Q	protein-coding	0.063574	0.655822	0	0	0	0
chr2	210401084	210401373	Merged-2-210401229-3	intron	MER4B-int|LTR|ERV1	-43175	NM_031847	4133	Hs.368281	NM_002374	ENSG00000078018	MAP2	MAP2A|MAP2B|MAP2C	microtubule associated protein 2	protein-coding	0.25	0.8	0	0	0	0
chr15	69515506	69515766	Merged-15-69515625-3	intron	L1MB3|LINE|L1	62700	NM_001324094	26035	Hs.183006	NM_015554	ENSG00000138604	GLCE	HSEPI	glucuronic acid epimerase	protein-coding	NA	NA	0	0	0	0
chr15	77389602	77390330	Merged-15-77389950-3	Intergenic	Intergenic	-26396	NM_198902	10099	Hs.744863	NM_005724	ENSG00000140391	TSPAN3	TM4-A|TM4SF8|TSPAN-3	tetraspanin 3	protein-coding	0.010989	0.524005	0	1	1	0
chr19	19519453	19519818	Merged-19-19519633-3	intron	intron (NM_001359631, intron 1 of 10)	23023	NM_001300946	54815	Hs.118964	NM_017660	ENSG00000167491	GATAD2A	p66alpha	GATA zinc finger domain containing 2A	protein-coding	0.013699	0.469945	0	0	1	0
chr17	27503602	27504407	Merged-17-27504023-3	promoter-TSS	promoter-TSS (NM_001346767)	-234	NM_001346767	399687	Hs.462590	NM_078471	ENSG00000196535	MYO18A	MAJN|MYSPDZ|SP-R210|SPR210	myosin XVIIIA	protein-coding	0.066007	0.632787	0	0	1	0
chr5	778308	778899	Merged-5-778687-3	intron	intron (NR_147095, intron 1 of 16)	6267	NR_147096	653082	NA	NM_001351303	ENSG00000206077	ZDHHC11B	DHHC-11B	zinc finger DHHC-type containing 11B	protein-coding	0.03132	0.609375	0	0	0	0
chr3	50625591	50625989	Merged-3-50625773-3	Intergenic	MIRc|SINE|MIR	-17332	NM_001171741	51161	Hs.517860	NM_016210	ENSG00000088543	C3orf18	G20	chromosome 3 open reading frame 18	protein-coding	0.023729	0.585859	0	1	0	0
chr15	72523191	72524308	Merged-15-72523661-3	5'	5' UTR (NM_001206798, exon 1 of 11)	216	NM_182470	5315	Hs.534770	NM_002654	ENSG00000067225	PKM	CTHBP|HEL-S-30|OIP3|PK3|PKM2|TCB|THBP1	pyruvate kinase M1/2	protein-coding	0.08066	0.660567	1	1	0	0
chr11	16232795	16233342	Merged-11-16233011-3	intron	LTR33|LTR|ERVL	191345	NM_001145819	55553	Hs.368226	NM_017508	ENSG00000110693	SOX6	HSSOX6|SOXD	SRY-box 6	protein-coding	0	0.346154	0	0	0	0
chr11	83282387	83282684	Merged-11-83282523-3	intron	MIRc|SINE|MIR	110933	NM_001142702	1740	Hs.367656	NM_001364	ENSG00000150672	DLG2	PPP1R58|PSD-93|PSD93|chapsyn-110	discs large MAGUK scaffold protein 2	protein-coding	0.015873	0.364341	0	0	0	0
chr13	73174133	73174589	Merged-13-73174345-3	Intergenic	Intergenic	-127526	NM_024808	79866	Hs.643464	NM_024808	ENSG00000136122	BORA	C13orf34	bora, aurora kinase A activator	protein-coding	0.008772	0.402626	1	0	0	0
chr12	58160365	58161172	Merged-12-58160812-3	exon	exon (NM_000785, exon 1 of 9)	208	NM_000785	1594	Hs.524528	NM_000785	ENSG00000111012	CYP27B1	CP2B|CYP1|CYP1alpha|CYP27B|P450c1|PDDR|VDD1|VDDR|VDDRI|VDR	cytochrome P450 family 27 subfamily B member 1	protein-coding	0.042131	0.574257	0	0	1	1
chr1	29277021	29277526	Merged-1-29277273-3	intron	intron (NM_001166006, intron 1 of 14)	36185	NM_001166006	2035	Hs.175437	NM_004437	ENSG00000159023	EPB41	4.1R|EL1|HE	erythrocyte membrane protein band 4.1	protein-coding	0	0.456456	1	1	0	1
chr3	10528818	10529528	Merged-3-10529164-3	intron	intron (NM_001353564, intron 2 of 20)	18168	NM_001330611	491	Hs.268942	NM_001683	ENSG00000157087	ATP2B2	PMCA2|PMCA2a|PMCA2i	ATPase plasma membrane Ca2+ transporting 2	protein-coding	0.009653	0.510557	1	0	0	0
chr10	11293457	11293920	Merged-10-11293673-3	intron	MIRb|SINE|MIR	86695	NM_001083591	10659	Hs.309288	NM_006561	ENSG00000048740	CELF2	BRUNOL3|CELF-2|CUG-BP2|CUGBP2|ETR-3|ETR3|NAPOR	CUGBP Elav-like family member 2	protein-coding	0.029412	0.485437	0	0	0	0
chr14	62544024	62544599	Merged-14-62544297-3	intron	intron (NM_031914, intron 3 of 5)	-39764	NR_015358	646113	Hs.445241	NM_001039785	NA	LINC00643	-	long intergenic non-protein coding RNA 643	ncRNA	0.006369	0.463002	0	0	0	0
chr17	26896604	26896997	Merged-17-26896805-3	intron	MIR|SINE|MIR	2087	NM_033198	94005	Hs.462550	NM_033198	ENSG00000087111	PIGS	-	phosphatidylinositol glycan anchor biosynthesis class S	protein-coding	0.01	0.480392	0	0	0	0
chr1	220677558	220677966	Merged-1-220677748-3	Intergenic	Intergenic	-23763	NM_001286129	4139	Hs.497806	NM_018650	ENSG00000116141	MARK1	MARK|Par-1c|Par1c	microtubule affinity regulating kinase 1	protein-coding	0.009804	0.430318	1	0	0	0
chr11	111564427	111565573	Merged-11-111565023-4	intron	intron (NM_015191, intron 4 of 14)	72169	NM_001177563	5519	Hs.269128	NM_002716	ENSG00000137713	PPP2R1B	PP2A-Abeta|PR65B	protein phosphatase 2 scaffold subunit Abeta	protein-coding	0.004601	0.35474	1	0	1	1
chr10	98212058	98212564	Merged-10-98212320-3	intron	MIRb|SINE|MIR	61372	NM_012465	7093	Hs.154296	NM_012465	ENSG00000095587	TLL2	-	tolloid like 2	protein-coding	0.017316	0.515021	0	0	0	1
chrX	150067229	150068047	Merged-X-150067594-3	promoter-TSS	promoter-TSS (NM_001242614)	-349	NM_134445	83692	Hs.522805	NM_031462	ENSG00000102181	CD99L2	CD99B|MIC2L1	CD99 molecule like 2	protein-coding	0.089242	0.667888	1	0	0	0
chr22	31679990	31680825	Merged-22-31680413-3	intron	intron (NM_001135911, intron 4 of 4)	8113	NM_052880	113791	Hs.26670	NM_052880	ENSG00000100100	PIK3IP1	HGFL|hHGFL(S)	phosphoinositide-3-kinase interacting protein 1	protein-coding	0.004983	0.501656	0	0	0	0
chr17	2614266	2616186	Merged-17-2615376-3	promoter-TSS	promoter-TSS (NM_015229)	-299	NM_015229	23277	Hs.22616	NM_015229	ENSG00000132361	CLUH	CLU1|KIAA0664	clustered mitochondria homolog	protein-coding	0.095972	0.667061	1	0	1	0
chr18	60481510	60481844	Merged-18-60481669-3	intron	intron (NM_194449, intron 1 of 16)	99005	NM_194449	23239	Hs.465337	NM_194449	ENSG00000081913	PHLPP1	PHLPP|PLEKHE1|PPM3A|SCOP	PH domain and leucine rich repeat protein phosphatase 1	protein-coding	0.002994	0.397015	0	0	0	0
chr10	61663295	61663895	Merged-10-61663570-3	intron	intron (NM_005436, intron 1 of 8)	2819	NM_005436	8030	Hs.591360	NM_005436	ENSG00000108091	CCDC6	D10S170|H4|PTC|TPC|TST1	coiled-coil domain containing 6	protein-coding	0.008333	0.389351	1	0	0	1
chr11	45307453	45308280	Merged-11-45307939-3	promoter-TSS	promoter-TSS (NM_001247987)	18	NM_020826	57586	Hs.436643	NM_020826	ENSG00000019505	SYT13	-	synaptotagmin 13	protein-coding	0.076358	0.689605	0	0	0	0
chr11	75886477	75887107	Merged-11-75886821-3	Intergenic	MER5A|DNA|hAT-Charlie	30782	NM_004626	7481	Hs.108219	NM_004626	ENSG00000085741	WNT11	HWNT11	Wnt family member 11	protein-coding	0.017036	0.633277	1	0	0	0
chr3	48181663	48182540	Merged-3-48182072-3	Intergenic	Intergenic	47700	NM_001789	993	Hs.437705	NM_001789	ENSG00000164045	CDC25A	CDC25A2	cell division cycle 25A	protein-coding	0.014749	0.461988	1	0	0	1
chr1	71745428	71746127	Merged-1-71745829-3	Intergenic	Intergenic	198770	NR_046217	100852410	Hs.535534	NR_046217	ENSG00000229956	ZRANB2-AS2	-	ZRANB2 antisense RNA 2 (head to head)	ncRNA	0.005556	0.333333	1	0	0	1
chr5	78807954	78808279	Merged-5-78808121-3	intron	intron (NM_001277077, intron 1 of 5)	1543	NM_001277077	9456	Hs.591761	NM_004272	ENSG00000152413	HOMER1	HOMER|HOMER1A|HOMER1B|HOMER1C|SYN47|Ves-1	homer scaffold protein 1	protein-coding	0.030769	0.383436	1	0	1	0
chr2	157640328	157641161	Merged-2-157640640-3	Intergenic	Intergenic	347844	NM_000408	2820	Hs.512382	NM_000408	ENSG00000115159	GPD2	GDH2|GPDM|mGPDH	glycerol-3-phosphate dehydrogenase 2	protein-coding	0.008403	0.43765	1	1	0	1
chr7	73880928	73881260	Merged-7-73881110-3	intron	L2b|LINE|L2	12974	NM_001199207	9569	Hs.647056	NM_005685	ENSG00000006704	GTF2IRD1	BEN|CREAM1|GTF3|MUSTRD1|RBAP2|WBS|WBSCR11|WBSCR12|hMusTRD1alpha1	GTF2I repeat domain containing 1	protein-coding	0.025641	0.675	0	0	0	0
chr11	70335428	70336339	Merged-11-70335871-3	intron	intron (NM_012309, intron 20 of 22)	91271	NM_138565	2017	Hs.596164	NM_005231	ENSG00000085733	CTTN	EMS1	cortactin	protein-coding	0.010977	0.538377	1	0	0	1
chr17	38218353	38219378	Merged-17-38218811-3	promoter-TSS	promoter-TSS (NM_003250)	-203	NM_003250	7067	Hs.724	NM_003250	ENSG00000126351	THRA	AR7|CHNG6|EAR7|ERB-T-1|ERBA|ERBA1|NR1A1|THRA1|THRA2|c-ERBA-1	thyroid hormone receptor alpha	protein-coding	0.067239	0.615057	0	0	0	0
chr12	54786802	54787618	Merged-12-54787199-3	intron	intron (NR_120486, intron 1 of 3)	-2121	NM_001130968	25946	Hs.505653	NM_015481	ENSG00000161642	ZNF385A	HZF|RZF|ZFP385|ZNF385	zinc finger protein 385A	protein-coding	0.009804	0.541004	1	0	0	0
chr11	75656589	75656972	Merged-11-75656771-3	intron	L2c|LINE|L2	130568	NM_003369	7405	Hs.202470	NM_003369	ENSG00000198382	UVRAG	DHTX|VPS38|p63	UV radiation resistance associated	protein-coding	0.014925	0.470588	0	0	0	0
chr15	47877214	47877884	Merged-15-47877470-3	intron	intron (NM_001198999, intron 3 of 19)	-132015	NM_001358351	80031	Hs.511265	NM_020858	ENSG00000137872	SEMA6D	-	semaphorin 6D	protein-coding	0.008955	0.388972	0	0	1	0
chr6	42687822	42689208	Merged-6-42688442-3	intron	intron (NM_000322, intron 1 of 2)	1843	NM_000322	5961	Hs.654489	NM_000322	ENSG00000112619	PRPH2	AOFMD|AVMD|CACD2|DS|MDBS1|PRPH|RDS|RP7|TSPAN22|rd2	peripherin 2	protein-coding	0.011956	0.473146	1	0	1	0
chr3	98641585	98642063	Merged-3-98641811-3	Intergenic	Intergenic	-21291	NM_080927	131566	Hs.203691	NM_080927	ENSG00000057019	DCBLD2	CLCP1|ESDN	discoidin, CUB and LCCL domain containing 2	protein-coding	0.006276	0.377871	0	0	1	1
chr7	11873164	11874098	Merged-7-11873693-3	Intergenic	Intergenic	-1807	NM_015204	221981	Hs.120855	NM_015204	ENSG00000005108	THSD7A	-	thrombospondin type 1 domain containing 7A	protein-coding	0.013919	0.394652	1	0	1	1
chr4	154118432	154118981	Merged-4-154118620-3	intron	MLT1A0|LTR|ERVL-MaLR	-6860	NM_001302692	23321	Hs.435711	NM_015271	ENSG00000109654	TRIM2	CMT2R|RNF86	tripartite motif containing 2	protein-coding	0	0.415663	0	0	0	0
chr14	57208926	57209529	Merged-14-57209224-3	Intergenic	Intergenic	63154	NM_001270525	5015	Hs.288655	NM_021728	ENSG00000165588	OTX2	CPHD6|MCOPS5	orthodenticle homeobox 2	protein-coding	0.006633	0.428808	0	1	1	0
chr2	65219326	65220008	Merged-2-65219690-3	intron	MIRc|SINE|MIR	3172	NM_003038	6509	Hs.654352	NM_003038	ENSG00000115902	SLC1A4	ASCT1|SATT|SPATCCM	solute carrier family 1 member 4	protein-coding	0.008791	0.509847	0	0	1	0
chr11	109475449	109476473	Merged-11-109475890-3	Intergenic	Intergenic	183115	NM_207645	399947	Hs.172982	NM_207645	ENSG00000185742	C11orf87	LOH11CR1A|NEURIM1	chromosome 11 open reading frame 87	protein-coding	0.004706	0.451878	1	1	1	0
chr7	104937039	104937671	Merged-7-104937330-3	intron	MIR|SINE|MIR	1871	NM_001278273	6733	Hs.285197	NM_182691	ENSG00000135250	SRPK2	SFRSK2	SRSF protein kinase 2	protein-coding	0	0.355978	0	0	0	1
chr9	137446550	137447198	Merged-9-137446816-3	Intergenic	Intergenic	-86777	NM_001278074	1289	Hs.210283	NM_000093	ENSG00000130635	COL5A1	EDSC|EDSCL1	collagen type V alpha 1 chain	protein-coding	0.021053	0.632867	0	0	0	0
chr1	220700714	220701137	Merged-1-220700956-3	promoter-TSS	promoter-TSS (NM_018650)	-600	NM_001286129	4139	Hs.497806	NM_018650	ENSG00000116141	MARK1	MARK|Par-1c|Par1c	microtubule affinity regulating kinase 1	protein-coding	0.052009	0.584906	0	0	0	0
chr10	61618278	61618920	Merged-10-61618668-3	intron	Charlie10|DNA|hAT-Charlie	47815	NM_005436	8030	Hs.591360	NM_005436	ENSG00000108091	CCDC6	D10S170|H4|PTC|TPC|TST1	coiled-coil domain containing 6	protein-coding	0.005435	0.427807	0	0	1	0
chr12	27947431	27948282	Merged-12-27947863-3	intron	intron (NM_020782, intron 2 of 2)	14669	NM_020782	57542	Hs.505104	NM_020782	ENSG00000087448	KLHL42	Ctb9|KLHDC5	kelch like family member 42	protein-coding	0.006633	0.396694	1	0	1	0
chr19	2454326	2454829	Merged-19-2454560-3	intron	MIR|SINE|MIR	2389	NM_032737	84823	Hs.538286	NM_032737	ENSG00000176619	LMNB2	EPM9|LAMB2|LMN2	lamin B2	protein-coding	0.016949	0.592697	0	0	0	0
chr20	2119932	2120861	Merged-20-2120409-3	intron	intron (NM_080836, intron 3 of 3)	37868	NM_080836	140901	Hs.100057	NM_080836	ENSG00000125834	STK35	CLIK1|STK35L1	serine/threonine kinase 35	protein-coding	0.012048	0.458904	1	0	1	0
chr5	108964142	108964599	Merged-5-108964361-3	Intergenic	Intergenic	-60697	NM_002372	4124	Hs.432822	NM_002372	ENSG00000112893	MAN2A1	AMan II|GOLIM7|MANA2|MANII	mannosidase alpha class 2A member 1	protein-coding	0.004785	0.424821	1	0	1	0
chr1	44439738	44440828	Merged-1-44440226-3	promoter-TSS	promoter-TSS (NM_001294333)	-37	NM_001294333	533	Hs.596514	NM_004047	ENSG00000117410	ATP6V0B	ATP6F|HATPL|VMA16	ATPase H+ transporting V0 subunit b	protein-coding	0.118326	0.700288	0	1	0	0
chr1	220740810	220741329	Merged-1-220741078-3	intron	MIRb|SINE|MIR	39544	NM_001286126	4139	Hs.497806	NM_018650	ENSG00000116141	MARK1	MARK|Par-1c|Par1c	microtubule affinity regulating kinase 1	protein-coding	0.013158	0.386957	0	0	1	0
chr14	32940948	32941856	Merged-14-32941462-3	intron	LTR16A|LTR|ERVL	142923	NM_004274	9472	Hs.509083	NM_004274	ENSG00000151320	AKAP6	ADAP100|ADAP6|AKAP100|PRKA6|mAKAP	A-kinase anchoring protein 6	protein-coding	0.009091	0.416667	0	0	0	0
chr4	153679898	153680829	Merged-4-153680415-3	Intergenic	L2c|LINE|L2	20553	NM_145720	201798	Hs.301243	NM_145720	ENSG00000169989	TIGD4	-	tigger transposable element derived 4	protein-coding	0.001957	0.460039	1	1	1	1
chr18	45883290	45883908	Merged-18-45883579-3	intron	intron (NM_001318841, intron 1 of 4)	52194	NM_001318841	201501	Hs.515388	NM_001039360	ENSG00000184828	ZBTB7C	APM-1|APM1|ZBTB36|ZNF857C	zinc finger and BTB domain containing 7C	protein-coding	0.014563	0.53958	0	0	0	0
chr11	9383536	9384387	Merged-11-9383976-3	Intergenic	Intergenic	-22208	NM_006391	10527	Hs.744911	NM_006391	ENSG00000205339	IPO7	Imp7|RANBP7	importin 7	protein-coding	0.006633	0.476821	1	1	0	0
chr15	47506026	47507084	Merged-15-47506522-3	intron	intron (NM_001198999, intron 1 of 19)	30152	NM_001198999	80031	Hs.511265	NM_020858	ENSG00000137872	SEMA6D	-	semaphorin 6D	protein-coding	0.009452	0.369216	1	1	1	1
chr19	4635187	4636138	Merged-19-4635705-3	Intergenic	Intergenic	-3865	NM_152362	126282	Hs.465643	NM_152362	ENSG00000185361	TNFAIP8L1	TIPE1	TNF alpha induced protein 8 like 1	protein-coding	0.034048	0.616352	1	1	1	0
chr1	172465916	172466419	Merged-1-172466130-3	Intergenic	Intergenic	-35322	NM_016227	51430	Hs.204559	NM_014283	ENSG00000094975	SUCO	C1orf9|CH1|OPT|SLP1	SUN domain containing ossification factor	protein-coding	0.007194	0.369176	1	0	0	0
chr11	78065528	78066118	Merged-11-78065821-3	intron	intron (NM_080491, intron 1 of 9)	-12897	NM_012296	9846	Hs.429434	NM_012296	ENSG00000033327	GAB2	-	GRB2 associated binding protein 2	protein-coding	0.00678	0.431472	1	0	0	1
chr15	35010917	35012252	Merged-15-35011548-3	Intergenic	Intergenic	35198	NM_020660	57369	Hs.283816	NM_020660	ENSG00000159248	GJD2	CX36|GJA9	gap junction protein delta 2	protein-coding	0.003454	0.462134	0	0	1	1
chr8	139756878	139757617	Merged-8-139757273-3	intron	intron (NM_152888, intron 22 of 64)	169002	NM_152888	169044	Hs.117169	NM_152888	ENSG00000169436	COL22A1	-	collagen type XXII alpha 1 chain	protein-coding	0.008347	0.416667	1	0	0	0
chr16	29852126	29852668	Merged-16-29852385-3	intron	intron (NM_005115, intron 8 of 14)	10561	NM_001293204	9961	Hs.632177	NM_005115	ENSG00000013364	MVP	LRP|VAULT1	major vault protein	protein-coding	0.01497	0.513433	1	0	0	0
chr3	62714411	62714857	Merged-3-62714623-3	intron	MIR|SINE|MIR	146430	NM_003716	8618	Hs.654933	NM_003716	ENSG00000163618	CADPS	CADPS1|CAPS|CAPS1|UNC-31	calcium dependent secretion activator	protein-coding	0.008108	0.38172	0	0	1	0
chrX	177700	178501	Merged-X-178101-3	Intergenic	CpG	-14891	NR_028057	55344	Hs.522568	NM_018390	ENSG00000182378	PLCXD1	LL0XNC01-136G2.1	phosphatidylinositol specific phospholipase C X domain containing 1	protein-coding	0.043182	0.639456	1	0	0	0
chr3	120162440	120162909	Merged-3-120162630-3	intron	intron (NM_007085, intron 2 of 10)	7244	NM_007085	11167	Hs.269512	NM_007085	ENSG00000163430	FSTL1	FRP|FSL1|MIR198|OCC-1|OCC1|tsc36	follistatin like 1	protein-coding	0.00232	0.387991	0	0	1	0
chr19	15446825	15447233	Merged-19-15447039-3	Intergenic	AluSx|SINE|Alu	-3675	NM_001330384	23476	Hs.187763	NM_014299	ENSG00000141867	BRD4	CAP|HUNK1|HUNKI|MCAP	bromodomain containing 4	protein-coding	0	0.25641	0	0	0	0
chr3	5179903	5180413	Merged-3-5180171-3	intron	MIRb|SINE|MIR	16228	NM_018184	55207	Hs.250009	NM_018184	ENSG00000134108	ARL8B	ARL10C|Gie1	ADP ribosylation factor like GTPase 8B	protein-coding	0.005435	0.362162	0	0	0	1
chr1	176686171	176686804	Merged-1-176686506-3	intron	MER66C|LTR|ERV1	254180	NM_020318	60676	Hs.187284	NM_020318	ENSG00000116183	PAPPA2	PAPP-A2|PAPP-E|PAPPE|PLAC3	pappalysin 2	protein-coding	0	0.5	0	0	0	0
chr2	99782800	99783274	Merged-2-99783058-3	Intergenic	L2|LINE|L2	11500	NM_001204830	51601	Hs.719172	NM_015929	ENSG00000144182	LIPT1	LIPT1D	lipoyltransferase 1	protein-coding	0	0.354701	1	0	0	0
chr15	99846780	99847476	Merged-15-99847082-3	intron	intron (NR_135759, intron 4 of 7)	49398	NR_073383	7190	Hs.656611	NR_073383	ENSG00000259706	HSP90B2P	GRP94P1|GRP94b|HSP|HSPCP2|TRA1P1|TRAP1	heat shock protein 90 beta family member 2, pseudogene	pseudo	0.011609	0.441322	0	1	1	0
chr1	214612742	214613277	Merged-1-214612986-3	intron	intron (NM_005401, intron 3 of 18)	112015	NM_005401	5784	Hs.193557	NM_005401	ENSG00000152104	PTPN14	CATLPH|PEZ|PTP36	protein tyrosine phosphatase, non-receptor type 14	protein-coding	0.026946	0.435821	1	0	0	0
chr18	59489832	59490427	Merged-18-59490159-4	intron	intron (NM_173557, intron 1 of 1)	70175	NM_173557	220441	Hs.165062	NM_173557	ENSG00000176641	RNF152	-	ring finger protein 152	protein-coding	0.006723	0.377517	1	1	1	0
chr17	43891571	43892177	Merged-17-43891877-3	intron	MIRc|SINE|MIR	30228	NM_004382	1394	Hs.417628	NM_004382	ENSG00000120088	CRHR1	CRF-R|CRF-R-1|CRF-R1|CRF1|CRFR-1|CRFR1|CRH-R-1|CRH-R1|CRHR|CRHR1L	corticotropin releasing hormone receptor 1	protein-coding	0.027108	0.6	0	0	0	0
chr14	86049286	86050272	Merged-14-86049691-3	intron	intron (NM_001346143, intron 1 of 1)	50113	NR_144385	23768	Hs.533710	NM_013231	ENSG00000185070	FLRT2	-	fibronectin leucine rich transmembrane protein 2	protein-coding	0.006529	0.404348	0	0	0	0
chr11	18084870	18085724	Merged-11-18085307-3	Intergenic	Intergenic	-22962	NM_004179	7166	Hs.591999	NM_004179	ENSG00000129167	TPH1	TPRH|TRPH	tryptophan hydroxylase 1	protein-coding	0.011858	0.392927	1	0	1	1
chr1	154926129	154926936	Merged-1-154926522-3	intron	MIR3|SINE|MIR	2107	NM_001317734	57326	Hs.505806	NM_020524	ENSG00000163346	PBXIP1	HPIP	PBX homeobox interacting protein 1	protein-coding	0.003795	0.545283	1	0	0	0
chr4	139107380	139108216	Merged-4-139107782-3	intron	intron (NM_014331, intron 6 of 11)	55705	NM_014331	23657	Hs.390594	NM_014331	ENSG00000151012	SLC7A11	CCBR1|xCT	solute carrier family 7 member 11	protein-coding	0.008373	0.408602	1	1	0	0
chr2	55106902	55107510	Merged-2-55107221-3	intron	intron (NM_001039753, intron 16 of 40)	130264	NM_007008	57142	Hs.637850	NM_007008	ENSG00000115310	RTN4	ASY|NI220/250|NOGO|NSP|NSP-CL|Nbla00271|Nbla10545|RTN-X|RTN4-A|RTN4-B1|RTN4-B2|RTN4-C	reticulon 4	protein-coding	0.018092	0.466338	0	0	1	0
chr12	32413731	32414208	Merged-12-32413967-3	intron	intron (NM_001003398, intron 2 of 8)	154228	NM_001354188	636	Hs.505202	NM_001714	ENSG00000151746	BICD1	BICD	BICD cargo adaptor 1	protein-coding	0.011737	0.441589	1	0	1	0
chr4	52942894	52943277	Merged-4-52943065-3	exon	exon (NM_001297608, exon 6 of 12)	25588	NM_001346103	132671	Hs.527090	NM_145263	ENSG00000163071	SPATA18	Mieap|SPETEX1	spermatogenesis associated 18	protein-coding	0.068602	0.621053	1	0	0	0
chr17	72253077	72253898	Merged-17-72253423-3	intron	intron (NM_001330453, intron 13 of 13)	8982	NM_052869	94015	Hs.27935	NM_032646	ENSG00000141540	TTYH2	C17orf29	tweety family member 2	protein-coding	0.018817	0.514094	0	0	1	1
chr15	75997735	75998140	Merged-15-75997910-3	intron	MIRb|SINE|MIR	7252	NM_001897	1464	Hs.513044	NM_001897	ENSG00000173546	CSPG4	HMW-MAA|MCSP|MCSPG|MEL-CSPG|MSK16|NG2	chondroitin sulfate proteoglycan 4	protein-coding	0.012712	0.605042	0	1	0	0
chr2	55336464	55337200	Merged-2-55336874-3	intron	intron (NM_001321904, intron 1 of 9)	28135	NM_001321904	57142	Hs.637850	NM_007008	ENSG00000115310	RTN4	ASY|NI220/250|NOGO|NSP|NSP-CL|Nbla00271|Nbla10545|RTN-X|RTN4-A|RTN4-B1|RTN4-B2|RTN4-C	reticulon 4	protein-coding	0.00311	0.4	0	1	0	0
chr10	94027125	94027533	Merged-10-94027307-3	intron	L2a|LINE|L2	23546	NM_014912	22849	Hs.131683	NM_014912	ENSG00000107864	CPEB3	-	cytoplasmic polyadenylation element binding protein 3	protein-coding	0	0.358025	0	0	0	0
chr8	102006617	102007488	Merged-8-102007011-3	Intergenic	Intergenic	-41429	NM_003406	7534	Hs.492407	NM_003406	ENSG00000164924	YWHAZ	14-3-3-zeta|HEL-S-3|HEL-S-93|HEL4|KCIP-1|YWHAD	tyrosine 3-monooxygenase/tryptophan 5-monooxygenase activation protein zeta	protein-coding	0.00491	0.486928	1	0	0	0
chr10	16416433	16417543	Merged-10-16417067-3	Intergenic	Intergenic	-61954	NM_001261836	9317	Hs.444321	NM_030664	ENSG00000165983	PTER	HPHRP|RPR-1	phosphotriesterase related	protein-coding	0.007345	0.379058	1	0	1	0
chr12	32382931	32383420	Merged-12-32383211-3	intron	intron (NM_001003398, intron 2 of 8)	123434	NM_001354188	636	Hs.505202	NM_001714	ENSG00000151746	BICD1	BICD	BICD cargo adaptor 1	protein-coding	0.012195	0.464286	0	0	0	0
chr1	100104828	100105309	Merged-1-100105113-3	Intergenic	Intergenic	-6363	NM_017734	54873	Hs.483993	NM_017734	ENSG00000099260	PALMD	C1orf11|PALML	palmdelphin	protein-coding	0	0.3361	0	0	0	0
chr1	200549752	200550089	Merged-1-200549910-3	intron	intron (NM_001305792, intron 18 of 27)	38046	NM_001305792	9928	Hs.3104	NM_014875	ENSG00000118193	KIF14	MCPH20|MKS12	kinesin family member 14	protein-coding	0	0.342541	0	0	0	0
chr2	125561311	125562211	Merged-2-125561763-3	intron	intron (NM_130773, intron 19 of 23)	778897	NM_130773	129684	Hs.660653	NM_130773	ENSG00000155052	CNTNAP5	caspr5	contactin associated protein like 5	protein-coding	0.002649	0.44709	0	0	1	0
chr8	28857591	28858145	Merged-8-28857867-3	intron	L1MB7|LINE|L1	109035	NM_001324388	79618	Hs.563560	NM_024567	ENSG00000147421	HMBOX1	HNF1LA|HOT1|PBHNF	homeobox containing 1	protein-coding	NA	NA	0	0	0	0
chrX	97116366	97116710	Merged-X-97116539-3	Intergenic	Intergenic	-297004	NR_125391	10824	Hs.654372	NR_125391	ENSG00000236256	DIAPH2-AS1	EPAG	DIAPH2 antisense RNA 1	ncRNA	0.004587	0.356164	0	0	0	0
chr1	28974247	28974926	Merged-1-28974603-3	promoter-TSS	promoter-TSS (NR_004407)	-526	NR_004407	26824	Hs.640266	NR_004407	ENSG00000274978	RNU11	RNU11-1|U11	RNA, U11 small nuclear	snRNA	0.034156	0.471591	1	0	1	0
chr10	91404265	91405791	Merged-10-91405156-3	exon	exon (NM_148977, exon 1 of 7)	301	NM_148977	53354	Hs.163555	NM_138316	ENSG00000152782	PANK1	PANK	pantothenate kinase 1	protein-coding	0.073944	0.615601	1	1	1	0
chrX	40308810	40309652	Merged-X-40309288-3	Intergenic	Intergenic	-130985	NM_005765	10159	Hs.495960	NM_005765	ENSG00000182220	ATP6AP2	APT6M8-9|ATP6IP2|ATP6M8-9|ELDF10|HT028|M8-9|MRXE|MRXSH|MSTP009|PRR|RENR|XMRE|XPDS	ATPase H+ transporting accessory protein 2	protein-coding	0.007134	0.476247	1	1	0	1
chr8	32693092	32693786	Merged-8-32693421-3	Intergenic	Intergenic	114168	NM_001322197	3084	Hs.453951	NM_004495	ENSG00000157168	NRG1	ARIA|GGF|GGF2|HGL|HRG|HRG1|HRGA|MST131|MSTP131|NDF|NRG1-IT2|SMDF	neuregulin 1	protein-coding	0.004323	0.407194	0	0	0	1
chr4	83046224	83046920	Merged-4-83046587-3	Intergenic	Intergenic	248577	NM_031370	3184	Hs.480073	NM_002138	ENSG00000138668	HNRNPD	AUF1|AUF1A|HNRPD|P37|hnRNPD0	heterogeneous nuclear ribonucleoprotein D	protein-coding	0.010057	0.516499	1	1	0	0
chr8	82128810	82129429	Merged-8-82129106-3	Intergenic	Intergenic	-63599	NM_001444	2171	Hs.408061	NM_001444	ENSG00000164687	FABP5	E-FABP|EFABP|KFABP|PA-FABP|PAFABP	fatty acid binding protein 5	protein-coding	0.006462	0.366129	1	0	0	1
chr1	210757806	210758328	Merged-1-210758082-3	intron	intron (NM_001170564, intron 7 of 9)	255427	NM_001170580	55733	Hs.58650	NM_018194	ENSG00000054392	HHAT	MART2|SKI1|Skn	hedgehog acyltransferase	protein-coding	0.005747	0.479924	1	0	0	0
chr5	143376433	143376989	Merged-5-143376718-3	Intergenic	L2c|LINE|L2	173567	NM_030799	81555	Hs.372050	NM_030799	ENSG00000145817	YIPF5	FinGER5|SB140|SMAP-5|SMAP5|YIP1A	Yip1 domain family member 5	protein-coding	0	0.353982	1	0	1	0
chr2	210101114	210101669	Merged-2-210101412-3	Intergenic	Intergenic	-187380	NM_001039538	4133	Hs.368281	NM_002374	ENSG00000078018	MAP2	MAP2A|MAP2B|MAP2C	microtubule associated protein 2	protein-coding	0.002985	0.354167	1	0	0	1
chr15	77134692	77135358	Merged-15-77135079-3	intron	intron (NM_020843, intron 4 of 31)	19260	NM_001145923	49855	Hs.458986	NM_020843	ENSG00000140386	SCAPER	MSTP063|ZNF291|Zfp291	S-phase cyclin A associated protein in the ER	protein-coding	0	0.348936	0	0	0	1
chr6	154801303	154801624	Merged-6-154801451-3	intron	MIRb|SINE|MIR	30330	NM_173515	154043	Hs.16064	NM_173515	ENSG00000153721	CNKSR3	CNK3|CNK3/IPCEF1|MAGI1	CNKSR family member 3	protein-coding	0.038961	0.556962	0	0	0	0
chr13	94178671	94179092	Merged-13-94178927-3	intron	intron (NM_005708, intron 1 of 8)	299820	NM_005708	10082	Hs.444329	NM_005708	ENSG00000183098	GPC6	OMIMD1	glypican 6	protein-coding	0.004751	0.343602	0	0	1	0
chr3	49918294	49919099	Merged-3-49918679-3	Intergenic	Intergenic	-11041	NM_024046	79012	Hs.145156	NM_024046	ENSG00000164076	CAMKV	1G5|VACAMKL	CaM kinase like vesicle associated	protein-coding	0.012422	0.568238	0	1	1	0
chr14	79113520	79113900	Merged-14-79113699-3	intron	MIRb|SINE|MIR	243636	NM_004796	9369	Hs.368307	NM_004796	ENSG00000021645	NRXN3	C14orf60	neurexin 3	protein-coding	0.012097	0.44	0	0	1	0
chr2	136640028	136641585	Merged-2-136640678-4	Intergenic	L2a|LINE|L2	-6759	NM_005915	4175	Hs.444118	NM_005915	ENSG00000076003	MCM6	MCG40308|Mis5|P105MCM	minichromosome maintenance complex component 6	protein-coding	0.00531	0.423654	1	0	1	1
chr11	86293185	86293805	Merged-11-86293512-3	intron	intron (NM_001014811, intron 1 of 13)	89745	NR_147831	10873	Hs.199743	NM_006680	ENSG00000151376	ME3	NADP-ME	malic enzyme 3	protein-coding	0.002342	0.361305	1	0	0	1
chr11	18093712	18094483	Merged-11-18094053-3	Intergenic	Intergenic	-31762	NM_004179	7166	Hs.591999	NM_004179	ENSG00000129167	TPH1	TPRH|TRPH	tryptophan hydroxylase 1	protein-coding	0.006557	0.379085	0	0	0	0
chr11	61918271	61918814	Merged-11-61918555-3	intron	intron (NM_001040694, intron 18 of 18)	27097	NM_001040694	3619	Hs.142179	NM_020238	ENSG00000149503	INCENP	-	inner centromere protein	protein-coding	0.015075	0.575	0	0	1	0
chr8	81812007	81812817	Merged-8-81812445-3	Intergenic	L1MB5|LINE|L1	-25396	NM_001033723	619279	Hs.434957	NM_032651	ENSG00000164684	ZNF704	Gig1	zinc finger protein 704	protein-coding	NA	NA	0	0	0	0
chr14	49067825	49068449	Merged-14-49068136-3	Intergenic	SVA_B|Other|Other	-803920	NR_039996	100506433	Hs.547419	NR_039996	ENSG00000259129	LINC00648	-	long intergenic non-protein coding RNA 648	ncRNA	0	0.133333	0	0	0	0
chr17	76382446	76382945	Merged-17-76382691-3	intron	intron (NR_111989, intron 1 of 8)	7996	NR_110601	9489	Hs.654671	NM_024419	ENSG00000087157	PGS1	-	phosphatidylglycerophosphate synthase 1	protein-coding	0.008016	0.492	0	0	1	0
chr11	12155256	12155846	Merged-11-12155569-3	intron	intron (NM_001346293, intron 2 of 26)	-4386	NM_001282665	9645	Hs.501928	NM_014632	ENSG00000133816	MICAL2	MICAL-2|MICAL2PV1|MICAL2PV2	microtubule associated monooxygenase, calponin and LIM domain containing 2	protein-coding	0.002392	0.471429	0	0	0	1
chr9	122084363	122085233	Merged-9-122084881-3	intron	intron (NM_014618, intron 1 of 7)	46941	NM_014618	1620	Hs.532316	NM_014618	ENSG00000078725	BRINP1	DBC1|DBCCR1|FAM5A	BMP/retinoic acid inducible neural specific 1	protein-coding	0.013433	0.484398	0	0	0	0
chr11	82995855	82996152	Merged-11-82996000-3	intron	intron (NM_001286116, intron 1 of 8)	1447	NM_001286116	60492	Hs.368866	NM_021825	ENSG00000137500	CCDC90B	MDS011|MDS025	coiled-coil domain containing 90B	protein-coding	0.003367	0.38255	0	1	0	0
chr10	70010559	70011372	Merged-10-70010979-3	Intergenic	Intergenic	-19095	NM_145178	220202	Hs.175396	NM_145178	ENSG00000179774	ATOH7	Math5|NCRNA|PHPVAR|RNANC|bHLHa13	atonal bHLH transcription factor 7	protein-coding	0.0123	0.497543	0	0	1	1
chr2	175351668	175352575	Merged-2-175352224-3	promoter-TSS	promoter-TSS (NM_001267051)	-305	NM_001033045	151556	Hs.516604	NM_152529	ENSG00000163328	GPR155	DEP.7|DEPDC3|PGR22	G protein-coupled receptor 155	protein-coding	0.059322	0.594937	0	0	1	0
chr5	126131781	126132454	Merged-5-126132141-3	intron	intron (NR_134488, intron 1 of 11)	19272	NM_001198557	4001	Hs.89497	NM_005573	ENSG00000113368	LMNB1	ADLD|LMN|LMN2|LMNB	lamin B1	protein-coding	0.00189	0.422642	1	0	1	0
chr18	76744855	76745762	Merged-18-76745265-3	intron	intron (NM_171999, intron 1 of 2)	5033	NM_171999	27164	Hs.700557	NM_171999	ENSG00000256463	SALL3	ZNF796	spalt like transcription factor 3	protein-coding	0.034179	0.47467	1	0	0	1
chr1	17427642	17428332	Merged-1-17428013-3	intron	intron (NM_007365, intron 3 of 15)	17961	NM_007365	11240	Hs.33455	NM_007365	ENSG00000117115	PADI2	PAD-H19|PAD2|PDI2	peptidyl arginine deiminase 2	protein-coding	0.012346	0.542373	1	0	1	1
chr14	57269817	57271248	Merged-14-57270410-3	intron	MIRb|SINE|MIR	1849	NM_001270525	5015	Hs.288655	NM_021728	ENSG00000165588	OTX2	CPHD6|MCOPS5	orthodenticle homeobox 2	protein-coding	0.023721	0.507772	0	0	1	0
chr2	203176842	203177415	Merged-2-203177103-3	Intergenic	MIRc|SINE|MIR	19354	NR_003031	692058	NA	NR_003031	ENSG00000238317	SNORD11	HBII-95	small nucleolar RNA, C/D box 11	snoRNA	0.010101	0.442211	0	0	0	1
chr4	40337668	40338076	Merged-4-40337882-3	exon	exon (NM_017581, exon 2 of 5)	526	NM_017581	55584	Hs.272278	NM_017581	ENSG00000174343	CHRNA9	HSA243342|NACHRA9	cholinergic receptor nicotinic alpha 9 subunit	protein-coding	0.009804	0.427873	0	1	0	0
chr1	151665692	151666085	Merged-1-151665888-3	intron	intron (NM_030918, intron 10 of 11)	22904	NM_001172648	11189	Hs.26047	NM_007185	ENSG00000159409	CELF3	BRUNOL1|CAGH4|ERDA4|ETR-1|TNRC4	CUGBP Elav-like family member 3	protein-coding	0.007634	0.439086	0	0	0	0
chr4	77102354	77102862	Merged-4-77102574-3	intron	intron (NM_005506, intron 2 of 11)	32444	NM_001204255	950	Hs.349656	NM_005506	ENSG00000138760	SCARB2	AMRF|CD36L2|EPM4|HLGP85|LGP85|LIMP-2|LIMPII|SR-BII	scavenger receptor class B member 2	protein-coding	0.011869	0.39528	1	0	0	0
chr17	36757093	36758198	Merged-17-36757577-3	intron	intron (NM_025248, intron 1 of 18)	4538	NM_025248	80725	Hs.448872	NM_025248	ENSG00000277363	SRCIN1	P140|SNIP	SRC kinase signaling inhibitor 1	protein-coding	0.018229	0.605707	0	0	0	0
chr18	42265350	42265700	Merged-18-42265520-3	intron	MIRc|SINE|MIR	4662	NM_015559	26040	Hs.435458	NM_015559	ENSG00000152217	SETBP1	MRD29|SEB	SET binding protein 1	protein-coding	0	0.476923	0	0	0	1
chr11	108983537	108984219	Merged-11-108983922-3	Intergenic	Intergenic	-308968	NM_207645	399947	Hs.172982	NM_207645	ENSG00000185742	C11orf87	LOH11CR1A|NEURIM1	chromosome 11 open reading frame 87	protein-coding	0.011111	0.495253	0	0	1	0
chr21	16375403	16376367	Merged-21-16375898-3	intron	intron (NM_003489, intron 3 of 3)	61241	NM_003489	8204	Hs.155017	NM_003489	ENSG00000180530	NRIP1	RIP140	nuclear receptor interacting protein 1	protein-coding	0.009336	0.390674	1	0	1	1
chr9	122019948	122020281	Merged-9-122020122-3	intron	intron (NM_014618, intron 2 of 7)	111625	NM_014618	1620	Hs.532316	NM_014618	ENSG00000078725	BRINP1	DBC1|DBCCR1|FAM5A	BMP/retinoic acid inducible neural specific 1	protein-coding	0.009009	0.5	1	0	1	0
chr8	78925273	78925613	Merged-8-78925459-3	Intergenic	Intergenic	-502893	NM_006823	5569	Hs.433700	NM_006823	ENSG00000171033	PKIA	PRKACN1	cAMP-dependent protein kinase inhibitor alpha	protein-coding	0.003135	0.40625	0	0	1	1
chr20	44847546	44848675	Merged-20-44848350-3	intron	MER20|DNA|hAT-Charlie	89027	NM_021248	64405	Hs.472861	NM_021248	ENSG00000149654	CDH22	C20orf25|dJ998H6.1	cadherin 22	protein-coding	0.014742	0.595122	0	0	0	0
chr22	26293951	26295080	Merged-22-26294592-3	intron	intron (NM_032608, intron 29 of 43)	156404	NM_001318245	84700	Hs.417959	NM_032608	ENSG00000133454	MYO18B	KFS4	myosin XVIIIB	protein-coding	0.01328	0.486129	1	0	1	1
chr5	150474941	150476248	Merged-5-150475569-4	Intergenic	Intergenic	-8373	NM_001252390	10318	Hs.355141	NM_006058	ENSG00000145901	TNIP1	ABIN-1|NAF1|VAN|nip40-1	TNFAIP3 interacting protein 1	protein-coding	0.011507	0.540758	0	1	1	0
chr1	227503753	227504305	Merged-1-227504002-3	intron	intron (NM_003607, intron 1 of 35)	1797	NM_014826	8476	Hs.35433	NM_003607	ENSG00000143776	CDC42BPA	MRCK|MRCKA|PK428	CDC42 binding protein kinase alpha	protein-coding	0.01087	0.370705	1	0	1	0
chr17	32885579	32886921	Merged-17-32886244-5	Intergenic	Tigger3|DNA|TcMar-Tigger	20138	NM_207454	400591	Hs.514090	NM_207454	NA	C17orf102	-	chromosome 17 open reading frame 102	protein-coding	NA	NA	0	0	0	0
chr5	154673293	154673672	Merged-5-154673483-3	Intergenic	Intergenic	280167	NM_001099293	285643	Hs.567824	NM_001099293	ENSG00000226650	KIF4B	-	kinesin family member 4B	protein-coding	0.007916	0.442105	1	1	1	0
chr12	56887043	56887410	Merged-12-56887243-3	Intergenic	SVA_A|Other|Other	-5028	NM_013267	27165	Hs.212606	NM_013267	ENSG00000135423	GLS2	GA|GLS|LGA|hLGA	glutaminase 2	protein-coding	NA	NA	0	0	0	0
chr1	27830656	27831667	Merged-1-27831140-3	Intergenic	Intergenic	-14463	NM_006990	10163	Hs.469244	NM_006990	ENSG00000158195	WASF2	IMD2|SCAR2|WASF4|WAVE2|dJ393P12.2	WAS protein family member 2	protein-coding	0.022032	0.614634	1	0	1	0
chr2	160630963	160631433	Merged-2-160631206-3	intron	L2c|LINE|L2	23568	NM_014880	9936	Hs.130014	NM_014880	ENSG00000241399	CD302	BIMLEC|CLEC13A|DCL-1|DCL1	CD302 molecule	protein-coding	0.004808	0.438095	0	0	0	0
chr10	112577108	112577704	Merged-10-112577374-3	intron	L2c|LINE|L2	53256	NR_026932	282997	Hs.599931	NR_026932	NA	PDCD4-AS1	-	PDCD4 antisense RNA 1	ncRNA	0.013793	0.472603	0	0	0	0
chr18	12817520	12818016	Merged-18-12817735-3	intron	MIR|SINE|MIR	23193	NM_001308287	5771	Hs.654527	NM_002828	ENSG00000175354	PTPN2	PTN2|PTPT|TC-PTP|TCELLPTP|TCPTP	protein tyrosine phosphatase, non-receptor type 2	protein-coding	0	0.254098	0	0	0	0
chr10	48392092	48392790	Merged-10-48392439-3	Intergenic	Intergenic	-1450	NM_002900	5949	Hs.591928	NM_002900	ENSG00000265203	RBP3	D10S64|D10S65|D10S66|IRBP|RBPI|RP66	retinol binding protein 3	protein-coding	0.018625	0.536481	0	1	0	1
chr11	78076247	78076624	Merged-11-78076438-3	intron	intron (NM_080491, intron 1 of 9)	-23509	NM_012296	9846	Hs.429434	NM_012296	ENSG00000033327	GAB2	-	GRB2 associated binding protein 2	protein-coding	0.00339	0.47973	0	0	0	1
chr11	126034181	126036022	Merged-11-126035174-3	Intergenic	Intergenic	46486	NM_032795	84881	Hs.150458	NM_032795	ENSG00000165526	RPUSD4	-	RNA pseudouridylate synthase domain containing 4	protein-coding	0.017082	0.519886	0	0	1	1
chr11	65187432	65188218	Merged-11-65187851-3	Intergenic	Intergenic	-2444	NR_028272	283131	Hs.523789	NR_002802	ENSG00000245532	NEAT1	LINC00084|NCRNA00084|TncRNA|VINC	nuclear paraspeckle assembly transcript 1 (non-protein coding)	ncRNA	0.007825	0.498437	1	0	0	0
chr6	136557857	136558226	Merged-6-136558060-3	intron	HAL1|LINE|L1	13432	NM_001318738	113115	Hs.121536	NM_138419	ENSG00000146410	MTFR2	DUFD1|FAM54A	mitochondrial fission regulator 2	protein-coding	0.025381	0.447236	0	0	0	0
chr6	26285358	26286879	Merged-6-26286260-4	promoter-TSS	promoter-TSS (NM_003543)	-391	NM_003543	8365	Hs.591790	NM_003543	ENSG00000158406	HIST1H4H	H4/h|H4FH	histone cluster 1 H4 family member h	protein-coding	0.04358	0.482545	1	0	1	1
chr11	35785383	35786257	Merged-11-35785864-3	intron	intron (NM_017583, intron 4 of 4)	101520	NM_017583	54765	Hs.192103	NM_017583	ENSG00000166326	TRIM44	AN3|DIPB|HSA249128|MC7	tripartite motif containing 44	protein-coding	0.008009	0.434286	1	0	1	0
chr17	36620560	36620936	Merged-17-36620746-3	intron	intron (NM_001199417, intron 6 of 23)	36028	NM_001199417	57636	Hs.374446	NM_020876	ENSG00000275832	ARHGAP23	-	Rho GTPase activating protein 23	protein-coding	0.021563	0.634409	0	1	0	0
chr12	74932957	74933422	Merged-12-74933185-3	3'	3' UTR (NM_001136262, exon 1 of 1)	1638	NM_001136262	552889	Hs.744849	NM_001136262	ENSG00000253719	ATXN7L3B	lnc-SCA7	ataxin 7 like 3B	protein-coding	0.006452	0.493562	0	0	1	0
chr18	57625239	57625619	Merged-18-57625433-3	Intergenic	Intergenic	58237	NM_021127	5366	Hs.96	NM_021127	ENSG00000141682	PMAIP1	APR|NOXA	phorbol-12-myristate-13-acetate-induced protein 1	protein-coding	0.002632	0.461942	0	0	1	0
chr11	16426416	16426780	Merged-11-16426603-3	intron	intron (NM_033326, intron 1 of 15)	-2185	NM_017508	55553	Hs.368226	NM_017508	ENSG00000110693	SOX6	HSSOX6|SOXD	SRY-box 6	protein-coding	0.010989	0.361644	0	0	1	0
chr21	19442748	19443216	Merged-21-19442992-3	intron	LTR40a|LTR|ERVL	153325	NM_001204176	140578	Hs.283725	NM_024944	ENSG00000154645	CHODL	C21orf68|MT75|PRED12	chondrolectin	protein-coding	0.011811	0.375	0	0	0	0
chr9	108534163	108534681	Merged-9-108534429-3	intron	L1ME2|LINE|L1	77616	NM_018112	55151	Hs.411925	NM_018112	ENSG00000095209	TMEM38B	C9orf87|D4Ertd89e|OI14|TRIC-B|TRICB|bA219P18.1	transmembrane protein 38B	protein-coding	0.007018	0.428571	0	0	1	0
chr12	44735803	44736423	Merged-12-44736141-3	intron	intron (NM_001286211, intron 6 of 6)	506449	NM_032256	84216	Hs.444668	NM_032256	ENSG00000139173	TMEM117	-	transmembrane protein 117	protein-coding	0.006452	0.400966	1	0	0	0
chr18	11763717	11764318	Merged-18-11763940-3	intron	L1MC4|LINE|L1	12546	NM_001261443	2774	Hs.136295	NM_002071	ENSG00000141404	GNAL	DYT25	G protein subunit alpha L	protein-coding	NA	NA	0	0	0	0
chr1	200593776	200594388	Merged-1-200594061-3	Intergenic	Intergenic	-4220	NM_014875	9928	Hs.3104	NM_014875	ENSG00000118193	KIF14	MCPH20|MKS12	kinesin family member 14	protein-coding	0.001808	0.357401	1	0	1	0
chrX	130045104	130045598	Merged-X-130045292-3	Intergenic	MIRc|SINE|MIR	-8060	NM_001281736	10495	Hs.171458	NM_006375	ENSG00000165675	ENOX2	APK1|COVA1|tNOX	ecto-NOX disulfide-thiol exchanger 2	protein-coding	0	0.350877	0	0	0	0
chr19	3062097	3063348	Merged-19-3062782-3	promoter-TSS	promoter-TSS (NM_001130)	242	NM_198969	166	Hs.515053	NM_001130	ENSG00000104964	AES	AES-1|AES-2|ESP1|GRG|GRG5|Grg-5|TLE5	amino-terminal enhancer of split	protein-coding	0.125541	0.691983	0	0	0	0
chr8	32506293	32506657	Merged-8-32506472-3	intron	intron (NM_001322205, intron 1 of 8)	2224	NM_001322207	3084	Hs.453951	NM_004495	ENSG00000157168	NRG1	ARIA|GGF|GGF2|HGL|HRG|HRG1|HRGA|MST131|MSTP131|NDF|NRG1-IT2|SMDF	neuregulin 1	protein-coding	0.010989	0.427397	0	1	0	1
chr5	155069943	155070583	Merged-5-155070316-3	Intergenic	Intergenic	676948	NM_001099293	285643	Hs.567824	NM_001099293	ENSG00000226650	KIF4B	-	kinesin family member 4B	protein-coding	0.003125	0.411856	1	0	0	0
chr17	74542683	74543671	Merged-17-74543108-3	Intergenic	Intergenic	7056	NM_001077620	768206	Hs.634380	NM_001077620	ENSG00000214140	PRCD	RP36	photoreceptor disc component	protein-coding	0.011436	0.547529	1	0	0	0
chrX	1510046	1511903	Merged-X-1511124-3	promoter-TSS	promoter-TSS (NM_001636)	65	NM_001636	293	Hs.350927	NM_001636	ENSG00000169100	SLC25A6	AAC3|ANT|ANT 2|ANT 3|ANT3|ANT3Y	solute carrier family 25 member 6	protein-coding	0.108363	0.699235	1	0	1	0
chr3	37670226	37670675	Merged-3-37670491-3	intron	intron (NM_002207, intron 15 of 27)	176637	NM_002207	3680	Hs.113157	NM_002207	ENSG00000144668	ITGA9	ALPHA-RLC|ITGA4L|RLC	integrin subunit alpha 9	protein-coding	0.011407	0.415094	0	0	0	0
chr17	74347800	74348137	Merged-17-74347956-3	intron	intron (NM_001330503, intron 1 of 8)	2262	NM_002766	5635	Hs.77498	NM_002766	ENSG00000161542	PRPSAP1	PAP39	phosphoribosyl pyrophosphate synthetase associated protein 1	protein-coding	0.011869	0.372781	1	0	0	0
chr20	44896686	44898137	Merged-20-44897433-3	intron	MIRb|SINE|MIR	39726	NM_021248	64405	Hs.472861	NM_021248	ENSG00000149654	CDH22	C20orf25|dJ998H6.1	cadherin 22	protein-coding	0.02621	0.546185	0	1	0	1
chr1	213449289	213449588	Merged-1-213449444-3	Intergenic	Intergenic	224863	NM_001349653	26750	Hs.591416	NM_012424	ENSG00000136643	RPS6KC1	RPK118|RSKL1|S6K-delta-1|S6PKh1|humS6PKh1	ribosomal protein S6 kinase C1	protein-coding	0	0.396667	1	0	0	0
chr7	32977192	32977768	Merged-7-32977484-3	intron	LTR49-int|LTR|ERV1	5302	NR_003500	441212	Hs.648086	NM_001039754	ENSG00000205763	RP9P	-	RP9 pseudogene	pseudo	0.006849	0.455782	0	0	0	0
chr10	10659820	10660358	Merged-10-10660094-3	intron	L2c|LINE|L2	155611	NM_001326317	10659	Hs.309288	NM_006561	ENSG00000048740	CELF2	BRUNOL3|CELF-2|CUG-BP2|CUGBP2|ETR-3|ETR3|NAPOR	CUGBP Elav-like family member 2	protein-coding	0	0.333333	0	0	0	0
chr17	27434957	27435740	Merged-17-27435419-3	intron	intron (NM_001346765, intron 21 of 42)	32049	NM_001346768	399687	Hs.462590	NM_078471	ENSG00000196535	MYO18A	MAJN|MYSPDZ|SP-R210|SPR210	myosin XVIIIA	protein-coding	0.009456	0.565728	1	0	0	0
chr9	135577385	135577920	Merged-9-135577747-3	Intergenic	MER65-int|LTR|ERV1	-31864	NM_001322340	64794	Hs.660767	NM_022779	ENSG00000125485	DDX31	PPP1R25	DEAD-box helicase 31	protein-coding	NA	NA	0	0	0	0
chr19	30295910	30296621	Merged-19-30296280-3	Intergenic	Intergenic	-6636	NM_001322259	898	Hs.244723	NM_001238	ENSG00000105173	CCNE1	CCNE|pCCNE1	cyclin E1	protein-coding	0.021097	0.554775	1	0	1	0
chr6	35455240	35456026	Merged-6-35455625-3	intron	MIRc|SINE|MIR	9228	NM_003214	7005	Hs.485205	NM_003214	ENSG00000007866	TEAD3	DTEF-1|ETFR-1|TEAD-3|TEAD5|TEF-5|TEF5	TEA domain transcription factor 3	protein-coding	0.01023	0.591837	0	0	0	0
chr3	141122288	141122722	Merged-3-141122518-3	intron	MIRb|SINE|MIR	1314	NM_001350100	253461	Hs.518301	NM_152535	ENSG00000177311	ZBTB38	CIBZ|PPP1R171|ZNF921	zinc finger and BTB domain containing 38	protein-coding	0	0.351351	0	0	0	0
chr8	79032434	79033192	Merged-8-79032768-3	Intergenic	Intergenic	-395523	NM_006823	5569	Hs.433700	NM_006823	ENSG00000171033	PKIA	PRKACN1	cAMP-dependent protein kinase inhibitor alpha	protein-coding	0.006878	0.361264	0	1	1	0
chr4	10490684	10491768	Merged-4-10491198-3	3'	3' UTR (NM_052964, exon 19 of 19)	-32194	NM_053042	85460	Hs.455089	NM_053042	ENSG00000178163	ZNF518B	-	zinc finger protein 518B	protein-coding	0.0078	0.395963	1	0	1	1
chr5	154702390	154702990	Merged-5-154702619-3	Intergenic	Intergenic	309375	NM_001099293	285643	Hs.567824	NM_001099293	ENSG00000226650	KIF4B	-	kinesin family member 4B	protein-coding	0.00339	0.445008	1	0	1	0
chr9	120499759	120500901	Merged-9-120500314-3	Intergenic	Intergenic	33877	NM_138554	7099	Hs.174312	NM_003266	ENSG00000136869	TLR4	ARMD10|CD284|TLR-4|TOLL	toll like receptor 4	protein-coding	0.010846	0.481602	1	0	0	1
chr8	139333471	139333971	Merged-8-139333744-3	intron	intron (NM_015912, intron 2 of 19)	175344	NM_015912	51059	Hs.126024	NM_015912	ENSG00000147724	FAM135B	C8ORFK32	family with sequence similarity 135 member B	protein-coding	0.014184	0.45583	0	0	0	0
chr7	18705752	18706173	Merged-7-18705983-3	exon	exon (NM_001321873, exon 12 of 12)	157066	NM_001204147	9734	Hs.196054	NM_014707	ENSG00000048052	HDAC9	HD7|HD7b|HD9|HDAC|HDAC7|HDAC7B|HDAC9B|HDAC9FL|HDRP|MITR	histone deacetylase 9	protein-coding	0.009501	0.459716	1	0	0	1
chr10	90656974	90657602	Merged-10-90657274-3	intron	intron (NM_020799, intron 1 of 10)	17344	NM_020799	57559	Hs.16229	NM_020799	ENSG00000138134	STAMBPL1	ALMalpha|AMSH-FP|AMSH-LP|bA399O19.2	STAM binding protein like 1	protein-coding	0.01341	0.444656	0	0	1	0
chr8	81777575	81778105	Merged-8-81777887-3	intron	intron (NM_001033723, intron 1 of 8)	9176	NM_001033723	619279	Hs.434957	NM_032651	ENSG00000164684	ZNF704	Gig1	zinc finger protein 704	protein-coding	0.01227	0.434694	0	0	0	0
chr11	17868566	17869453	Merged-11-17868995-3	intron	MIRb|SINE|MIR	111514	NM_004976	3746	Hs.552896	NM_004976	ENSG00000129159	KCNC1	EPM7|KV3.1|KV4|NGK2	potassium voltage-gated channel subfamily C member 1	protein-coding	0.014315	0.525458	0	0	0	1
chr14	73181201	73181867	Merged-14-73181480-3	intron	MIR|SINE|MIR	177823	NM_001280544	8110	Hs.162868	NM_012074	ENSG00000205683	DPF3	BAF45C|CERD4	double PHD fingers 3	protein-coding	0.033413	0.606635	0	0	0	0
chr10	120712120	120713197	Merged-10-120712667-4	Intergenic	Intergenic	-76570	NM_199461	340719	Hs.591918	NM_199461	ENSG00000188613	NANOS1	EC_Rep1a|NOS-1|NOS1|SPGF12|ZC2HC12A	nanos C2HC-type zinc finger 1	protein-coding	0.005405	0.538358	1	1	1	0
chr2	20388611	20389665	Merged-2-20389193-3	Intergenic	MER63A|DNA|hAT-Blackjack	35789	NM_002997	6382	Hs.224607	NM_002997	ENSG00000115884	SDC1	CD138|SDC|SYND1|syndecan	syndecan 1	protein-coding	0.012478	0.547069	0	0	1	1
chr3	134125038	134125835	Merged-3-134125446-3	Intergenic	Intergenic	-31177	NM_001278683	51421	Hs.426312	NM_016201	ENSG00000114019	AMOTL2	LCCP	angiomotin like 2	protein-coding	0.066499	0.622807	0	1	0	0
chr11	92273245	92273590	Merged-11-92273418-3	intron	Tigger15a|DNA|TcMar-Tigger	188155	NM_001008781	120114	Hs.98523	NM_001008781	ENSG00000165323	FAT3	CDHF15|CDHR10|hFat3	FAT atypical cadherin 3	protein-coding	0	0.474227	0	0	0	0
chr11	65640906	65641559	Merged-11-65641241-3	promoter-TSS	promoter-TSS (NR_037718)	-827	NM_016938	30008	Hs.731454	NM_016938	ENSG00000172638	EFEMP2	ARCL1B|FBLN4|MBP1|UPH1	EGF containing fibulin extracellular matrix protein 2	protein-coding	0.073446	0.672932	1	0	0	0
chr2	47215038	47215718	Merged-2-47215438-3	intron	intron (NM_001288955, intron 5 of 18)	-46384	NM_001171508	90411	Hs.662152	NM_139279	ENSG00000180398	MCFD2	F5F8D|F5F8D2|LMAN1IP|SDNSF	multiple coagulation factor deficiency 2	protein-coding	0.010294	0.524229	1	1	0	0
chr6	35457708	35458711	Merged-6-35458160-3	intron	intron (NM_003214, intron 1 of 12)	6652	NM_003214	7005	Hs.485205	NM_003214	ENSG00000007866	TEAD3	DTEF-1|ETFR-1|TEAD-3|TEAD5|TEF-5|TEF5	TEA domain transcription factor 3	protein-coding	0.028571	0.632383	0	1	0	0
chr19	18062792	18065051	Merged-19-18063912-4	intron	intron (NM_002248, intron 1 of 10)	1810	NM_002248	3780	Hs.158173	NM_002248	ENSG00000105642	KCNN1	KCa2.1|SK1|SKCA1|hSK1	potassium calcium-activated channel subfamily N member 1	protein-coding	0.04324	0.631895	1	0	1	0
chr12	14950446	14951779	Merged-12-14951154-3	intron	intron (NM_016312, intron 4 of 11)	5289	NM_016312	51729	Hs.655138	NM_016312	ENSG00000084463	WBP11	NPWBP|PPP1R165|SIPP1|WBP-11	WW domain binding protein 11	protein-coding	0.003492	0.364269	0	1	1	1
chr16	69352774	69353338	Merged-16-69353067-3	intron	intron (NM_013245, intron 5 of 10)	7769	NM_013245	27183	Hs.128420	NM_013245	ENSG00000132612	VPS4A	SKD1|SKD1A|SKD2|VPS4|VPS4-1	vacuolar protein sorting 4 homolog A	protein-coding	0.024823	0.576991	1	0	0	0
chr4	154186483	154187211	Merged-4-154186878-3	intron	U6|snRNA|snRNA	8336	NM_001302694	23321	Hs.435711	NM_015271	ENSG00000109654	TRIM2	CMT2R|RNF86	tripartite motif containing 2	protein-coding	0.00578	0.357955	0	0	0	0
chr4	113983689	113984697	Merged-4-113984162-3	intron	intron (NM_001354235, intron 1 of 46)	13623	NM_001354245	287	Hs.620557	NM_001148	ENSG00000145362	ANK2	ANK-2|LQT4|brank-2	ankyrin 2	protein-coding	0.002976	0.333994	1	0	1	0
chr1	107521596	107521919	Merged-1-107521757-3	Intergenic	Intergenic	-77510	NM_018137	55170	Hs.26006	NM_018137	ENSG00000198890	PRMT6	HRMT1L6	protein arginine methyltransferase 6	protein-coding	0	0.362776	1	0	0	0
chr1	91847590	91847937	Merged-1-91847770-3	intron	L2a|LINE|L2	22663	NM_001017975	164045	Hs.454818	NM_001017975	ENSG00000162669	HFM1	MER3|POF9|SEC63D1|Si-11|Si-11-6|helicase	HFM1, ATP dependent DNA helicase homolog	protein-coding	NA	NA	0	0	0	0
chr7	148287512	148288303	Merged-7-148287985-3	5'	5' UTR (NM_145304, exon 1 of 3)	250	NM_145304	202865	Hs.352212	NM_145304	ENSG00000170279	C7orf33	-	chromosome 7 open reading frame 33	protein-coding	0.02402	0.483586	1	0	1	1
chr4	83262183	83262565	Merged-4-83262356-3	Intergenic	Intergenic	32775	NM_031370	3184	Hs.480073	NM_002138	ENSG00000138668	HNRNPD	AUF1|AUF1A|HNRPD|P37|hnRNPD0	heterogeneous nuclear ribonucleoprotein D	protein-coding	0.008658	0.364807	0	0	0	0
chr9	135519639	135521046	Merged-9-135520340-3	intron	MIR3|SINE|MIR	18371	NM_001322343	64794	Hs.660767	NM_022779	ENSG00000125485	DDX31	PPP1R25	DEAD-box helicase 31	protein-coding	0.021127	0.433714	0	1	1	1
chr1	244215328	244215743	Merged-1-244215552-3	promoter-TSS	promoter-TSS (NM_006352)	-972	NM_006352	10472	Hs.69997	NM_006352	ENSG00000179456	ZBTB18	C2H2-171|MRD22|RP58|TAZ-1|ZNF238	zinc finger and BTB domain containing 18	protein-coding	0.009639	0.408654	0	0	1	0
chr11	95794358	95794675	Merged-11-95794514-3	intron	intron (NM_032427, intron 2 of 4)	-137145	NM_201278	8898	Hs.181326	NM_016156	ENSG00000087053	MTMR2	CMT4B|CMT4B1	myotubularin related protein 2	protein-coding	0.003155	0.396226	0	0	0	0
chr17	67422296	67422746	Merged-17-67422490-3	intron	MIRb|SINE|MIR	11683	NM_002758	5608	Hs.49329	NM_002758	ENSG00000108984	MAP2K6	MAPKK6|MEK6|MKK6|PRKMK6|SAPKK-3|SAPKK3	mitogen-activated protein kinase kinase 6	protein-coding	0	0.338624	0	0	0	0
chr8	98035914	98036224	Merged-8-98036068-3	intron	MamGypLTR3|LTR|Gypsy	254107	NM_033512	85453	Hs.173094	NM_033512	ENSG00000180543	TSPYL5	-	TSPY like 5	protein-coding	0.014085	0.430556	0	0	0	0
chr2	55391487	55392476	Merged-2-55391957-4	Intergenic	Intergenic	-27014	NM_001321904	57142	Hs.637850	NM_007008	ENSG00000115310	RTN4	ASY|NI220/250|NOGO|NSP|NSP-CL|Nbla00271|Nbla10545|RTN-X|RTN4-A|RTN4-B1|RTN4-B2|RTN4-C	reticulon 4	protein-coding	0.015167	0.452525	0	0	1	1
chr1	144012990	144013622	Merged-1-144013310-3	Intergenic	Intergenic	-98459	NR_144320	728833	Hs.535577	NM_207418	ENSG00000215784	FAM72D	GCUD2	family with sequence similarity 72 member D	protein-coding	0.002049	0.391837	1	0	0	0
chr1	143983515	143983898	Merged-1-143983700-3	Intergenic	Intergenic	-68859	NR_144320	728833	Hs.535577	NM_207418	ENSG00000215784	FAM72D	GCUD2	family with sequence similarity 72 member D	protein-coding	0.002611	0.458333	1	0	0	0
chr11	131267139	131267935	Merged-11-131267538-4	intron	intron (NM_001048209, intron 1 of 7)	27166	NM_001352006	50863	Hs.504352	NM_016522	ENSG00000182667	NTM	CEPU-1|HNT|IGLON2|NTRI	neurotrimin	protein-coding	0.007452	0.429421	0	1	0	0
chr5	75714512	75715065	Merged-5-75714753-3	intron	intron (NM_006633, intron 1 of 35)	15708	NM_006633	10788	Hs.291030	NM_006633	ENSG00000145703	IQGAP2	-	IQ motif containing GTPase activating protein 2	protein-coding	0.009153	0.445205	0	1	1	0
chr17	80870718	80871802	Merged-17-80871231-3	intron	intron (NM_005993, intron 23 of 38)	-73329	NM_024702	79755	Hs.464391	NM_024702	ENSG00000141579	ZNF750	ZFP750	zinc finger protein 750	protein-coding	0.050738	0.581567	0	1	1	0
chr4	144567468	144567812	Merged-4-144567637-3	intron	THE1C|LTR|ERVL-MaLR	54188	NM_001168235	166752	Hs.252714	NM_001168235	ENSG00000183090	FREM3	-	FRAS1 related extracellular matrix 3	protein-coding	0	0.3	0	0	0	0
chr17	29751992	29753509	Merged-17-29752815-3	intron	intron (NM_032932, intron 1 of 14)	34108	NM_032932	84440	Hs.406788	NM_032932	ENSG00000131242	RAB11FIP4	FIP4-Rab11|RAB11-FIP4	RAB11 family interacting protein 4	protein-coding	0.018927	0.53396	0	1	0	0
chr15	81008529	81009424	Merged-15-81008879-3	intron	intron (NM_021214, intron 1 of 2)	21324	NM_021214	58489	Hs.459072	NM_021214	ENSG00000136379	ABHD17C	FAM108C1	abhydrolase domain containing 17C	protein-coding	0.015244	0.4522	1	0	0	0
chr6	158240271	158240723	Merged-6-158240488-3	Intergenic	Intergenic	-3706	NM_016224	51429	Hs.191213	NM_016224	ENSG00000130340	SNX9	SDP1|SH3PX1|SH3PXD3A|WISP	sorting nexin 9	protein-coding	0.01355	0.42973	1	0	0	0
chr1	2040530	2041151	Merged-1-2040824-3	intron	MIRc|SINE|MIR	4685	NM_001033582	5590	Hs.496255	NM_002744	ENSG00000067606	PRKCZ	PKC-ZETA|PKC2	protein kinase C zeta	protein-coding	0.04878	0.640777	0	0	0	0
chr11	95754968	95756371	Merged-11-95755710-3	intron	intron (NM_032427, intron 2 of 4)	-98298	NM_201278	8898	Hs.181326	NM_016156	ENSG00000087053	MTMR2	CMT4B|CMT4B1	myotubularin related protein 2	protein-coding	0.006151	0.492105	0	1	1	0
chr4	17855336	17855808	Merged-4-17855585-3	intron	intron (NR_136669, intron 4 of 4)	43136	NM_022346	64151	Hs.567567	NM_022346	ENSG00000109805	NCAPG	CAPG|CHCG|NY-MEL-3|YCG1	non-SMC condensin I complex subunit G	protein-coding	0.009592	0.389952	1	0	1	0
chr20	47440648	47441731	Merged-20-47441296-3	intron	MIR|SINE|MIR	3231	NM_020820	57580	Hs.153310	NM_020820	ENSG00000124126	PREX1	P-REX1	phosphatidylinositol-3,4,5-trisphosphate dependent Rac exchange factor 1	protein-coding	0.015931	0.495726	1	0	1	1
chrX	168301	169964	Merged-X-169232-3	Intergenic	Intergenic	-23859	NR_028057	55344	Hs.522568	NM_018390	ENSG00000182378	PLCXD1	LL0XNC01-136G2.1	phosphatidylinositol specific phospholipase C X domain containing 1	protein-coding	0.014719	0.511246	1	0	1	0
chr16	17479302	17481743	Merged-16-17480770-4	intron	intron (NM_022166, intron 1 of 11)	84216	NM_022166	64131	Hs.22907	NM_022166	ENSG00000103489	XYLT1	DBQD2|PXYLT1|XT-I|XT1|XTI|XYLTI|xylT-I	xylosyltransferase 1	protein-coding	0.011568	0.442455	0	0	1	1
chr5	154596649	154597198	Merged-5-154596957-3	Intergenic	MIR|SINE|MIR	203608	NM_001099293	285643	Hs.567824	NM_001099293	ENSG00000226650	KIF4B	-	kinesin family member 4B	protein-coding	0.008772	0.401709	0	0	0	0
chr2	97303304	97304359	Merged-2-97303811-3	promoter-TSS	promoter-TSS (NR_047658)	-34	NR_047658	55683	Hs.516341	NM_017991	ENSG00000114982	KANSL3	KIAA1310|NSL3|Rcd1	KAT8 regulatory NSL complex subunit 3	protein-coding	0.093596	0.630675	0	0	0	0
chr11	100456520	100456828	Merged-11-100456661-3	Intergenic	Intergenic	-101297	NM_152432	143872	Hs.44004	NM_032021	ENSG00000165895	ARHGAP42	AD031|GRAF3|TMEM133	Rho GTPase activating protein 42	protein-coding	0.006494	0.420712	0	0	0	1
chr19	16738979	16740217	Merged-19-16739755-3	promoter-TSS	promoter-TSS (NM_004831)	-583	NM_004831	9441	Hs.715040	NM_004831	ENSG00000105085	MED26	CRSP7|CRSP70	mediator complex subunit 26	protein-coding	0.094903	0.654386	1	0	0	0
chr19	52846791	52847475	Merged-19-52847098-3	intron	intron (NM_001161425, intron 1 of 5)	-1549	NM_173530	162963	Hs.147025	NM_173530	ENSG00000167554	ZNF610	-	zinc finger protein 610	protein-coding	0.014827	0.485197	1	1	0	0
chr1	246849601	246850045	Merged-1-246849824-3	Intergenic	MIRc|SINE|MIR	-37555	NM_016002	51097	Hs.498397	NM_016002	ENSG00000143653	SCCPDH	CGI-49|NET11	saccharopine dehydrogenase (putative)	protein-coding	0.005236	0.4375	0	0	0	0
chr10	98224587	98225080	Merged-10-98224882-3	intron	intron (NM_012465, intron 2 of 20)	48850	NM_012465	7093	Hs.154296	NM_012465	ENSG00000095587	TLL2	-	tolloid like 2	protein-coding	0.006085	0.427126	0	1	1	0
chr1	16160804	16161777	Merged-1-16161178-3	non-coding	non-coding (NR_024279, exon 2 of 2)	-13069	NM_015001	23013	Hs.744843	NM_015001	ENSG00000065526	SPEN	HIAA0929|MINT|RBM15C|SHARP	spen family transcriptional repressor	protein-coding	0.083424	0.606486	1	0	0	0
chr2	144903046	144903428	Merged-2-144903247-3	exon	exon (NM_001354356, exon 6 of 8)	65909	NM_001284233	79712	Hs.44780	NM_024659	ENSG00000121964	GTDC1	Hmat-Xa|mat-Xa	glycosyltransferase like domain containing 1	protein-coding	0.010471	0.420366	1	0	0	0
chr1	214538230	214538720	Merged-1-214538451-3	intron	intron (NM_005401, intron 17 of 18)	83910	NM_020197	56950	Hs.66170	NM_020197	ENSG00000143499	SMYD2	HSKM-B|KMT3C|ZMYND14	SET and MYND domain containing 2	protein-coding	0.011013	0.508772	0	1	0	0
chr1	163270285	163270980	Merged-1-163270547-3	intron	intron (NM_001254748, intron 2 of 5)	20949	NR_045630	8490	Hs.24950	NM_003617	ENSG00000143248	RGS5	MST092|MST106|MST129|MSTP032|MSTP092|MSTP106|MSTP129	regulator of G protein signaling 5	protein-coding	0.008633	0.386494	0	0	0	1
chr14	78796305	78796803	Merged-14-78796580-3	intron	intron (NR_073547, intron 4 of 20)	-73520	NM_004796	9369	Hs.368307	NM_004796	ENSG00000021645	NRXN3	C14orf60	neurexin 3	protein-coding	0.007009	0.406977	0	0	1	1
chr13	25767156	25767559	Merged-13-25767326-3	Intergenic	Intergenic	11887	NR_120427	102723318	Hs.549877	NR_120427	NA	LINC01053	-	long intergenic non-protein coding RNA 1053	ncRNA	0.01737	0.475248	0	1	1	0
chr10	5687959	5688613	Merged-10-5688353-3	intron	intron (NR_037164, intron 4 of 6)	20272	NM_024701	79754	Hs.445899	NM_024701	ENSG00000196372	ASB13	-	ankyrin repeat and SOCS box containing 13	protein-coding	0.030172	0.582796	0	0	1	1
chr12	125135979	125136839	Merged-12-125136442-3	Intergenic	Intergenic	-84399	NM_001206654	9612	Hs.137510	NM_006312	ENSG00000196498	NCOR2	CTG26|N-CoR2|SMAP270|SMRT|SMRTE|SMRTE-tau|TNRC14|TRAC|TRAC-1|TRAC1	nuclear receptor corepressor 2	protein-coding	0.012937	0.541935	1	1	0	0
chr11	17373230	17374700	Merged-11-17374145-3	intron	AluY|SINE|Alu	656	NM_001202439	374383	Hs.146274	NM_001009913	ENSG00000188211	NCR3LG1	B7-H6|B7H6|DKFZp686O24166	natural killer cell cytotoxicity receptor 3 ligand 1	protein-coding	0.07457	0.606292	1	0	0	0
chr12	19380159	19381287	Merged-12-19380795-3	intron	MLT1J|LTR|ERVL-MaLR	22464	NM_001256787	54477	Hs.188614	NM_019012	ENSG00000052126	PLEKHA5	PEPP-2|PEPP2	pleckstrin homology domain containing A5	protein-coding	0.002778	0.381743	1	0	1	0
chrX	96940506	96941050	Merged-X-96940777-3	Intergenic	Intergenic	-121244	NR_125391	10824	Hs.654372	NR_125391	ENSG00000236256	DIAPH2-AS1	EPAG	DIAPH2 antisense RNA 1	ncRNA	0.005515	0.374312	1	0	1	1
chr14	57471542	57471838	Merged-14-57471696-3	Intergenic	MIR|SINE|MIR	191814	NR_029385	100309464	Hs.637962	NR_029385	ENSG00000248550	OTX2-AS1	OTX2OS1	OTX2 antisense RNA 1 (head to head)	ncRNA	0	0.333333	0	0	0	0
chr12	22488079	22489037	Merged-12-22488547-3	promoter-TSS	promoter-TSS (NM_003034)	-910	NM_001304450	6489	Hs.408614	NM_003034	ENSG00000111728	ST8SIA1	GD3S|SIAT8|SIAT8-A|SIAT8A|ST8SiaI	ST8 alpha-N-acetyl-neuraminide alpha-2,8-sialyltransferase 1	protein-coding	0.061269	0.553493	0	1	0	0
chr12	22424979	22425537	Merged-12-22425255-3	intron	intron (NM_003034, intron 2 of 4)	62390	NM_003034	6489	Hs.408614	NM_003034	ENSG00000111728	ST8SIA1	GD3S|SIAT8|SIAT8-A|SIAT8A|ST8SiaI	ST8 alpha-N-acetyl-neuraminide alpha-2,8-sialyltransferase 1	protein-coding	0.007168	0.36136	0	0	1	1
chr1	31353344	31353882	Merged-1-31353635-3	intron	intron (NM_014654, intron 1 of 4)	27867	NM_014654	9672	Hs.158287	NM_014654	ENSG00000162512	SDC3	SDCN|SYND3	syndecan 3	protein-coding	0.017544	0.558366	0	0	0	1
chr3	62672501	62672968	Merged-3-62672743-3	intron	intron (NM_183394, intron 3 of 27)	188330	NM_003716	8618	Hs.654933	NM_003716	ENSG00000163618	CADPS	CADPS1|CAPS|CAPS1|UNC-31	calcium dependent secretion activator	protein-coding	0.006424	0.457265	1	1	0	0
chr19	40931850	40932635	Merged-19-40932275-3	promoter-TSS	promoter-TSS (NM_013376)	-310	NM_013376	29950	Hs.269898	NM_013376	ENSG00000197019	SERTAD1	SEI1|TRIP-Br1|TRIPBR1	SERTA domain containing 1	protein-coding	0.061224	0.614213	0	0	1	0
chr3	100253473	100253921	Merged-3-100253699-3	intron	MIRc|SINE|MIR	42234	NM_018004	55076	Hs.658956	NM_018004	ENSG00000181458	TMEM45A	DERP7|DNAPTP4	transmembrane protein 45A	protein-coding	0.004831	0.492823	0	0	0	0
chr15	55474510	55474834	Merged-15-55474676-3	intron	MIR|SINE|MIR	14559	NM_016304	51187	Hs.274772	NM_016304	ENSG00000137876	RSL24D1	C15orf15|HRP-L30-iso|L30|RLP24|RPL24|RPL24L|TVAS3	ribosomal L24 domain containing 1	protein-coding	0	0.302083	0	0	1	0
chr13	37460002	37460681	Merged-13-37460299-3	intron	MIR|SINE|MIR	34068	NM_005905	4093	Hs.123119	NM_005905	ENSG00000120693	SMAD9	MADH6|MADH9|PPH2|SMAD8|SMAD8/9|SMAD8A|SMAD8B	SMAD family member 9	protein-coding	0.020325	0.502024	0	1	1	1
chr9	133334071	133334553	Merged-9-133334309-3	intron	MIRb|SINE|MIR	14218	NM_000050	445	Hs.160786	NM_000050	ENSG00000130707	ASS1	ASS|CTLN1	argininosuccinate synthase 1	protein-coding	0.032922	0.604082	1	0	0	0
chr14	57220099	57220576	Merged-14-57220347-3	Intergenic	Intergenic	52044	NM_001270525	5015	Hs.288655	NM_021728	ENSG00000165588	OTX2	CPHD6|MCOPS5	orthodenticle homeobox 2	protein-coding	0.006289	0.378661	0	0	1	1
chr6	26516737	26517211	Merged-6-26516995-3	Intergenic	L2a|LINE|L2	-4960	NR_026790	493812	Hs.272939	NR_026790	ENSG00000228223	HCG11	CTA-14H9.3|bK14H9.3	HLA complex group 11 (non-protein coding)	ncRNA	NA	NA	0	0	0	0
chr4	141632150	141632780	Merged-4-141632466-3	intron	intron (NM_015130, intron 1 of 20)	45006	NM_015130	23158	Hs.480819	NM_015130	ENSG00000109436	TBC1D9	GRAMD9|MDR1	TBC1 domain family member 9	protein-coding	0.015873	0.432647	1	0	1	1
chr1	155839582	155840197	Merged-1-155839859-3	intron	intron (NM_152280, intron 2 of 3)	10629	NM_152280	23208	Hs.32984	NM_152280	ENSG00000132718	SYT11	SYT12|sytXI	synaptotagmin 11	protein-coding	0	0.365145	1	0	0	0
chr5	17255885	17256582	Merged-5-17256258-3	intron	intron (NM_006317, intron 1 of 1)	38563	NM_006317	10409	Hs.201641	NM_006317	ENSG00000176788	BASP1	CAP-23|CAP23|NAP-22|NAP22	brain abundant membrane attached signal protein 1	protein-coding	0.004304	0.41404	0	0	0	0
chr15	74975609	74975960	Merged-15-74975796-3	intron	AluSx1|SINE|Alu	12610	NM_001351379	80153	Hs.96852	NM_025083	ENSG00000179151	EDC3	LSM16|MRT50|YJDC|YJEFN2|hYjeF_N2-15q23	enhancer of mRNA decapping 3	protein-coding	0	0	0	0	0	0
chr11	74352458	74353257	Merged-11-74352899-3	non-coding	non-coding (NR_046410, exon 12 of 12)	49207	NR_046410	10714	Hs.82502	NM_006591	ENSG00000077514	POLD3	P66|P68|PPP1R128	DNA polymerase delta 3, accessory subunit	protein-coding	0.012516	0.41875	0	0	1	0
chr9	132199734	132200692	Merged-9-132200304-3	Intergenic	MIR3|SINE|MIR	-50726	NR_038955	100506190	Hs.529860	NR_038955	NA	LINC00963	MetaLnc9	long intergenic non-protein coding RNA 963	ncRNA	0.053352	0.671662	0	0	0	1
chr2	44865596	44866200	Merged-2-44865949-3	intron	intron (NM_024766, intron 3 of 10)	276855	NM_024766	79823	Hs.468349	NM_024766	ENSG00000143919	CAMKMT	C2orf34|CLNMT|CaM KMT|Cam|KMT	calmodulin-lysine N-methyltransferase	protein-coding	0.008278	0.419835	0	1	1	0
chr11	16419590	16420074	Merged-11-16419830-3	intron	intron (NM_033326, intron 1 of 15)	4581	NM_001145819	55553	Hs.368226	NM_017508	ENSG00000110693	SOX6	HSSOX6|SOXD	SRY-box 6	protein-coding	0.014493	0.409222	1	0	1	0
chr9	116493430	116494023	Merged-9-116493687-3	Intergenic	L1M4|LINE|L1	137292	NM_001276262	5998	Hs.494875	NM_017790	ENSG00000138835	RGS3	C2PA|RGP3	regulator of G protein signaling 3	protein-coding	NA	NA	0	0	0	0
chr2	113517711	113518134	Merged-2-113517913-3	intron	MIR|SINE|MIR	4332	NM_152515	150468	Hs.434250	NM_152515	ENSG00000169607	CKAP2L	-	cytoskeleton associated protein 2 like	protein-coding	0	0.302752	0	0	0	0
chr3	85585624	85585946	Merged-3-85585782-3	intron	intron (NM_001256503, intron 2 of 9)	31576	NM_001256504	253559	Hs.164578	NM_153184	ENSG00000175161	CADM2	IGSF4D|NECL3|Necl-3|SynCAM 2|synCAM2	cell adhesion molecule 2	protein-coding	0	0.312693	1	1	1	0
chr10	48390821	48391237	Merged-10-48391031-3	promoter-TSS	promoter-TSS (NM_002900)	-38	NM_002900	5949	Hs.591928	NM_002900	ENSG00000265203	RBP3	D10S64|D10S65|D10S66|IRBP|RBPI|RP66	retinol binding protein 3	protein-coding	0.011364	0.558074	0	0	1	0
chr3	129187805	129188090	Merged-3-129187937-3	intron	L2b|LINE|L2	-28925	NM_003925	8930	Hs.35947	NM_003925	ENSG00000129071	MBD4	MED1	methyl-CpG binding domain 4, DNA glycosylase	protein-coding	0.004587	0.45	0	0	0	0
chr15	47001671	47002004	Merged-15-47001815-3	Intergenic	Intergenic	-474566	NM_001198999	80031	Hs.511265	NM_020858	ENSG00000137872	SEMA6D	-	semaphorin 6D	protein-coding	0	0.431138	0	0	0	0
chr17	55354832	55355252	Merged-17-55355039-3	intron	MIRb|SINE|MIR	20668	NM_170721	124540	Hs.658922	NM_138962	ENSG00000153944	MSI2	MSI2H	musashi RNA binding protein 2	protein-coding	0	0.451327	0	0	0	0
chr3	150129490	150129796	Merged-3-150129651-3	intron	intron (NM_001303264, intron 1 of 2)	3521	NM_001303264	9819	Hs.722470	NM_014779	ENSG00000196428	TSC22D2	TILZ4a|TILZ4b|TILZ4c	TSC22 domain family member 2	protein-coding	0.009804	0.358306	1	0	0	0
chr1	231852127	231852632	Merged-1-231852361-3	intron	intron (NM_001012957, intron 3 of 12)	89818	NM_001164554	27185	Hs.13318	NM_018662	ENSG00000162946	DISC1	C1orf136|SCZD9	DISC1 scaffold protein	protein-coding	0.009901	0.401186	0	0	1	0
chr12	62586142	62587041	Merged-12-62586700-3	promoter-TSS	promoter-TSS (NM_178539)	29	NM_178539	338811	Hs.269745	NM_178539	ENSG00000198673	FAM19A2	TAFA-2|TAFA2	family with sequence similarity 19 member A2, C-C motif chemokine like	protein-coding	0.031146	0.463333	0	0	1	0
chr19	31075024	31075356	Merged-19-31075171-3	intron	intron (NM_001352260, intron 4 of 5)	211890	NM_001352260	9745	Hs.378901	NM_014717	ENSG00000198597	ZNF536	-	zinc finger protein 536	protein-coding	0.018072	0.54955	0	0	0	0
chr2	64972725	64973213	Merged-2-64972944-3	Intergenic	Intergenic	-91923	NM_014755	9792	Hs.591569	NM_014755	ENSG00000179833	SERTAD2	Sei-2|TRIP-Br2|TRIPBR2	SERTA domain containing 2	protein-coding	0.010714	0.297872	0	0	0	0
chr11	83029701	83030329	Merged-11-83030020-3	Intergenic	MIRb|SINE|MIR	-32565	NM_001286119	60492	Hs.368866	NM_021825	ENSG00000137500	CCDC90B	MDS011|MDS025	coiled-coil domain containing 90B	protein-coding	0.006608	0.432018	1	0	1	0
chr15	89654663	89654985	Merged-15-89654820-3	intron	MLT1J|LTR|ERVL-MaLR	23443	NM_152924	11057	Hs.122337	NM_007011	ENSG00000140526	ABHD2	HS1-2|LABH2|PHPS1-2	abhydrolase domain containing 2	protein-coding	0	0.384615	0	0	0	0
chr17	55434984	55435478	Merged-17-55435214-3	intron	intron (NM_170721, intron 4 of 9)	100857	NM_170721	124540	Hs.658922	NM_138962	ENSG00000153944	MSI2	MSI2H	musashi RNA binding protein 2	protein-coding	0.008097	0.448485	0	0	1	0
chr2	65654926	65655349	Merged-2-65655120-3	intron	MIR|SINE|MIR	4519	NM_181784	200734	Hs.59332	NM_181784	ENSG00000198369	SPRED2	Spred-2	sprouty related EVH1 domain containing 2	protein-coding	0.030303	0.571429	0	0	0	0
chr2	179989346	179989637	Merged-2-179989485-3	intron	L2a|LINE|L2	-74705	NM_173648	285025	Hs.324341	NM_173648	ENSG00000163492	CCDC141	CAMDI	coiled-coil domain containing 141	protein-coding	0	0.263158	0	0	1	0
chr12	74943187	74943638	Merged-12-74943443-3	Intergenic	Intergenic	11861	NM_001136262	552889	Hs.744849	NM_001136262	ENSG00000253719	ATXN7L3B	lnc-SCA7	ataxin 7 like 3B	protein-coding	0.004975	0.361386	0	0	1	0
chr2	24985519	24986266	Merged-2-24985849-3	intron	MIRb|SINE|MIR	-30092	NR_136182	79172	Hs.731569	NM_024322	ENSG00000138092	CENPO	CENP-O|ICEN-36|MCM21R	centromere protein O	protein-coding	0.00274	0.381471	0	1	0	0
chr7	156911418	156911999	Merged-7-156911710-3	Intergenic	Intergenic	-19947	NM_014671	9690	Hs.118351	NM_014671	ENSG00000009335	UBE3C	HECTH2	ubiquitin protein ligase E3C	protein-coding	0.005025	0.527363	1	0	0	0
chr8	32508156	32508648	Merged-8-32508417-3	intron	intron (NM_001322205, intron 1 of 8)	4151	NM_001322207	3084	Hs.453951	NM_004495	ENSG00000157168	NRG1	ARIA|GGF|GGF2|HGL|HRG|HRG1|HRGA|MST131|MSTP131|NDF|NRG1-IT2|SMDF	neuregulin 1	protein-coding	0.008602	0.361884	1	0	0	1
chr4	163184918	163185246	Merged-4-163185065-3	Intergenic	MLT1D|LTR|ERVL-MaLR	-99896	NM_001128428	56884	Hs.32452	NM_020116	ENSG00000168843	FSTL5	-	follistatin like 5	protein-coding	0	0.333333	0	0	0	0
chr15	69486755	69487619	Merged-15-69487241-3	intron	intron (NM_001324093, intron 2 of 5)	34251	NM_001324094	26035	Hs.183006	NM_015554	ENSG00000138604	GLCE	HSEPI	glucuronic acid epimerase	protein-coding	0.001704	0.319185	0	1	1	0
chr8	99229060	99229519	Merged-8-99229295-3	non-coding	non-coding (NR_135747, exon 6 of 12)	77332	NM_001321635	79815	Hs.309489	NM_024759	ENSG00000104361	NIPAL2	NPAL2	NIPA like domain containing 2	protein-coding	0.003425	0.445578	0	1	0	0
chr14	79187230	79187966	Merged-14-79187614-3	intron	intron (NM_004796, intron 5 of 16)	317524	NM_004796	9369	Hs.368307	NM_004796	ENSG00000021645	NRXN3	C14orf60	neurexin 3	protein-coding	0.010142	0.41129	1	0	0	1
chr1	176660840	176661392	Merged-1-176661073-3	TTS	TTS (NM_021936)	228809	NM_020318	60676	Hs.187284	NM_020318	ENSG00000116183	PAPPA2	PAPP-A2|PAPP-E|PAPPE|PLAC3	pappalysin 2	protein-coding	0.007246	0.455696	1	1	0	0
chr12	32393116	32394748	Merged-12-32393949-3	intron	intron (NM_001003398, intron 2 of 8)	134191	NM_001354188	636	Hs.505202	NM_001714	ENSG00000151746	BICD1	BICD	BICD cargo adaptor 1	protein-coding	0.004554	0.395814	1	0	0	1
chr15	47684345	47684961	Merged-15-47684629-3	intron	MLT1D|LTR|ERVL-MaLR	208250	NM_001198999	80031	Hs.511265	NM_020858	ENSG00000137872	SEMA6D	-	semaphorin 6D	protein-coding	NA	NA	0	0	0	0
chr18	56938110	56938776	Merged-18-56938501-3	intron	intron (NM_013435, intron 2 of 2)	2182	NM_013435	30062	Hs.278957	NM_013435	ENSG00000134438	RAX	MCOP3|RX	retina and anterior neural fold homeobox	protein-coding	0.005396	0.451613	0	0	1	1
chr12	118558644	118559734	Merged-12-118559164-4	Intergenic	Intergenic	-14500	NM_002567	5037	Hs.433863	NM_002567	ENSG00000089220	PEBP1	HCNP|HCNPpp|HEL-210|HEL-S-34|HEL-S-96|PBP|PEBP|PEBP-1|RKIP	phosphatidylethanolamine binding protein 1	protein-coding	0.010526	0.460733	1	0	0	0
chr10	21968238	21968719	Merged-10-21968486-3	intron	MER85|DNA|PiggyBac	144904	NM_001195626	8028	Hs.30385	NM_004641	ENSG00000078403	MLLT10	AF10	MLLT10, histone lysine methyltransferase DOT1L cofactor	protein-coding	0.004	0.337302	0	1	0	0
chr14	60719436	60719740	Merged-14-60719594-3	intron	intron (NM_177951, intron 2 of 3)	3622	NM_021003	5494	Hs.130036	NM_021003	ENSG00000100614	PPM1A	PP2C-ALPHA|PP2CA|PP2Calpha	protein phosphatase, Mg2+/Mn2+ dependent 1A	protein-coding	0.006579	0.331148	0	0	1	0
chr1	246765468	246765957	Merged-1-246765717-3	intron	MLT1F2|LTR|ERVL-MaLR	36073	NM_152609	163882	Hs.368353	NM_152609	ENSG00000162852	CNST	C1orf71|PPP1R64	consortin, connexin sorting protein	protein-coding	0.015385	0.348485	0	0	0	0
chr2	216876761	216877082	Merged-2-216876925-3	intron	intron (NM_018000, intron 1 of 4)	1425	NM_018000	55686	Hs.620391	NM_018000	ENSG00000118242	MREG	DSU|WDT2	melanoregulin	protein-coding	0.009346	0.434783	0	0	1	0
chr15	48819504	48819786	Merged-15-48819650-3	intron	intron (NM_000138, intron 8 of 65)	118340	NM_000138	2200	Hs.591133	NM_000138	ENSG00000166147	FBN1	ACMICD|ECTOL1|FBN|GPHYSD2|MASS|MFLS|MFS1|OCTD|SGS|SSKS|WMS|WMS2	fibrillin 1	protein-coding	0.007092	0.473498	1	0	1	0
chr2	210547350	210547928	Merged-2-210547662-3	intron	intron (NM_031845, intron 6 of 11)	-89078	NM_182587	285175	Hs.396201	NM_032504	ENSG00000144406	UNC80	C2orf21|UNC-80	unc-80 homolog, NALCN channel complex subunit	protein-coding	0.005464	0.414169	0	0	1	0
chr4	113952388	113952692	Merged-4-113952547-3	intron	intron (NM_001354249, intron 2 of 44)	-18030	NM_001354235	287	Hs.620557	NM_001148	ENSG00000145362	ANK2	ANK-2|LQT4|brank-2	ankyrin 2	protein-coding	0.00369	0.391941	0	1	0	0
chr5	34846846	34847728	Merged-5-34847280-3	intron	intron (NM_001317949, intron 3 of 10)	7558	NM_001317949	153657	Hs.435742	NM_144725	ENSG00000205838	TTC23L	MC25-1	tetratricopeptide repeat domain 23 like	protein-coding	0.006196	0.436341	1	1	0	1
chr22	26160635	26161030	Merged-22-26160834-3	intron	MIRb|SINE|MIR	22721	NM_001318245	84700	Hs.417959	NM_032608	ENSG00000133454	MYO18B	KFS4	myosin XVIIIB	protein-coding	0.010152	0.557789	0	0	0	0
chr14	57502559	57503111	Merged-14-57502799-3	Intergenic	MLT1B|LTR|ERVL-MaLR	222959	NR_029385	100309464	Hs.637962	NR_029385	ENSG00000248550	OTX2-AS1	OTX2OS1	OTX2 antisense RNA 1 (head to head)	ncRNA	NA	NA	0	0	0	0
chr19	31118430	31119404	Merged-19-31118833-3	intron	intron (NM_001352260, intron 4 of 5)	255617	NM_001352260	9745	Hs.378901	NM_014717	ENSG00000198597	ZNF536	-	zinc finger protein 536	protein-coding	0.028736	0.570201	0	0	0	0
chr19	18668223	18668702	Merged-19-18668436-3	promoter-TSS	promoter-TSS (NM_001171948)	-110	NM_001171949	79036	Hs.714548	NM_024069	ENSG00000105700	KXD1	BORCS4|C10orf50|C19orf50|KXDL|MST096|MSTP096	KxDL motif containing 1	protein-coding	0.103571	0.592199	0	0	1	0
chr15	69568374	69568698	Merged-15-69568532-3	Intergenic	MER85|DNA|PiggyBac	-22758	NM_017705	54852	Hs.591096	NM_017705	ENSG00000137819	PAQR5	MPRG	progestin and adipoQ receptor family member 5	protein-coding	0.015707	0.440415	0	0	0	0
chr17	79792857	79793508	Merged-17-79793220-3	promoter-TSS	promoter-TSS (NM_001007533)	-256	NM_001007533	116729	Hs.454720	NM_001007533	ENSG00000182676	PPP1R27	DYSFIP1	protein phosphatase 1 regulatory subunit 27	protein-coding	0.036907	0.582456	1	1	0	0
chr9	133350900	133351194	Merged-9-133351047-3	intron	MIRc|SINE|MIR	30953	NM_000050	445	Hs.160786	NM_000050	ENSG00000130707	ASS1	ASS|CTLN1	argininosuccinate synthase 1	protein-coding	0	0.56	0	0	0	0
chr1	210746502	210746831	Merged-1-210746677-3	intron	intron (NM_001170564, intron 7 of 9)	244026	NM_001170580	55733	Hs.58650	NM_018194	ENSG00000054392	HHAT	MART2|SKI1|Skn	hedgehog acyltransferase	protein-coding	0.015198	0.506061	0	1	0	0
chr2	144102730	144103593	Merged-2-144103086-3	intron	intron (NM_018460, intron 6 of 13)	216262	NM_018460	55843	Hs.171011	NM_018460	ENSG00000075884	ARHGAP15	BM046	Rho GTPase activating protein 15	protein-coding	0.002317	0.353009	1	0	0	0
chr9	10332225	10332888	Merged-9-10332569-3	intron	intron (NM_002839, intron 3 of 45)	280167	NM_002839	5789	Hs.446083	NM_002839	ENSG00000153707	PTPRD	HPTP|HPTPD|HPTPDELTA|PTPD|RPTPDELTA	protein tyrosine phosphatase, receptor type D	protein-coding	0.012563	0.369077	0	0	0	0
chr22	29568724	29569193	Merged-22-29568970-3	Intergenic	MLT1D|LTR|ERVL-MaLR	-32943	NM_133455	129080	Hs.289106	NM_133455	ENSG00000186998	EMID1	EMI5|EMU1	EMI domain containing 1	protein-coding	NA	NA	0	0	0	0
chr8	10512093	10513364	Merged-8-10512646-3	promoter-TSS	promoter-TSS (NM_178857)	-111	NM_178857	94137	Hs.33538	NM_178857	ENSG00000183638	RP1L1	DCDC4B	RP1 like 1	protein-coding	0.020456	0.574686	0	1	1	1
chr1	92890086	92890672	Merged-1-92890393-3	Intergenic	L2c|LINE|L2	59132	NM_001127215	2672	Hs.73172	NM_005263	ENSG00000162676	GFI1	GFI-1|GFI1A|SCN2|ZNF163	growth factor independent 1 transcriptional repressor	protein-coding	0.015038	0.392593	0	0	0	0
chr2	55480049	55480399	Merged-2-55480212-3	intron	MIRb|SINE|MIR	16091	NM_001005369	4528	Hs.149894	NM_002453	ENSG00000085760	MTIF2	-	mitochondrial translational initiation factor 2	protein-coding	0	0.421569	0	0	0	0
chr12	124490307	124490863	Merged-12-124490543-3	intron	intron (NM_152437, intron 3 of 4)	32823	NM_152437	144348	Hs.524828	NM_152437	ENSG00000179195	ZNF664	ZFOC1|ZNF176	zinc finger protein 664	protein-coding	0.016187	0.51167	0	0	1	1
chr6	35478513	35479729	Merged-6-35479119-3	intron	intron (NM_001289395, intron 3 of 13)	1558	NM_001289395	7287	Hs.485208	NM_003322	ENSG00000112041	TULP1	LCA15|RP14|TUBL1	tubby like protein 1	protein-coding	0.039565	0.62426	1	0	0	0
chr6	70872963	70873632	Merged-6-70873227-3	intron	intron (NM_001858, intron 36 of 50)	119614	NM_078485	1297	Hs.590892	NM_001851	ENSG00000112280	COL9A1	DJ149L1.1.2|EDM6|MED|STL4	collagen type IX alpha 1 chain	protein-coding	0.004484	0.410448	1	0	1	1
chr7	93759013	93759382	Merged-7-93759197-3	Intergenic	Intergenic	-125503	NM_001317739	10282	Hs.489132	NM_005868	ENSG00000105829	BET1	HBET1	Bet1 golgi vesicular membrane trafficking protein	protein-coding	0.00271	0.378378	0	0	0	0
chr4	134513206	134513660	Merged-4-134513429-3	Intergenic	LTR1D|LTR|ERV1	442988	NM_032961	57575	Hs.192859	NM_020815	ENSG00000138650	PCDH10	OL-PCDH|PCDH19	protocadherin 10	protein-coding	NA	NA	0	0	0	0
chr2	44726319	44726622	Merged-2-44726452-3	intron	intron (NM_024766, intron 3 of 10)	137427	NM_024766	79823	Hs.468349	NM_024766	ENSG00000143919	CAMKMT	C2orf34|CLNMT|CaM KMT|Cam|KMT	calmodulin-lysine N-methyltransferase	protein-coding	0.0033	0.361842	1	0	0	0
chr1	164029447	164029961	Merged-1-164029727-3	Intergenic	MIR|SINE|MIR	-498893	NM_001204961	5087	Hs.557097	NM_002585	ENSG00000185630	PBX1	CAKUHED	PBX homeobox 1	protein-coding	0.003401	0.373737	0	0	0	0
chr14	24555812	24556366	Merged-14-24556115-3	intron	intron (NM_006177, intron 1 of 3)	-7251	NM_004563	5106	Hs.75812	NM_004563	ENSG00000100889	PCK2	PEPCK|PEPCK-M|PEPCK2	phosphoenolpyruvate carboxykinase 2, mitochondrial	protein-coding	0.00361	0.533333	1	0	0	0
chr11	65836334	65837167	Merged-11-65836691-3	TTS	TTS (NM_006842)	-1074	NM_018026	55690	Hs.644326	NM_018026	ENSG00000175115	PACS1	MRD17|SHMS	phosphofurin acidic cluster sorting protein 1	protein-coding	0.016807	0.501199	1	0	1	0
chr1	239163140	239163913	Merged-1-239163483-3	Intergenic	Intergenic	-386704	NM_001347716	1131	Hs.7138	NM_000740	ENSG00000133019	CHRM3	EGBRS|HM3|PBS	cholinergic receptor muscarinic 3	protein-coding	0.006231	0.378882	1	0	0	0
chr7	155015940	155016541	Merged-7-155016287-3	Intergenic	Intergenic	-73242	NM_001346592	3638	Hs.520819	NM_005542	ENSG00000186480	INSIG1	CL6	insulin induced gene 1	protein-coding	0.019531	0.481481	1	0	0	0
chr1	208289977	208290366	Merged-1-208290189-3	intron	LTR78|LTR|ERV1	127494	NM_025179	5362	Hs.497626	NM_025179	ENSG00000076356	PLXNA2	OCT|PLXN2	plexin A2	protein-coding	0	0.395833	0	0	1	0
chr14	48594887	48595363	Merged-14-48595079-3	Intergenic	Intergenic	-330908	NR_039996	100506433	Hs.547419	NR_039996	ENSG00000259129	LINC00648	-	long intergenic non-protein coding RNA 648	ncRNA	0.010504	0.396226	0	1	0	1
chr15	69620470	69620966	Merged-15-69620708-3	intron	MIRb|SINE|MIR	13976	NM_001104554	54852	Hs.591096	NM_017705	ENSG00000137819	PAQR5	MPRG	progestin and adipoQ receptor family member 5	protein-coding	0.012146	0.574297	0	0	0	0
chr19	44120489	44120903	Merged-19-44120685-3	intron	MIRb|SINE|MIR	3318	NM_182498	126299	Hs.99093	NM_182498	ENSG00000131116	ZNF428	C19orf37|Zfp428	zinc finger protein 428	protein-coding	0	0.396396	0	0	0	0
chr1	226248707	226250414	Merged-1-226249443-4	promoter-TSS	promoter-TSS (NR_002315)	-848	NM_002107	3020	Hs.533624	NM_002107	ENSG00000163041	H3F3A	H3.3A|H3F3	H3 histone family member 3A	protein-coding	0.066803	0.55163	1	0	1	0
chr9	131480143	131480586	Merged-9-131480397-3	intron	intron (NM_001317926, intron 16 of 21)	6044	NM_001318020	84885	Hs.133122	NM_032799	ENSG00000160446	ZDHHC12	DHHC-12|ZNF400	zinc finger DHHC-type containing 12	protein-coding	0.01938	0.594595	0	0	0	0
chr5	34563986	34564816	Merged-5-34564378-3	Intergenic	Intergenic	-92032	NM_015577	26064	Hs.431400	NM_015577	ENSG00000039560	RAI14	NORPEG|RAI13	retinoic acid induced 14	protein-coding	0.027137	0.552097	1	0	1	0
chr18	58822078	58822545	Merged-18-58822299-3	Intergenic	Intergenic	-178504	NM_031891	28316	Hs.671510	NM_031891	ENSG00000101542	CDH20	CDH7L3|Cdh7	cadherin 20	protein-coding	0.006424	0.42094	0	1	1	0
chr14	78082882	78083873	Merged-14-78083501-3	promoter-TSS	promoter-TSS (NM_004863)	-267	NM_004863	9517	Hs.435661	NM_004863	ENSG00000100596	SPTLC2	HSN1C|LCB2|LCB2A|NSAN1C|SPT2|hLCB2a	serine palmitoyltransferase long chain base subunit 2	protein-coding	0.056019	0.579762	1	0	0	1
chr3	77149323	77149746	Merged-3-77149509-3	intron	intron (NM_001290039, intron 2 of 26)	2371	NM_001128929	6092	Hs.13305	NM_002942	ENSG00000185008	ROBO2	SAX3	roundabout guidance receptor 2	protein-coding	0.002364	0.308962	1	0	1	0
chr11	91933232	91933712	Merged-11-91933438-3	Intergenic	MLT1D|LTR|ERVL-MaLR	-151790	NM_001008781	120114	Hs.98523	NM_001008781	ENSG00000165323	FAT3	CDHF15|CDHR10|hFat3	FAT atypical cadherin 3	protein-coding	NA	NA	0	0	0	0
chr18	58999675	59000833	Merged-18-59000188-3	promoter-TSS	promoter-TSS (NM_031891)	-561	NM_031891	28316	Hs.671510	NM_031891	ENSG00000101542	CDH20	CDH7L3|Cdh7	cadherin 20	protein-coding	0.027634	0.494392	1	0	1	1
chr2	47901100	47901394	Merged-2-47901243-3	Intergenic	Intergenic	-103777	NM_022055	56660	Hs.591586	NM_022055	ENSG00000184261	KCNK12	K2p12.1|THIK-2|THIK2	potassium two pore domain channel subfamily K member 12	protein-coding	0.014184	0.478873	0	1	0	0
chr7	108246682	108247304	Merged-7-108246981-3	Intergenic	Intergenic	-36781	NM_001287599	168451	Hs.707689	NM_182529	ENSG00000177683	THAP5	-	THAP domain containing 5	protein-coding	0.008403	0.431755	0	0	1	1
chr9	120793231	120793927	Merged-9-120793578-3	Intergenic	MIRb|SINE|MIR	327126	NM_138554	7099	Hs.174312	NM_003266	ENSG00000136869	TLR4	ARMD10|CD284|TLR-4|TOLL	toll like receptor 4	protein-coding	0.005618	0.346369	0	0	0	1
chr1	239174600	239175053	Merged-1-239174810-3	Intergenic	MLT1E2|LTR|ERVL-MaLR	-375404	NM_001347716	1131	Hs.7138	NM_000740	ENSG00000133019	CHRM3	EGBRS|HM3|PBS	cholinergic receptor muscarinic 3	protein-coding	NA	NA	0	0	0	0
chr1	107574203	107574851	Merged-1-107574601-3	Intergenic	L2a|LINE|L2	-24740	NM_018137	55170	Hs.26006	NM_018137	ENSG00000198890	PRMT6	HRMT1L6	protein arginine methyltransferase 6	protein-coding	NA	NA	0	0	0	0
chr7	14281783	14282560	Merged-7-14282102-3	intron	intron (NM_001350718, intron 22 of 24)	-251121	NM_001163148	2115	Hs.22634	NM_004956	ENSG00000006468	ETV1	ER81	ETS variant 1	protein-coding	0.010959	0.404372	1	0	1	0
chr1	186432880	186433400	Merged-1-186433158-3	intron	MLT1M|LTR|ERVL-MaLR	-2900	NM_002597	5132	Hs.654381	NM_002597	ENSG00000116703	PDC	MEKA|PHD|PhLOP|PhLP	phosducin	protein-coding	0.024691	0.45122	0	0	0	0
chr10	21822274	21823354	Merged-10-21822633-3	promoter-TSS	promoter-TSS (NM_004641)	-287	NM_001195628	8028	Hs.30385	NM_004641	ENSG00000078403	MLLT10	AF10	MLLT10, histone lysine methyltransferase DOT1L cofactor	protein-coding	0.072727	0.628399	1	0	0	1
chr9	129567259	129567931	Merged-9-129567579-3	intron	CpG	310	NM_001135776	23099	Hs.355581	NM_014007	ENSG00000169155	ZBTB43	ZBTB22B|ZNF-X|ZNF297B	zinc finger and BTB domain containing 43	protein-coding	0.087798	0.656761	1	0	0	0
chr5	132490980	132491383	Merged-5-132491153-3	Intergenic	MLT1D|LTR|ERVL-MaLR	103519	NM_002154	3308	Hs.90093	NM_002154	ENSG00000170606	HSPA4	APG-2|HEL-S-5a|HS24/P52|HSPH2|RY|hsp70|hsp70RY	heat shock protein family A (Hsp70) member 4	protein-coding	NA	NA	0	0	0	0
chr11	3345118	3345453	Merged-11-3345284-3	Intergenic	MIR|SINE|MIR	55167	NM_001242843	7748	Hs.386294	NM_007152	ENSG00000005801	ZNF195	HRF1|ZNFP104	zinc finger protein 195	protein-coding	0.013274	0.377193	0	1	1	0
chr14	73208788	73209358	Merged-14-73209073-3	intron	intron (NM_001280542, intron 3 of 10)	150284	NM_001280544	8110	Hs.162868	NM_012074	ENSG00000205683	DPF3	BAF45C|CERD4	double PHD fingers 3	protein-coding	0.042105	0.619965	0	1	0	0
chr17	73574282	73575734	Merged-17-73575072-3	Intergenic	Intergenic	-9131	NM_001309242	80022	Hs.390817	NM_001080847	ENSG00000266714	MYO15B	MYO15BP	myosin XVB	protein-coding	0.013158	0.552174	0	0	0	0
chr16	17736385	17736863	Merged-16-17736643-3	Intergenic	Intergenic	-171886	NM_022166	64131	Hs.22907	NM_022166	ENSG00000103489	XYLT1	DBQD2|PXYLT1|XT-I|XT1|XTI|XYLTI|xylT-I	xylosyltransferase 1	protein-coding	0.008021	0.401596	0	0	0	0
chr4	2964973	2966542	Merged-4-2965745-5	promoter-TSS	promoter-TSS (NM_001291978)	414	NM_001004056	2868	Hs.32959	NM_005307	ENSG00000125388	GRK4	GPRK2L|GPRK4|GRK4a|IT11	G protein-coupled receptor kinase 4	protein-coding	0.089219	0.645401	0	1	1	0
chr7	35060601	35061107	Merged-7-35060859-3	intron	intron (NM_015283, intron 1 of 21)	16799	NM_015283	23333	Hs.408623	NM_015283	ENSG00000173852	DPY19L1	-	dpy-19 like C-mannosyltransferase 1	protein-coding	0	0.360802	1	0	0	0
chr15	26888037	26888617	Merged-15-26888267-3	intron	intron (NM_001278631, intron 3 of 9)	-14002	NM_001191321	2562	Hs.302352	NM_000814	ENSG00000166206	GABRB3	ECA5|EIEE43	gamma-aminobutyric acid type A receptor beta3 subunit	protein-coding	0.013793	0.526678	0	1	0	0
chr2	72404964	72405353	Merged-2-72405143-3	non-coding	non-coding (NR_135773, exon 22 of 22)	-30167	NM_001277742	56603	Hs.91546	NM_019885	ENSG00000003137	CYP26B1	CYP26A2|P450RAI-2|P450RAI2|RHFCA	cytochrome P450 family 26 subfamily B member 1	protein-coding	0.010283	0.458974	0	0	1	0
chr19	30911709	30912320	Merged-19-30912015-3	intron	intron (NM_001352260, intron 1 of 5)	48714	NM_001352260	9745	Hs.378901	NM_014717	ENSG00000198597	ZNF536	-	zinc finger protein 536	protein-coding	0.021654	0.482353	1	1	0	0
chr1	206132712	206133069	Merged-1-206132883-3	Intergenic	MIRb|SINE|MIR	-4375	NM_001317901	729533	Hs.339665	NM_001123168	ENSG00000196550	FAM72A	LMPIP|Ugene|p17	family with sequence similarity 72 member A	protein-coding	0	0.447368	0	0	0	0
chr11	16313911	16314526	Merged-11-16314220-3	intron	intron (NM_033326, intron 3 of 15)	110195	NM_001145819	55553	Hs.368226	NM_017508	ENSG00000110693	SOX6	HSSOX6|SOXD	SRY-box 6	protein-coding	0.017886	0.404221	1	1	1	0
chr4	16077668	16078606	Merged-4-16078262-3	promoter-TSS	promoter-TSS (NM_001145851)	-396	NM_001145851	8842	Hs.614734	NM_006017	ENSG00000007062	PROM1	AC133|CD133|CORD12|MCDR2|MSTP061|PROML1|RP41|STGD4	prominin 1	protein-coding	0.018717	0.542553	0	0	1	0
chr17	62309531	62310320	Merged-17-62309959-3	intron	intron (NM_018469, intron 1 of 11)	-1809	NM_001288733	55852	Hs.175414	NM_018469	ENSG00000136478	TEX2	HT008|TMEM96	testis expressed 2	protein-coding	0.00158	0.390551	1	1	1	1
chr12	125012070	125012860	Merged-12-125012480-3	intron	intron (NM_001077261, intron 2 of 47)	39545	NM_001077261	9612	Hs.137510	NM_006312	ENSG00000196498	NCOR2	CTG26|N-CoR2|SMAP270|SMRT|SMRTE|SMRTE-tau|TNRC14|TRAC|TRAC-1|TRAC1	nuclear receptor corepressor 2	protein-coding	0.033088	0.572477	0	1	0	1
chr15	89876940	89878179	Merged-15-89877506-3	intron	MIRb|SINE|MIR	467	NM_002693	5428	Hs.706868	NM_002693	ENSG00000140521	POLG	MDP1|MIRAS|MTDPS4A|MTDPS4B|PEO|POLG1|POLGA|SANDO|SCAE	DNA polymerase gamma, catalytic subunit	protein-coding	0.113869	0.711594	0	0	0	0
chr12	125172206	125172777	Merged-12-125172450-3	Intergenic	Intergenic	-120481	NM_001206654	9612	Hs.137510	NM_006312	ENSG00000196498	NCOR2	CTG26|N-CoR2|SMAP270|SMRT|SMRTE|SMRTE-tau|TNRC14|TRAC|TRAC-1|TRAC1	nuclear receptor corepressor 2	protein-coding	0.029954	0.566514	0	0	0	0
chr20	4669761	4670246	Merged-20-4669969-3	intron	intron (NM_001080123, intron 1 of 1)	2851	NM_001080123	5621	Hs.472010	NM_000311	ENSG00000171867	PRNP	ASCR|AltPrP|CD230|CJD|GSS|KURU|PRIP|PrP|PrP27-30|PrP33-35C|PrPc|p27-30	prion protein	protein-coding	0.004405	0.393407	0	0	1	0
chr20	19900642	19901448	Merged-20-19901054-3	intron	intron (NM_001242581, intron 2 of 11)	30835	NM_018993	54453	Hs.472270	NM_018993	ENSG00000132669	RIN2	MACS|RASSF4	Ras and Rab interactor 2	protein-coding	0.013928	0.429363	1	1	0	0
chr10	108699206	108699763	Merged-10-108699413-3	intron	intron (NM_001013031, intron 2 of 26)	224982	NM_001206569	114815	Hs.591915	NM_052918	ENSG00000108018	SORCS1	hSorCS	sortilin related VPS10 domain containing receptor 1	protein-coding	0.008977	0.4319	1	0	1	0
chr5	154651515	154651922	Merged-5-154651711-3	Intergenic	Intergenic	258403	NM_001099293	285643	Hs.567824	NM_001099293	ENSG00000226650	KIF4B	-	kinesin family member 4B	protein-coding	0.003891	0.399225	1	0	0	0
chr2	85072668	85074165	Merged-2-85073309-3	intron	intron (NM_001307978, intron 2 of 4)	34953	NM_001277053	129293	Hs.469134	NM_001080824	ENSG00000186854	TRABD2A	C2orf89|TIKI1	TraB domain containing 2A	protein-coding	0.00647	0.478823	0	1	1	0
chr2	236121123	236121801	Merged-2-236121504-4	Intergenic	Intergenic	260834	NM_014521	23677	Hs.516777	NM_014521	ENSG00000130147	SH3BP4	BOG25|TTP	SH3 domain binding protein 4	protein-coding	0.007375	0.421208	0	0	1	0
chr13	52165059	52165345	Merged-13-52165198-3	intron	MIR3|SINE|MIR	6718	NM_052950	115825	Hs.46506	NM_052950	ENSG00000139668	WDFY2	PROF|WDF2|ZFYVE22	WD repeat and FYVE domain containing 2	protein-coding	0	0.410405	0	0	0	0
chr6	10805948	10806733	Merged-6-10806312-3	intron	MSTB2|LTR|ERVL-MaLR	24770	NM_001242957	4117	Hs.446125	NM_005906	ENSG00000111837	MAK	RP62	male germ cell associated kinase	protein-coding	0.047619	0.333333	0	0	0	0
chr1	227487315	227487975	Merged-1-227487611-3	intron	intron (NM_003607, intron 1 of 35)	18181	NM_014826	8476	Hs.35433	NM_003607	ENSG00000143776	CDC42BPA	MRCK|MRCKA|PK428	CDC42 binding protein kinase alpha	protein-coding	0.007576	0.330813	1	0	1	0
chr5	143597276	143597810	Merged-5-143597540-3	intron	intron (NM_020768, intron 3 of 3)	47106	NM_020768	57528	Hs.7093	NM_020768	ENSG00000183775	KCTD16	-	potassium channel tetramerization domain containing 16	protein-coding	0.002653	0.410053	1	1	1	0
chr11	75916768	75918220	Merged-11-75917530-4	promoter-TSS	promoter-TSS (NM_004626)	80	NM_004626	7481	Hs.108219	NM_004626	ENSG00000085741	WNT11	HWNT11	Wnt family member 11	protein-coding	0.08647	0.646761	0	1	0	0
chr20	39633250	39634266	Merged-20-39633719-3	intron	intron (NR_145525, intron 1 of 2)	-23700	NM_003286	7150	Hs.472737	NM_003286	ENSG00000198900	TOP1	TOPI	DNA topoisomerase I	protein-coding	0.010417	0.51468	0	0	0	0
chr8	133422673	133423241	Merged-8-133422963-3	intron	intron (NM_004519, intron 1 of 14)	36552	NM_001204824	3786	Hs.374023	NM_004519	ENSG00000184156	KCNQ3	BFNC2|EBN2|KV7.3	potassium voltage-gated channel subfamily Q member 3	protein-coding	0.01497	0.479167	1	1	0	0
chr4	154123683	154124316	Merged-4-154123984-3	intron	AluSc|SINE|Alu	-1567	NM_001302692	23321	Hs.435711	NM_015271	ENSG00000109654	TRIM2	CMT2R|RNF86	tripartite motif containing 2	protein-coding	0	0.359155	0	0	0	0
chr7	1707287	1708080	Merged-7-1707739-3	Intergenic	CpG	-41115	NM_001128636	392617	Hs.42896	NM_001128636	ENSG00000225968	ELFN1	PPP1R28	extracellular leucine rich repeat and fibronectin type III domain containing 1	protein-coding	0.089844	0.705195	0	1	0	1
chr10	101668426	101669153	Merged-10-101668749-3	exon	exon (NM_015221, exon 5 of 17)	5060	NM_001318327	23268	Hs.500771	NM_015221	ENSG00000107554	DNMBP	ARHGEF36|TUBA	dynamin binding protein	protein-coding	0.011004	0.476648	1	0	0	0
chr12	66180478	66180785	Merged-12-66180633-3	intron	HERV16-int|LTR|ERVL	-37609	NM_001300918	8091	Hs.505924	NM_003483	ENSG00000149948	HMGA2	BABL|HMGI-C|HMGIC|LIPO|STQTL9	high mobility group AT-hook 2	protein-coding	NA	NA	0	0	0	0
chr9	130529448	130530266	Merged-9-130529728-3	intron	intron (NM_001252334, intron 1 of 11)	3791	NM_005489	10044	Hs.306412	NM_005489	ENSG00000095370	SH2D3C	CHAT|NSP3|PRO34088|SHEP1	SH2 domain containing 3C	protein-coding	0.018277	0.569588	0	0	0	0
[truncated: 624 more rows]

## Sheet: ChIP_RNA_down_Bio_K_R_PID
Overlap Results
Collection(s):	CP, CP:BIOCARTA, CP:KEGG, CP:PID, CP:REACTOME
# overlaps shown:	100
# genesets in collections:	2199
# genes in comparison (n):	489
[truncated: 593 more rows]
[truncated: 53 more columns]

## Sheet: ChIP_RNA_down_hallmark
Overlap Results
[truncated: 514 more rows]

## Sheet: ChIP_RNA_down_GO
Overlap Results
[truncated: 597 more rows]
[truncated: 53 more columns]

[truncated: 3 more sheets: ChIP_RNA_up_Bio_K_R_PID, ChIP_RNA_up_hallmark, ChIP_RNA_up_GO]
