# Supplementary material for: RB1 loss triggers dependence on ESRRG in retinoblastoma
Source: Sci Adv. 2022 Aug 19;8(33):eabm8466. doi: 10.1126/sciadv.abm8466 (PMC9390996; doi:10.1126/sciadv.abm8466)
Supplement: Supplementary file 2 — Data S1 to S4 [file sciadv.abm8466_data_s1_to_s4.zip › sciadv.abm8466_data_s4.xlsx]

## Sheet: Antibodies
Data S4. Antibodies and oligonucleotide primer sequences
Antibodies:
Antigen	Host Species	Manufacturer	Catalog number	Application	Conjugation
CD31/PECAM-1	Rabbit	Abcam	ab28364	Immunostaining	-
ESRRG	Mouse	Perseus Proteomics	PP-H6812-00	Immunostaining/ChIP/Co-IP/WB*	-
ESRRG	Rabbit	Abcam	ab49129	WB*	-
HA tag	Rabbit	Proteintech	51064-2-AP	IP	-
HA tag	mouse	Santa Cruz	sc-805	WB	-
HIF1A	Rabbit	Abcam	ab51608	Immunostaining/WB	-
HIF1A	Mouse	Santa Cruz	sc-53546	Co-IP
RB1	Mouse	Cell Signaling Technology	#9309	WB/Co-IP	-
BCOR	Mouse	Santa Cruz	sc-514576	WB
TUBB3	Chicken	Novus Biological	NB100-1612	Immunostaining	-
V5-Tag	Mouse	Cell Signaling Technology	#80076	IP/WB	-
Mouse IgG	Goat	Abcam	ab150115	Immunostaining	AlexaFluor 647
Rabbit IgG	Goat	Abcam	ab150077	Immunostaining	AlexaFluor 488
Chicken IgY	Goat	Abcam	ab150170	Immunostaining	AlexaFluor 555
*For ESRRG western blot experiments, PP-H6812-00 was used in fig. S11B and ab49129 was used in Fig. 4B and fig. S11C

## Sheet: Oligos
Oligonucleotide primer sequences:
Gene	Primer	Sequence (5' - 3')	Application	Source
ESRRG	Forward	CTACCCTTCTGCTCCTATCCTG	RT-qPCR	PMID: 23589079
	Reverse	AGCGATGTCACCACACACTAAA
RB	Forward	GAACATCGAATCATGGAATCCCT	RT-qPCR	PMID: 34404904
	Reverse	AGAGGACAAGCAGATTCAAGGTGAT
GAPDH	Forward	TGCACCACCAACTGCTTAGC	RT-qPCR
	Reverse	GGCATGGACTGTGGTCATGAG
ACTB	Forward	AGCACAGAGCCTCGCCTT	RT-qPCR
	Reverse	CATCATCCATGGTGAGCTGG
RNA18S	Forward	TCTAGATAACCTCGGGCCGA	RT-qPCR
	Reverse	ACGGCGACTACCATCGAAAG
Chr.17#3	Forward	CTACTCCTGGGGTGCTGGA	ChIP-qPCR	PMID: 27821488
	Reverse	AGGGGACTGGCTCTTCTTCA		PMID: 27821488
IDH3A	Forward	TGCCCAGACTGAAGAGACCT	ChIP-qPCR	PMID: 27821488
	Reverse	TTTCCCTTTTAGGTCCCACGA
SDHD	Forward	CCAGTGGTCAGACCTGCTCAT	ChIP-qPCR	PMID: 27821488
	Reverse	TGCTGCACTCCACACCATTC
ATP5G3	Forward	CCAGAGTTGCATACAGACCAAT	ChIP-qPCR	PMID: 27821488
	Reverse	CCCATTAAATACCGTAGAGCCCT
